# Supplementary material for: Partial gene suppression improves identification of cancer vulnerabilities when CRISPR-Cas9 knockout is pan-lethal
Source: Genome Biol. 2023 Aug 23;24:192. doi: 10.1186/s13059-023-03020-w (PMC10464129; doi:10.1186/s13059-023-03020-w)
Supplement: Supplementary file 2 — Additional file 2: Table S1. High-confidence dependencies. [file 13059_2023_3020_MOESM2_ESM.xlsx]

## Sheet: Table S1
symbol	entrez_id	High-confidence Dependency	CRISPR dataset agreement	CRISPR shared target	CRISPR shared pan-dependency	CRISPR correlation rank	CRISPR shared non-dependency	CRISPR no shared dependent cell lines	RNAi dataset agreement	RNAi shared target	RNAi shared pan-dependency	RNAi correlation rank	RNAi shared non-dependency	RNAi no shared dependent cell lines
A1BG	1	NA	TRUE	TRUE	FALSE	95	TRUE	TRUE	NA	FALSE	FALSE	NA	FALSE	NA
A1CF	29974	FALSE	TRUE	TRUE	FALSE	216	TRUE	TRUE	FALSE	TRUE	FALSE	5752	FALSE	TRUE
A2M	2	NA	TRUE	TRUE	FALSE	22	TRUE	TRUE	NA	FALSE	FALSE	NA	FALSE	NA
A2ML1	144568	NA	TRUE	TRUE	FALSE	15269	TRUE	TRUE	NA	FALSE	FALSE	NA	NA	NA
A3GALT2	127550	FALSE	FALSE	TRUE	FALSE	534	FALSE	TRUE	NA	FALSE	NA	NA	NA	NA
A4GALT	53947	FALSE	FALSE	TRUE	FALSE	1224	FALSE	TRUE	NA	FALSE	FALSE	NA	NA	NA
A4GNT	51146	NA	TRUE	TRUE	FALSE	5955	TRUE	TRUE	NA	FALSE	FALSE	NA	NA	NA
AAAS	8086	FALSE	FALSE	TRUE	FALSE	2	FALSE	TRUE	FALSE	TRUE	FALSE	1620	FALSE	TRUE
AACS	65985	FALSE	FALSE	TRUE	FALSE	84	FALSE	TRUE	NA	FALSE	FALSE	NA	NA	NA
AADAC	13	NA	TRUE	TRUE	FALSE	54	TRUE	TRUE	NA	FALSE	FALSE	NA	NA	NA
AADACL2	344752	NA	TRUE	TRUE	FALSE	99	TRUE	TRUE	NA	FALSE	FALSE	NA	FALSE	NA
AADACL3	126767	NA	TRUE	TRUE	FALSE	1557	TRUE	TRUE	NA	FALSE	NA	NA	NA	NA
AADACL4	343066	NA	TRUE	TRUE	FALSE	4877	TRUE	TRUE	NA	FALSE	FALSE	NA	NA	NA
AADAT	51166	TRUE	TRUE	TRUE	FALSE	1296	TRUE	TRUE	TRUE	TRUE	FALSE	7	TRUE	TRUE
PRXL2C	195827	FALSE	FALSE	TRUE	FALSE	1429	FALSE	TRUE	NA	FALSE	FALSE	NA	FALSE	NA
AAGAB	79719	FALSE	FALSE	TRUE	FALSE	19	FALSE	TRUE	NA	FALSE	FALSE	NA	NA	NA
AAK1	22848	FALSE	FALSE	TRUE	FALSE	217	FALSE	TRUE	TRUE	TRUE	FALSE	2136	TRUE	TRUE
AAMDC	28971	NA	TRUE	TRUE	FALSE	4	TRUE	TRUE	NA	FALSE	FALSE	NA	NA	NA
AAMP	14	TRUE	TRUE	TRUE	TRUE	1	FALSE	FALSE	TRUE	TRUE	FALSE	1	FALSE	FALSE
AANAT	15	FALSE	FALSE	TRUE	FALSE	2969	FALSE	TRUE	FALSE	TRUE	FALSE	89	FALSE	TRUE
AAR2	25980	FALSE	FALSE	TRUE	FALSE	17	FALSE	TRUE	NA	FALSE	FALSE	NA	FALSE	NA
AARD	441376	FALSE	FALSE	TRUE	FALSE	2	FALSE	TRUE	NA	FALSE	FALSE	NA	NA	NA
AARS	16	NA	TRUE	TRUE	TRUE	304	FALSE	FALSE	NA	FALSE	FALSE	NA	NA	NA
AARS2	57505	FALSE	FALSE	TRUE	FALSE	17	FALSE	FALSE	NA	FALSE	FALSE	NA	FALSE	NA
AARSD1	80755	FALSE	FALSE	TRUE	FALSE	27	FALSE	TRUE	NA	FALSE	NA	NA	NA	NA
AASDH	132949	FALSE	FALSE	TRUE	FALSE	20	FALSE	TRUE	NA	FALSE	FALSE	NA	FALSE	NA
AASDHPPT	60496	FALSE	FALSE	TRUE	FALSE	21	FALSE	FALSE	NA	FALSE	FALSE	NA	NA	NA
AASS	10157	FALSE	FALSE	TRUE	FALSE	2848	FALSE	TRUE	NA	FALSE	FALSE	NA	NA	NA
AATF	26574	FALSE	TRUE	TRUE	TRUE	10	FALSE	FALSE	FALSE	TRUE	FALSE	1889	FALSE	TRUE
AATK	9625	FALSE	FALSE	TRUE	FALSE	6	FALSE	TRUE	FALSE	TRUE	FALSE	4718	FALSE	TRUE
ABAT	18	FALSE	FALSE	TRUE	FALSE	3000	FALSE	TRUE	NA	FALSE	FALSE	NA	NA	NA
ABCA1	19	FALSE	TRUE	TRUE	FALSE	2046	TRUE	TRUE	FALSE	TRUE	FALSE	4864	FALSE	TRUE
ABCA10	10349	FALSE	FALSE	TRUE	FALSE	13448	FALSE	TRUE	FALSE	TRUE	FALSE	3956	FALSE	TRUE
ABCA12	26154	FALSE	FALSE	TRUE	FALSE	6344	FALSE	TRUE	TRUE	TRUE	FALSE	2043	TRUE	TRUE
ABCA13	154664	FALSE	FALSE	TRUE	FALSE	512	FALSE	TRUE	TRUE	TRUE	FALSE	1698	TRUE	TRUE
ABCA2	20	FALSE	FALSE	TRUE	FALSE	21	FALSE	TRUE	FALSE	TRUE	FALSE	128	FALSE	TRUE
ABCA3	21	TRUE	TRUE	TRUE	FALSE	2975	TRUE	TRUE	TRUE	TRUE	FALSE	5504	TRUE	TRUE
ABCA4	24	FALSE	FALSE	TRUE	FALSE	783	FALSE	FALSE	FALSE	TRUE	FALSE	437	FALSE	TRUE
ABCA5	23461	FALSE	FALSE	TRUE	FALSE	110	FALSE	TRUE	TRUE	TRUE	FALSE	6316	TRUE	TRUE
ABCA6	23460	TRUE	TRUE	TRUE	FALSE	13214	TRUE	TRUE	TRUE	TRUE	FALSE	3613	TRUE	TRUE
ABCA7	10347	TRUE	TRUE	TRUE	FALSE	550	TRUE	TRUE	TRUE	TRUE	FALSE	1907	TRUE	TRUE
ABCA8	10351	FALSE	FALSE	TRUE	FALSE	666	FALSE	TRUE	TRUE	TRUE	FALSE	4	TRUE	TRUE
ABCA9	10350	TRUE	TRUE	TRUE	FALSE	2342	TRUE	TRUE	TRUE	TRUE	FALSE	2428	TRUE	TRUE
ABCB1	5243	FALSE	FALSE	TRUE	FALSE	44	FALSE	TRUE	FALSE	TRUE	FALSE	6822	FALSE	TRUE
ABCB10	23456	FALSE	FALSE	TRUE	FALSE	8628	FALSE	TRUE	FALSE	TRUE	FALSE	3937	FALSE	TRUE
ABCB11	8647	TRUE	TRUE	TRUE	FALSE	3849	TRUE	TRUE	TRUE	TRUE	FALSE	35	TRUE	TRUE
ABCB4	5244	FALSE	FALSE	TRUE	FALSE	764	FALSE	TRUE	TRUE	TRUE	FALSE	1962	TRUE	TRUE
ABCB5	340273	FALSE	TRUE	TRUE	FALSE	4566	TRUE	TRUE	FALSE	TRUE	FALSE	1645	FALSE	TRUE
ABCB6	10058	FALSE	FALSE	TRUE	FALSE	2645	FALSE	TRUE	TRUE	TRUE	FALSE	4542	TRUE	TRUE
ABCB8	11194	TRUE	TRUE	TRUE	FALSE	7775	TRUE	TRUE	TRUE	TRUE	FALSE	5890	TRUE	TRUE
ABCB9	23457	FALSE	TRUE	TRUE	FALSE	88	TRUE	TRUE	FALSE	TRUE	FALSE	389	FALSE	TRUE
ABCC1	4363	TRUE	TRUE	TRUE	FALSE	3086	TRUE	TRUE	TRUE	TRUE	FALSE	1990	TRUE	TRUE
ABCC10	89845	FALSE	FALSE	TRUE	FALSE	5423	FALSE	TRUE	TRUE	TRUE	FALSE	4270	TRUE	TRUE
ABCC11	85320	TRUE	TRUE	TRUE	FALSE	303	TRUE	TRUE	TRUE	TRUE	FALSE	4198	TRUE	TRUE
ABCC12	94160	FALSE	TRUE	TRUE	FALSE	5	TRUE	TRUE	FALSE	TRUE	FALSE	3405	FALSE	TRUE
ABCC2	1244	TRUE	TRUE	TRUE	FALSE	868	TRUE	TRUE	TRUE	TRUE	FALSE	1573	TRUE	TRUE
ABCC3	8714	FALSE	FALSE	TRUE	FALSE	2413	FALSE	TRUE	TRUE	TRUE	FALSE	2002	TRUE	TRUE
ABCC4	10257	TRUE	TRUE	TRUE	FALSE	16793	TRUE	TRUE	TRUE	TRUE	FALSE	4215	TRUE	TRUE
ABCC5	10057	TRUE	TRUE	TRUE	FALSE	213	TRUE	TRUE	TRUE	TRUE	FALSE	2696	TRUE	TRUE
ABCC6	368	FALSE	FALSE	TRUE	FALSE	18	FALSE	TRUE	NA	FALSE	FALSE	NA	FALSE	NA
ABCC8	6833	TRUE	TRUE	TRUE	FALSE	237	TRUE	TRUE	TRUE	TRUE	FALSE	3168	TRUE	TRUE
ABCC9	10060	TRUE	TRUE	TRUE	FALSE	5833	TRUE	TRUE	TRUE	TRUE	FALSE	59	TRUE	TRUE
ABCD2	225	TRUE	TRUE	TRUE	FALSE	318	TRUE	TRUE	TRUE	TRUE	FALSE	573	TRUE	TRUE
ABCD3	5825	FALSE	FALSE	TRUE	FALSE	955	FALSE	TRUE	FALSE	TRUE	FALSE	679	FALSE	TRUE
ABCD4	5826	FALSE	FALSE	TRUE	FALSE	3	FALSE	TRUE	TRUE	TRUE	FALSE	6070	TRUE	TRUE
ABCE1	6059	TRUE	TRUE	TRUE	TRUE	54	FALSE	FALSE	TRUE	TRUE	TRUE	3	FALSE	FALSE
ABCF1	23	FALSE	TRUE	TRUE	TRUE	14	FALSE	FALSE	FALSE	TRUE	FALSE	51	FALSE	FALSE
ABCF2	10061	FALSE	FALSE	TRUE	FALSE	56	FALSE	TRUE	FALSE	TRUE	FALSE	789	FALSE	TRUE
ABCF3	55324	TRUE	TRUE	TRUE	FALSE	1092	TRUE	TRUE	TRUE	TRUE	FALSE	4	TRUE	TRUE
ABCG1	9619	FALSE	FALSE	TRUE	FALSE	14665	FALSE	TRUE	TRUE	TRUE	FALSE	1553	TRUE	TRUE
ABCG2	9429	FALSE	TRUE	TRUE	FALSE	3669	TRUE	TRUE	FALSE	TRUE	FALSE	1577	FALSE	TRUE
ABCG4	64137	TRUE	TRUE	TRUE	FALSE	20	TRUE	TRUE	TRUE	TRUE	FALSE	4041	TRUE	TRUE
ABCG5	64240	TRUE	TRUE	TRUE	FALSE	93	TRUE	TRUE	TRUE	TRUE	FALSE	2119	TRUE	TRUE
ABCG8	64241	FALSE	FALSE	TRUE	FALSE	3073	FALSE	TRUE	TRUE	TRUE	FALSE	3831	TRUE	TRUE
ABHD1	84696	NA	TRUE	TRUE	FALSE	8236	TRUE	TRUE	NA	FALSE	NA	NA	NA	NA
ABHD10	55347	FALSE	FALSE	TRUE	FALSE	213	FALSE	TRUE	NA	FALSE	FALSE	NA	FALSE	NA
ABHD11	83451	FALSE	FALSE	TRUE	FALSE	52	FALSE	TRUE	NA	FALSE	FALSE	NA	NA	NA
ABHD12	26090	FALSE	FALSE	TRUE	FALSE	24	FALSE	TRUE	NA	FALSE	FALSE	NA	FALSE	NA
ABHD12B	145447	FALSE	FALSE	TRUE	FALSE	946	FALSE	TRUE	NA	FALSE	FALSE	NA	NA	NA
ABHD13	84945	FALSE	FALSE	TRUE	FALSE	277	FALSE	TRUE	FALSE	TRUE	FALSE	803	FALSE	TRUE
ABHD14A	25864	FALSE	FALSE	TRUE	FALSE	224	FALSE	TRUE	NA	FALSE	FALSE	NA	NA	NA
ABHD14B	84836	NA	TRUE	TRUE	FALSE	6982	TRUE	TRUE	NA	FALSE	FALSE	NA	NA	NA
ABHD15	116236	FALSE	FALSE	TRUE	FALSE	276	FALSE	TRUE	NA	FALSE	FALSE	NA	NA	NA
ABHD16A	7920	FALSE	FALSE	TRUE	FALSE	14	FALSE	TRUE	NA	FALSE	FALSE	NA	NA	NA
ABHD16B	140701	NA	TRUE	TRUE	FALSE	2469	TRUE	TRUE	NA	FALSE	FALSE	NA	NA	NA
ABHD17A	81926	FALSE	FALSE	TRUE	FALSE	25	FALSE	TRUE	NA	FALSE	FALSE	NA	NA	NA
ABHD17B	51104	NA	TRUE	TRUE	FALSE	8172	TRUE	TRUE	NA	FALSE	FALSE	NA	NA	NA
ABHD17C	58489	NA	TRUE	TRUE	FALSE	2477	TRUE	TRUE	NA	FALSE	NA	NA	NA	NA
ABHD2	11057	FALSE	FALSE	TRUE	FALSE	12214	FALSE	TRUE	NA	FALSE	FALSE	NA	NA	NA
ABHD3	171586	FALSE	FALSE	TRUE	FALSE	3	FALSE	TRUE	NA	FALSE	FALSE	NA	NA	NA
ABHD4	63874	NA	TRUE	TRUE	FALSE	146	TRUE	TRUE	NA	FALSE	FALSE	NA	NA	NA
ABHD5	51099	FALSE	FALSE	TRUE	FALSE	11	FALSE	TRUE	NA	FALSE	FALSE	NA	NA	NA
ABHD6	57406	NA	TRUE	TRUE	FALSE	1082	TRUE	TRUE	NA	FALSE	FALSE	NA	NA	NA
ABHD8	79575	NA	TRUE	TRUE	FALSE	1	TRUE	TRUE	NA	FALSE	FALSE	NA	NA	NA
ABI1	10006	FALSE	FALSE	TRUE	FALSE	3	FALSE	FALSE	FALSE	TRUE	FALSE	2291	FALSE	TRUE
ABI2	10152	NA	TRUE	TRUE	FALSE	2789	TRUE	TRUE	NA	FALSE	FALSE	NA	NA	NA
ABI3	51225	NA	TRUE	TRUE	FALSE	1222	TRUE	TRUE	NA	FALSE	FALSE	NA	NA	NA
ABI3BP	25890	FALSE	FALSE	TRUE	FALSE	691	FALSE	TRUE	NA	FALSE	FALSE	NA	FALSE	NA
ABL1	25	FALSE	FALSE	TRUE	FALSE	5179	FALSE	TRUE	FALSE	TRUE	FALSE	401	FALSE	TRUE
ABL2	27	TRUE	TRUE	TRUE	FALSE	2	TRUE	TRUE	TRUE	TRUE	FALSE	858	TRUE	TRUE
ABLIM1	3983	NA	TRUE	TRUE	FALSE	343	TRUE	TRUE	NA	FALSE	FALSE	NA	NA	NA
ABLIM2	84448	NA	TRUE	TRUE	FALSE	755	TRUE	TRUE	NA	FALSE	FALSE	NA	NA	NA
ABLIM3	22885	NA	TRUE	TRUE	FALSE	13065	TRUE	TRUE	NA	FALSE	FALSE	NA	FALSE	NA
ABR	29	FALSE	FALSE	TRUE	FALSE	55	FALSE	TRUE	FALSE	TRUE	FALSE	4	FALSE	TRUE
ABRA	137735	FALSE	FALSE	TRUE	FALSE	3	FALSE	TRUE	NA	FALSE	FALSE	NA	NA	NA
ABRACL	58527	NA	TRUE	TRUE	FALSE	6382	TRUE	TRUE	NA	FALSE	NA	NA	NA	NA
ABT1	29777	NA	TRUE	TRUE	TRUE	2	FALSE	FALSE	NA	FALSE	FALSE	NA	NA	NA
ABTB1	80325	FALSE	TRUE	TRUE	FALSE	4624	TRUE	TRUE	FALSE	TRUE	FALSE	225	FALSE	TRUE
ABTB2	25841	TRUE	TRUE	TRUE	FALSE	1457	TRUE	TRUE	TRUE	TRUE	FALSE	2298	TRUE	TRUE
ACAA1	30	NA	TRUE	TRUE	FALSE	2340	TRUE	TRUE	NA	FALSE	FALSE	NA	NA	NA
ACAA2	10449	FALSE	FALSE	TRUE	FALSE	49	FALSE	TRUE	NA	FALSE	FALSE	NA	NA	NA
ACACA	31	TRUE	TRUE	TRUE	FALSE	1	FALSE	FALSE	TRUE	TRUE	FALSE	1	FALSE	FALSE
ACACB	32	FALSE	FALSE	TRUE	FALSE	123	FALSE	TRUE	TRUE	TRUE	FALSE	74	TRUE	TRUE
ACAD10	80724	FALSE	FALSE	TRUE	FALSE	5313	FALSE	TRUE	FALSE	TRUE	FALSE	3010	FALSE	TRUE
ACAD11	84129	FALSE	FALSE	TRUE	FALSE	1271	FALSE	TRUE	FALSE	TRUE	FALSE	407	FALSE	TRUE
ACAD8	27034	FALSE	TRUE	TRUE	FALSE	973	TRUE	TRUE	FALSE	TRUE	FALSE	6382	FALSE	TRUE
ACAD9	28976	FALSE	FALSE	TRUE	FALSE	823	FALSE	FALSE	FALSE	TRUE	FALSE	65	FALSE	FALSE
ACADL	33	FALSE	TRUE	TRUE	FALSE	3061	TRUE	TRUE	FALSE	TRUE	FALSE	289	FALSE	TRUE
ACADM	34	TRUE	TRUE	TRUE	FALSE	1203	TRUE	TRUE	TRUE	TRUE	FALSE	2739	TRUE	TRUE
ACADS	35	FALSE	TRUE	TRUE	FALSE	1	FALSE	TRUE	FALSE	TRUE	FALSE	20	FALSE	TRUE
ACADSB	36	TRUE	TRUE	TRUE	FALSE	4820	TRUE	TRUE	TRUE	TRUE	FALSE	2593	TRUE	TRUE
ACADVL	37	FALSE	FALSE	TRUE	FALSE	2936	FALSE	TRUE	FALSE	TRUE	FALSE	6763	FALSE	TRUE
ACAN	176	FALSE	TRUE	TRUE	FALSE	136	TRUE	TRUE	FALSE	TRUE	FALSE	5661	FALSE	TRUE
ACAP1	9744	FALSE	FALSE	TRUE	FALSE	97	FALSE	TRUE	FALSE	TRUE	FALSE	2459	FALSE	TRUE
ACAP2	23527	FALSE	FALSE	TRUE	FALSE	60	FALSE	TRUE	TRUE	TRUE	FALSE	757	TRUE	TRUE
ACAP3	116983	FALSE	FALSE	TRUE	FALSE	49	FALSE	TRUE	TRUE	TRUE	FALSE	4604	TRUE	TRUE
ACAT1	38	NA	TRUE	TRUE	FALSE	9431	TRUE	TRUE	NA	FALSE	FALSE	NA	FALSE	NA
ACAT2	39	NA	TRUE	TRUE	FALSE	671	TRUE	TRUE	NA	FALSE	FALSE	NA	NA	NA
ACBD3	64746	FALSE	FALSE	TRUE	FALSE	940	FALSE	TRUE	NA	FALSE	FALSE	NA	NA	NA
ACBD4	79777	FALSE	FALSE	TRUE	FALSE	4	FALSE	TRUE	NA	FALSE	FALSE	NA	NA	NA
ACBD5	91452	FALSE	FALSE	TRUE	FALSE	75	FALSE	TRUE	FALSE	TRUE	FALSE	13	FALSE	TRUE
ACBD6	84320	NA	TRUE	TRUE	FALSE	50	TRUE	TRUE	NA	FALSE	FALSE	NA	NA	NA
ACBD7	414149	NA	TRUE	TRUE	FALSE	8418	TRUE	TRUE	NA	FALSE	NA	NA	NA	NA
ACCS	84680	FALSE	TRUE	TRUE	FALSE	1246	TRUE	TRUE	FALSE	TRUE	FALSE	3247	FALSE	TRUE
ACCSL	390110	FALSE	FALSE	TRUE	FALSE	23	FALSE	TRUE	FALSE	TRUE	FALSE	4930	FALSE	TRUE
ACD	65057	FALSE	FALSE	TRUE	FALSE	7	FALSE	TRUE	NA	FALSE	FALSE	NA	NA	NA
ACE	1636	FALSE	FALSE	TRUE	FALSE	386	FALSE	TRUE	NA	FALSE	FALSE	NA	NA	NA
ACER1	125981	FALSE	FALSE	TRUE	FALSE	2790	FALSE	TRUE	NA	FALSE	FALSE	NA	NA	NA
ACER2	340485	FALSE	FALSE	TRUE	FALSE	7	FALSE	TRUE	NA	FALSE	FALSE	NA	NA	NA
ACER3	55331	FALSE	FALSE	TRUE	FALSE	12	FALSE	TRUE	NA	FALSE	FALSE	NA	FALSE	NA
ACHE	43	FALSE	FALSE	TRUE	FALSE	5958	FALSE	TRUE	FALSE	TRUE	FALSE	396	FALSE	TRUE
ACIN1	22985	TRUE	TRUE	TRUE	TRUE	1	FALSE	FALSE	TRUE	TRUE	FALSE	1	FALSE	FALSE
ACKR1	2532	NA	TRUE	TRUE	FALSE	8226	TRUE	TRUE	NA	FALSE	FALSE	NA	NA	NA
ACKR2	1238	TRUE	TRUE	TRUE	FALSE	368	TRUE	TRUE	TRUE	TRUE	FALSE	727	TRUE	TRUE
ACKR3	57007	NA	TRUE	TRUE	FALSE	21	TRUE	TRUE	NA	FALSE	FALSE	NA	NA	NA
ACKR4	51554	FALSE	FALSE	TRUE	FALSE	173	FALSE	TRUE	FALSE	TRUE	FALSE	682	FALSE	TRUE
ACLY	47	TRUE	TRUE	TRUE	FALSE	1	FALSE	FALSE	TRUE	TRUE	FALSE	1	FALSE	FALSE
ACMSD	130013	NA	TRUE	TRUE	FALSE	1724	TRUE	TRUE	NA	FALSE	FALSE	NA	FALSE	NA
SDHAF3	57001	NA	TRUE	TRUE	FALSE	258	TRUE	TRUE	NA	FALSE	FALSE	NA	NA	NA
ACO1	48	FALSE	TRUE	TRUE	FALSE	53	TRUE	TRUE	FALSE	TRUE	FALSE	2638	FALSE	TRUE
ACO2	50	TRUE	TRUE	TRUE	FALSE	1	FALSE	FALSE	TRUE	TRUE	FALSE	1	FALSE	FALSE
ACOT1	641371	FALSE	FALSE	TRUE	FALSE	8344	FALSE	TRUE	FALSE	TRUE	FALSE	5976	FALSE	TRUE
ACOT11	26027	FALSE	TRUE	TRUE	FALSE	709	TRUE	TRUE	FALSE	TRUE	FALSE	2914	FALSE	TRUE
ACOT12	134526	FALSE	FALSE	TRUE	FALSE	151	FALSE	TRUE	FALSE	TRUE	FALSE	257	FALSE	TRUE
ACOT13	55856	NA	TRUE	TRUE	FALSE	110	TRUE	TRUE	NA	FALSE	FALSE	NA	FALSE	NA
ACOT2	10965	FALSE	FALSE	TRUE	FALSE	1381	FALSE	TRUE	NA	FALSE	FALSE	NA	NA	NA
ACOT4	122970	FALSE	FALSE	TRUE	FALSE	9875	FALSE	TRUE	NA	FALSE	FALSE	NA	NA	NA
ACOT6	641372	NA	TRUE	TRUE	FALSE	2258	TRUE	TRUE	NA	FALSE	NA	NA	NA	NA
ACOT7	11332	NA	TRUE	TRUE	FALSE	4465	TRUE	TRUE	NA	FALSE	FALSE	NA	NA	NA
ACOT8	10005	FALSE	FALSE	TRUE	FALSE	1324	FALSE	TRUE	NA	FALSE	FALSE	NA	FALSE	NA
ACOX1	51	FALSE	TRUE	TRUE	FALSE	1	FALSE	FALSE	FALSE	TRUE	FALSE	1011	FALSE	TRUE
ACOX2	8309	TRUE	TRUE	TRUE	FALSE	380	TRUE	TRUE	TRUE	TRUE	FALSE	962	TRUE	TRUE
ACOX3	8310	FALSE	FALSE	TRUE	FALSE	11129	FALSE	TRUE	FALSE	TRUE	FALSE	3726	FALSE	TRUE
ACOXL	55289	FALSE	FALSE	TRUE	FALSE	6	FALSE	FALSE	TRUE	TRUE	FALSE	5005	TRUE	TRUE
ACP1	52	NA	TRUE	TRUE	FALSE	368	TRUE	TRUE	NA	FALSE	FALSE	NA	NA	NA
ACP2	53	NA	TRUE	TRUE	FALSE	6061	TRUE	TRUE	NA	FALSE	FALSE	NA	NA	NA
ACP5	54	FALSE	TRUE	TRUE	FALSE	66	TRUE	TRUE	FALSE	TRUE	FALSE	4623	FALSE	TRUE
ACP6	51205	FALSE	FALSE	TRUE	FALSE	90	FALSE	TRUE	NA	FALSE	FALSE	NA	NA	NA
ACPP	55	NA	TRUE	TRUE	FALSE	8602	TRUE	TRUE	NA	FALSE	FALSE	NA	FALSE	NA
ACP4	93650	FALSE	FALSE	TRUE	FALSE	482	FALSE	TRUE	NA	FALSE	NA	NA	NA	NA
ACR	49	FALSE	FALSE	TRUE	FALSE	4	FALSE	TRUE	NA	FALSE	FALSE	NA	FALSE	NA
ACRBP	84519	NA	TRUE	TRUE	FALSE	80	TRUE	TRUE	NA	FALSE	FALSE	NA	NA	NA
ACRV1	56	NA	TRUE	TRUE	FALSE	208	TRUE	TRUE	NA	FALSE	FALSE	NA	NA	NA
ACSBG1	23205	NA	TRUE	TRUE	FALSE	4094	TRUE	TRUE	NA	FALSE	FALSE	NA	NA	NA
ACSBG2	81616	NA	TRUE	TRUE	FALSE	29	TRUE	TRUE	NA	FALSE	FALSE	NA	NA	NA
ACSF2	80221	NA	TRUE	TRUE	FALSE	1	FALSE	TRUE	NA	FALSE	FALSE	NA	FALSE	NA
ACSF3	197322	NA	TRUE	TRUE	FALSE	533	TRUE	TRUE	NA	FALSE	FALSE	NA	NA	NA
ACSL1	2180	NA	TRUE	TRUE	FALSE	1888	TRUE	TRUE	NA	FALSE	FALSE	NA	NA	NA
ACSL3	2181	TRUE	TRUE	TRUE	FALSE	1	FALSE	FALSE	TRUE	TRUE	FALSE	1	FALSE	FALSE
ACSL5	51703	NA	TRUE	TRUE	FALSE	35	TRUE	TRUE	NA	FALSE	FALSE	NA	NA	NA
ACSL6	23305	FALSE	FALSE	TRUE	FALSE	13532	FALSE	TRUE	TRUE	TRUE	FALSE	844	TRUE	TRUE
ACSM1	116285	NA	TRUE	TRUE	FALSE	40	TRUE	TRUE	NA	FALSE	FALSE	NA	NA	NA
ACSM2A	123876	NA	TRUE	TRUE	FALSE	71	TRUE	TRUE	NA	FALSE	NA	NA	NA	NA
ACSM2B	348158	FALSE	FALSE	TRUE	FALSE	5287	FALSE	TRUE	NA	FALSE	FALSE	NA	NA	NA
ACSM3	6296	NA	TRUE	TRUE	FALSE	1910	TRUE	TRUE	NA	FALSE	FALSE	NA	NA	NA
ACSM4	341392	NA	TRUE	TRUE	FALSE	67	TRUE	TRUE	NA	FALSE	NA	NA	NA	NA
ACSM5	54988	NA	TRUE	TRUE	FALSE	448	TRUE	TRUE	NA	FALSE	FALSE	NA	NA	NA
ACSM6	142827	NA	TRUE	TRUE	FALSE	3051	TRUE	TRUE	NA	FALSE	FALSE	NA	FALSE	NA
ACSS1	84532	NA	TRUE	TRUE	FALSE	11	TRUE	TRUE	NA	FALSE	FALSE	NA	FALSE	NA
ACSS2	55902	NA	TRUE	TRUE	FALSE	772	TRUE	TRUE	NA	FALSE	FALSE	NA	NA	NA
ACSS3	79611	NA	TRUE	TRUE	FALSE	14022	TRUE	TRUE	NA	FALSE	FALSE	NA	NA	NA
ACTA1	58	FALSE	FALSE	TRUE	FALSE	189	FALSE	TRUE	TRUE	TRUE	FALSE	4973	TRUE	TRUE
ACTA2	59	FALSE	TRUE	TRUE	FALSE	861	TRUE	TRUE	FALSE	TRUE	FALSE	5861	FALSE	TRUE
ACTB	60	TRUE	TRUE	TRUE	FALSE	1	FALSE	FALSE	TRUE	TRUE	FALSE	1	FALSE	FALSE
ACTBL2	345651	NA	TRUE	TRUE	FALSE	1874	TRUE	TRUE	NA	FALSE	NA	NA	FALSE	NA
ACTC1	70	FALSE	FALSE	TRUE	FALSE	22	FALSE	TRUE	FALSE	TRUE	FALSE	545	FALSE	TRUE
ACTG1	71	FALSE	TRUE	TRUE	FALSE	1	FALSE	FALSE	FALSE	TRUE	FALSE	2	FALSE	FALSE
ACTG2	72	FALSE	FALSE	TRUE	FALSE	102	FALSE	TRUE	FALSE	TRUE	FALSE	10	FALSE	FALSE
ACTL10	170487	NA	TRUE	TRUE	FALSE	32	TRUE	TRUE	NA	FALSE	NA	NA	NA	NA
ACTL6A	86	TRUE	TRUE	TRUE	TRUE	1	FALSE	FALSE	TRUE	TRUE	TRUE	1	FALSE	FALSE
ACTL6B	51412	FALSE	TRUE	TRUE	FALSE	6253	TRUE	TRUE	FALSE	TRUE	FALSE	394	FALSE	TRUE
ACTL7A	10881	FALSE	FALSE	TRUE	FALSE	1675	FALSE	TRUE	NA	FALSE	FALSE	NA	FALSE	NA
ACTL7B	10880	FALSE	FALSE	TRUE	FALSE	4349	FALSE	TRUE	NA	FALSE	FALSE	NA	NA	NA
ACTL8	81569	FALSE	FALSE	TRUE	FALSE	272	FALSE	TRUE	NA	FALSE	FALSE	NA	NA	NA
ACTL9	284382	FALSE	FALSE	TRUE	FALSE	6	FALSE	TRUE	NA	FALSE	FALSE	NA	NA	NA
ACTN1	87	FALSE	FALSE	TRUE	FALSE	62	FALSE	TRUE	NA	FALSE	FALSE	NA	FALSE	NA
ACTN2	88	NA	TRUE	TRUE	FALSE	43	TRUE	TRUE	NA	FALSE	FALSE	NA	NA	NA
ACTN4	81	NA	TRUE	TRUE	FALSE	1	FALSE	TRUE	NA	FALSE	FALSE	NA	NA	NA
ACTR10	55860	NA	TRUE	TRUE	TRUE	3	FALSE	FALSE	NA	FALSE	NA	NA	FALSE	NA
ACTR1A	10121	NA	TRUE	TRUE	TRUE	1	FALSE	FALSE	NA	FALSE	NA	NA	FALSE	NA
ACTR1B	10120	FALSE	FALSE	TRUE	FALSE	3	FALSE	TRUE	NA	FALSE	FALSE	NA	NA	NA
ACTR2	10097	NA	TRUE	TRUE	TRUE	3	FALSE	FALSE	NA	FALSE	FALSE	NA	FALSE	NA
ACTR3	10096	NA	TRUE	TRUE	FALSE	1	FALSE	FALSE	NA	FALSE	FALSE	NA	FALSE	NA
ACTR3B	57180	NA	TRUE	TRUE	FALSE	55	TRUE	TRUE	NA	FALSE	FALSE	NA	NA	NA
ACTR3C	653857	FALSE	FALSE	TRUE	FALSE	3910	FALSE	TRUE	NA	FALSE	NA	NA	NA	NA
ACTR5	79913	TRUE	TRUE	TRUE	FALSE	1	FALSE	FALSE	TRUE	TRUE	FALSE	145	TRUE	TRUE
ACTR6	64431	FALSE	FALSE	TRUE	FALSE	127	FALSE	FALSE	TRUE	TRUE	FALSE	1	FALSE	FALSE
ACTR8	93973	FALSE	TRUE	TRUE	FALSE	1	FALSE	FALSE	FALSE	TRUE	FALSE	3	FALSE	FALSE
ACTRT2	140625	NA	TRUE	TRUE	FALSE	2481	TRUE	TRUE	NA	FALSE	FALSE	NA	NA	NA
ACTRT3	84517	FALSE	FALSE	TRUE	FALSE	831	FALSE	TRUE	FALSE	TRUE	FALSE	4557	FALSE	TRUE
ACVR1	90	TRUE	TRUE	TRUE	FALSE	7	TRUE	TRUE	TRUE	TRUE	FALSE	965	TRUE	TRUE
ACVR1B	91	FALSE	FALSE	TRUE	FALSE	9	FALSE	TRUE	TRUE	TRUE	FALSE	759	TRUE	TRUE
ACVR1C	130399	FALSE	FALSE	TRUE	FALSE	10219	FALSE	TRUE	TRUE	TRUE	FALSE	451	TRUE	TRUE
ACVR2A	92	FALSE	FALSE	TRUE	FALSE	1106	FALSE	TRUE	FALSE	TRUE	FALSE	4374	FALSE	TRUE
ACVR2B	93	FALSE	FALSE	TRUE	FALSE	1962	FALSE	TRUE	FALSE	TRUE	FALSE	2477	FALSE	TRUE
ACVRL1	94	FALSE	FALSE	TRUE	FALSE	2	FALSE	TRUE	FALSE	TRUE	FALSE	96	FALSE	TRUE
ACY1	95	NA	TRUE	TRUE	FALSE	31	TRUE	TRUE	NA	FALSE	FALSE	NA	FALSE	NA
ACY3	91703	NA	TRUE	TRUE	FALSE	1	FALSE	TRUE	NA	FALSE	FALSE	NA	NA	NA
ACYP1	97	FALSE	FALSE	TRUE	FALSE	2548	FALSE	TRUE	NA	FALSE	FALSE	NA	NA	NA
ACYP2	98	FALSE	TRUE	TRUE	FALSE	215	TRUE	TRUE	FALSE	TRUE	FALSE	4213	FALSE	TRUE
ADA	100	FALSE	FALSE	TRUE	FALSE	15	FALSE	TRUE	NA	FALSE	FALSE	NA	NA	NA
ADAD1	132612	NA	TRUE	TRUE	FALSE	2288	TRUE	TRUE	NA	FALSE	FALSE	NA	NA	NA
ADAD2	161931	NA	TRUE	TRUE	FALSE	4562	TRUE	TRUE	NA	FALSE	FALSE	NA	FALSE	NA
ADAL	161823	FALSE	FALSE	TRUE	FALSE	5337	FALSE	TRUE	NA	FALSE	FALSE	NA	NA	NA
ADAM10	102	FALSE	FALSE	TRUE	FALSE	33	FALSE	TRUE	NA	FALSE	NA	NA	NA	NA
ADAM11	4185	NA	TRUE	TRUE	FALSE	1	FALSE	FALSE	NA	FALSE	FALSE	NA	NA	NA
ADAM12	8038	FALSE	FALSE	TRUE	FALSE	968	FALSE	TRUE	TRUE	TRUE	FALSE	197	TRUE	TRUE
ADAM15	8751	FALSE	FALSE	TRUE	FALSE	13	FALSE	TRUE	NA	FALSE	FALSE	NA	NA	NA
ADAM17	6868	FALSE	FALSE	TRUE	FALSE	8465	FALSE	TRUE	TRUE	TRUE	FALSE	1371	TRUE	TRUE
ADAM18	8749	NA	TRUE	TRUE	FALSE	11053	TRUE	TRUE	NA	FALSE	FALSE	NA	NA	NA
ADAM19	8728	NA	TRUE	TRUE	FALSE	1092	TRUE	TRUE	NA	FALSE	FALSE	NA	NA	NA
ADAM2	2515	FALSE	FALSE	TRUE	FALSE	642	FALSE	TRUE	NA	FALSE	FALSE	NA	NA	NA
ADAM20	8748	NA	TRUE	TRUE	FALSE	1	TRUE	TRUE	NA	FALSE	FALSE	NA	NA	NA
ADAM21	8747	NA	TRUE	TRUE	FALSE	4	TRUE	TRUE	NA	FALSE	FALSE	NA	NA	NA
ADAM22	53616	FALSE	FALSE	TRUE	FALSE	110	FALSE	TRUE	NA	FALSE	FALSE	NA	NA	NA
ADAM23	8745	FALSE	TRUE	TRUE	FALSE	685	TRUE	TRUE	FALSE	TRUE	FALSE	743	FALSE	TRUE
ADAM28	10863	NA	TRUE	TRUE	FALSE	122	TRUE	TRUE	NA	FALSE	FALSE	NA	NA	NA
ADAM29	11086	FALSE	FALSE	TRUE	FALSE	3162	FALSE	TRUE	NA	FALSE	FALSE	NA	NA	NA
ADAM30	11085	FALSE	FALSE	TRUE	FALSE	1175	FALSE	TRUE	FALSE	TRUE	FALSE	5071	FALSE	TRUE
ADAM32	203102	FALSE	FALSE	TRUE	FALSE	107	FALSE	TRUE	NA	FALSE	FALSE	NA	NA	NA
ADAM33	80332	FALSE	FALSE	TRUE	FALSE	65	FALSE	TRUE	NA	FALSE	FALSE	NA	NA	NA
ADAM7	8756	FALSE	FALSE	TRUE	FALSE	3016	FALSE	TRUE	NA	FALSE	FALSE	NA	NA	NA
ADAM8	101	NA	TRUE	TRUE	FALSE	576	TRUE	TRUE	NA	FALSE	FALSE	NA	NA	NA
ADAM9	8754	NA	TRUE	TRUE	FALSE	3513	TRUE	TRUE	NA	FALSE	FALSE	NA	NA	NA
ADAMDEC1	27299	NA	TRUE	TRUE	FALSE	1565	TRUE	TRUE	NA	FALSE	FALSE	NA	FALSE	NA
ADAMTS1	9510	FALSE	FALSE	TRUE	FALSE	143	FALSE	TRUE	NA	FALSE	FALSE	NA	NA	NA
ADAMTS10	81794	FALSE	TRUE	TRUE	FALSE	1	FALSE	TRUE	FALSE	TRUE	FALSE	6012	FALSE	TRUE
ADAMTS12	81792	NA	TRUE	TRUE	FALSE	23	TRUE	TRUE	NA	FALSE	FALSE	NA	FALSE	NA
ADAMTS13	11093	FALSE	FALSE	TRUE	FALSE	313	FALSE	TRUE	NA	FALSE	FALSE	NA	NA	NA
ADAMTS14	140766	NA	TRUE	TRUE	FALSE	309	TRUE	TRUE	NA	FALSE	FALSE	NA	NA	NA
ADAMTS15	170689	NA	TRUE	TRUE	FALSE	90	TRUE	TRUE	NA	FALSE	FALSE	NA	FALSE	NA
ADAMTS16	170690	NA	TRUE	TRUE	FALSE	3078	TRUE	TRUE	NA	FALSE	FALSE	NA	NA	NA
ADAMTS17	170691	NA	TRUE	TRUE	FALSE	906	TRUE	TRUE	NA	FALSE	FALSE	NA	NA	NA
ADAMTS18	170692	NA	TRUE	TRUE	FALSE	1972	TRUE	TRUE	NA	FALSE	FALSE	NA	FALSE	NA
ADAMTS19	171019	NA	TRUE	TRUE	FALSE	2328	TRUE	TRUE	NA	FALSE	FALSE	NA	NA	NA
ADAMTS2	9509	FALSE	FALSE	TRUE	FALSE	1289	FALSE	TRUE	NA	FALSE	FALSE	NA	NA	NA
ADAMTS20	80070	FALSE	TRUE	TRUE	FALSE	2715	TRUE	TRUE	FALSE	TRUE	FALSE	3420	FALSE	TRUE
ADAMTS3	9508	FALSE	FALSE	TRUE	FALSE	2061	FALSE	TRUE	TRUE	TRUE	FALSE	439	TRUE	TRUE
ADAMTS4	9507	FALSE	FALSE	TRUE	FALSE	314	FALSE	TRUE	NA	FALSE	FALSE	NA	NA	NA
ADAMTS5	11096	NA	TRUE	TRUE	FALSE	1153	TRUE	TRUE	NA	FALSE	FALSE	NA	NA	NA
ADAMTS6	11174	NA	TRUE	TRUE	FALSE	1653	TRUE	TRUE	NA	FALSE	FALSE	NA	NA	NA
ADAMTS7	11173	FALSE	FALSE	TRUE	FALSE	1560	FALSE	TRUE	NA	FALSE	FALSE	NA	NA	NA
ADAMTS8	11095	NA	TRUE	TRUE	FALSE	1	TRUE	TRUE	NA	FALSE	FALSE	NA	FALSE	NA
ADAMTS9	56999	FALSE	FALSE	TRUE	FALSE	2537	FALSE	TRUE	NA	FALSE	FALSE	NA	NA	NA
ADAMTSL1	92949	FALSE	FALSE	TRUE	FALSE	833	FALSE	TRUE	NA	FALSE	FALSE	NA	NA	NA
ADAMTSL2	9719	FALSE	FALSE	TRUE	FALSE	10624	FALSE	TRUE	NA	FALSE	FALSE	NA	NA	NA
ADAMTSL3	57188	TRUE	TRUE	TRUE	FALSE	286	TRUE	TRUE	TRUE	TRUE	FALSE	5502	TRUE	TRUE
ADAMTSL4	54507	FALSE	FALSE	TRUE	FALSE	19	FALSE	FALSE	NA	FALSE	FALSE	NA	NA	NA
ADAMTSL5	339366	FALSE	FALSE	TRUE	FALSE	8753	FALSE	TRUE	TRUE	TRUE	FALSE	2181	TRUE	TRUE
ADAP1	11033	FALSE	FALSE	TRUE	FALSE	316	FALSE	TRUE	NA	FALSE	FALSE	NA	FALSE	NA
ADAP2	55803	FALSE	FALSE	TRUE	FALSE	365	FALSE	TRUE	TRUE	TRUE	FALSE	6541	TRUE	TRUE
ADAR	103	TRUE	TRUE	TRUE	FALSE	1	FALSE	FALSE	TRUE	TRUE	FALSE	1	FALSE	FALSE
ADARB1	104	FALSE	FALSE	TRUE	FALSE	5960	FALSE	TRUE	TRUE	TRUE	FALSE	4451	TRUE	TRUE
ADARB2	105	NA	TRUE	TRUE	FALSE	4863	TRUE	TRUE	NA	FALSE	FALSE	NA	NA	NA
ADAT1	23536	FALSE	FALSE	TRUE	FALSE	84	FALSE	TRUE	NA	FALSE	FALSE	NA	NA	NA
ADAT2	134637	FALSE	FALSE	TRUE	FALSE	71	FALSE	TRUE	NA	FALSE	FALSE	NA	NA	NA
ADAT3	113179	NA	TRUE	TRUE	TRUE	502	FALSE	FALSE	NA	FALSE	FALSE	NA	FALSE	NA
ADCK1	57143	FALSE	TRUE	TRUE	FALSE	892	TRUE	TRUE	FALSE	TRUE	FALSE	4589	FALSE	TRUE
ADCK2	90956	FALSE	FALSE	TRUE	FALSE	209	FALSE	TRUE	FALSE	TRUE	FALSE	415	FALSE	TRUE
COQ8A	56997	FALSE	FALSE	TRUE	FALSE	904	FALSE	TRUE	FALSE	TRUE	FALSE	4211	FALSE	TRUE
COQ8B	79934	FALSE	FALSE	TRUE	FALSE	7	FALSE	TRUE	FALSE	TRUE	FALSE	216	FALSE	TRUE
ADCK5	203054	TRUE	TRUE	TRUE	FALSE	309	TRUE	TRUE	TRUE	TRUE	FALSE	2540	TRUE	TRUE
ADCY1	107	FALSE	TRUE	TRUE	FALSE	1632	TRUE	TRUE	FALSE	TRUE	FALSE	54	FALSE	TRUE
ADCY10	55811	FALSE	TRUE	TRUE	FALSE	211	TRUE	TRUE	FALSE	TRUE	FALSE	4341	FALSE	TRUE
ADCY2	108	FALSE	TRUE	TRUE	FALSE	6014	TRUE	TRUE	FALSE	TRUE	FALSE	4090	FALSE	TRUE
ADCY3	109	FALSE	FALSE	TRUE	FALSE	558	FALSE	TRUE	FALSE	TRUE	FALSE	786	FALSE	TRUE
ADCY4	196883	TRUE	TRUE	TRUE	FALSE	1	FALSE	TRUE	TRUE	TRUE	FALSE	6420	TRUE	TRUE
ADCY5	111	TRUE	TRUE	TRUE	FALSE	67	TRUE	TRUE	TRUE	TRUE	FALSE	1457	TRUE	TRUE
ADCY6	112	FALSE	FALSE	TRUE	FALSE	2	FALSE	TRUE	FALSE	TRUE	FALSE	1576	FALSE	TRUE
ADCY7	113	TRUE	TRUE	TRUE	FALSE	71	TRUE	TRUE	TRUE	TRUE	FALSE	1249	TRUE	TRUE
ADCY8	114	FALSE	FALSE	TRUE	FALSE	111	FALSE	TRUE	TRUE	TRUE	FALSE	1073	TRUE	TRUE
ADCY9	115	TRUE	TRUE	TRUE	FALSE	2	TRUE	TRUE	TRUE	TRUE	FALSE	1912	TRUE	TRUE
ADCYAP1	116	NA	TRUE	TRUE	FALSE	1248	TRUE	TRUE	NA	FALSE	FALSE	NA	NA	NA
ADCYAP1R1	117	FALSE	FALSE	TRUE	FALSE	431	FALSE	TRUE	NA	FALSE	FALSE	NA	FALSE	NA
ADD1	118	NA	TRUE	TRUE	FALSE	1	TRUE	TRUE	NA	FALSE	FALSE	NA	NA	NA
ADD2	119	NA	TRUE	TRUE	FALSE	805	TRUE	TRUE	NA	FALSE	FALSE	NA	NA	NA
ADD3	120	NA	TRUE	TRUE	FALSE	3391	TRUE	TRUE	NA	FALSE	FALSE	NA	NA	NA
ADH1A	124	TRUE	TRUE	TRUE	FALSE	2484	TRUE	TRUE	TRUE	TRUE	FALSE	1691	TRUE	TRUE
ADH1B	125	FALSE	TRUE	TRUE	FALSE	45	TRUE	TRUE	FALSE	TRUE	FALSE	120	FALSE	TRUE
ADH4	127	FALSE	TRUE	TRUE	FALSE	32	TRUE	TRUE	FALSE	TRUE	FALSE	3839	FALSE	TRUE
ADH5	128	FALSE	FALSE	TRUE	FALSE	12970	FALSE	TRUE	FALSE	TRUE	FALSE	629	FALSE	TRUE
ADH6	130	FALSE	FALSE	TRUE	FALSE	3712	FALSE	TRUE	FALSE	TRUE	FALSE	4946	FALSE	TRUE
ADH7	131	TRUE	TRUE	TRUE	FALSE	485	TRUE	TRUE	TRUE	TRUE	FALSE	125	TRUE	TRUE
ADHFE1	137872	FALSE	FALSE	TRUE	FALSE	87	FALSE	TRUE	NA	FALSE	FALSE	NA	NA	NA
ADI1	55256	FALSE	FALSE	TRUE	FALSE	63	FALSE	TRUE	NA	FALSE	FALSE	NA	NA	NA
ADIG	149685	NA	TRUE	TRUE	FALSE	520	TRUE	TRUE	NA	FALSE	FALSE	NA	NA	NA
ADIPOQ	9370	FALSE	TRUE	TRUE	FALSE	4017	TRUE	TRUE	FALSE	TRUE	FALSE	606	FALSE	TRUE
ADIPOR1	51094	FALSE	FALSE	TRUE	FALSE	7	FALSE	TRUE	FALSE	TRUE	FALSE	3882	FALSE	TRUE
ADIPOR2	79602	FALSE	FALSE	TRUE	FALSE	2	FALSE	TRUE	TRUE	TRUE	FALSE	841	TRUE	TRUE
ADIRF	10974	NA	TRUE	TRUE	FALSE	162	TRUE	TRUE	NA	FALSE	FALSE	NA	FALSE	NA
ADK	132	FALSE	FALSE	TRUE	FALSE	131	FALSE	TRUE	FALSE	TRUE	FALSE	84	FALSE	TRUE
ADM	133	TRUE	TRUE	TRUE	FALSE	149	TRUE	TRUE	TRUE	TRUE	FALSE	6749	TRUE	TRUE
ADM2	79924	FALSE	TRUE	TRUE	FALSE	9604	TRUE	TRUE	FALSE	TRUE	FALSE	679	FALSE	TRUE
ADM5	199800	FALSE	FALSE	TRUE	FALSE	89	FALSE	TRUE	NA	FALSE	NA	NA	NA	NA
ADNP	23394	TRUE	TRUE	TRUE	FALSE	1	FALSE	TRUE	TRUE	TRUE	FALSE	1	FALSE	TRUE
ADNP2	22850	NA	TRUE	TRUE	FALSE	13	TRUE	TRUE	NA	FALSE	FALSE	NA	FALSE	NA
ADO	84890	FALSE	FALSE	TRUE	FALSE	7	FALSE	TRUE	NA	FALSE	NA	NA	NA	NA
ADORA1	134	FALSE	FALSE	TRUE	FALSE	9560	FALSE	TRUE	FALSE	TRUE	FALSE	264	FALSE	TRUE
ADORA2A	135	NA	TRUE	TRUE	FALSE	1	FALSE	TRUE	NA	FALSE	FALSE	NA	FALSE	NA
ADORA2B	136	FALSE	FALSE	TRUE	FALSE	1159	FALSE	TRUE	FALSE	TRUE	FALSE	1718	FALSE	TRUE
ADORA3	140	FALSE	FALSE	TRUE	FALSE	795	FALSE	TRUE	NA	FALSE	FALSE	NA	NA	NA
ADPGK	83440	FALSE	TRUE	TRUE	FALSE	1	FALSE	FALSE	FALSE	TRUE	FALSE	754	FALSE	TRUE
ADPRH	141	FALSE	FALSE	TRUE	FALSE	120	FALSE	TRUE	NA	FALSE	FALSE	NA	NA	NA
ADPRHL1	113622	FALSE	FALSE	TRUE	FALSE	647	FALSE	TRUE	NA	FALSE	FALSE	NA	NA	NA
ADPRHL2	54936	FALSE	FALSE	TRUE	FALSE	149	FALSE	TRUE	NA	FALSE	FALSE	NA	NA	NA
ADPRM	56985	FALSE	TRUE	TRUE	FALSE	9	TRUE	TRUE	FALSE	TRUE	FALSE	4398	FALSE	TRUE
ADRA1A	148	FALSE	TRUE	TRUE	FALSE	5760	TRUE	TRUE	FALSE	TRUE	FALSE	1919	FALSE	TRUE
ADRA1B	147	FALSE	TRUE	TRUE	FALSE	547	TRUE	TRUE	FALSE	TRUE	FALSE	1822	FALSE	TRUE
ADRA1D	146	FALSE	TRUE	TRUE	FALSE	79	TRUE	TRUE	FALSE	TRUE	FALSE	5444	FALSE	TRUE
ADRA2A	150	TRUE	TRUE	TRUE	FALSE	586	TRUE	TRUE	TRUE	TRUE	FALSE	991	TRUE	TRUE
ADRA2B	151	FALSE	FALSE	TRUE	FALSE	73	FALSE	TRUE	TRUE	TRUE	FALSE	654	TRUE	TRUE
ADRA2C	152	FALSE	TRUE	TRUE	FALSE	3525	TRUE	TRUE	FALSE	TRUE	FALSE	2210	FALSE	TRUE
ADRB1	153	FALSE	TRUE	TRUE	FALSE	11647	TRUE	TRUE	FALSE	TRUE	FALSE	3584	FALSE	TRUE
ADRB2	154	FALSE	FALSE	TRUE	FALSE	14863	FALSE	TRUE	FALSE	TRUE	FALSE	4457	FALSE	TRUE
ADRB3	155	FALSE	TRUE	TRUE	FALSE	65	TRUE	TRUE	FALSE	TRUE	FALSE	23	FALSE	TRUE
GRK2	156	FALSE	TRUE	TRUE	FALSE	1	FALSE	FALSE	FALSE	TRUE	FALSE	9	FALSE	TRUE
GRK3	157	NA	TRUE	TRUE	FALSE	2	TRUE	TRUE	NA	FALSE	FALSE	NA	FALSE	NA
ADRM1	11047	TRUE	TRUE	TRUE	FALSE	1	FALSE	FALSE	TRUE	TRUE	FALSE	1	FALSE	TRUE
ADSL	158	TRUE	TRUE	TRUE	TRUE	1	FALSE	FALSE	TRUE	TRUE	FALSE	1	FALSE	FALSE
ADSS	159	NA	TRUE	TRUE	FALSE	1	FALSE	FALSE	NA	FALSE	FALSE	NA	FALSE	NA
ADSSL1	122622	FALSE	FALSE	TRUE	FALSE	80	FALSE	TRUE	NA	FALSE	FALSE	NA	NA	NA
ADTRP	84830	FALSE	FALSE	TRUE	FALSE	8	FALSE	TRUE	FALSE	TRUE	FALSE	6672	FALSE	TRUE
AEBP1	165	NA	TRUE	TRUE	FALSE	1	FALSE	TRUE	NA	FALSE	FALSE	NA	NA	NA
AEBP2	121536	FALSE	FALSE	TRUE	FALSE	1461	FALSE	TRUE	FALSE	TRUE	FALSE	58	FALSE	TRUE
AEN	64782	FALSE	TRUE	TRUE	FALSE	770	TRUE	TRUE	FALSE	TRUE	FALSE	1259	FALSE	TRUE
AES	166	FALSE	FALSE	TRUE	FALSE	8340	FALSE	TRUE	NA	FALSE	FALSE	NA	NA	NA
AFAP1	60312	NA	TRUE	TRUE	FALSE	708	TRUE	TRUE	NA	FALSE	FALSE	NA	NA	NA
AFAP1L1	134265	FALSE	FALSE	TRUE	FALSE	127	FALSE	TRUE	NA	FALSE	FALSE	NA	FALSE	NA
AFAP1L2	84632	NA	TRUE	TRUE	FALSE	1	TRUE	TRUE	NA	FALSE	NA	NA	NA	NA
AFF1	4299	FALSE	FALSE	TRUE	FALSE	20	FALSE	TRUE	FALSE	TRUE	FALSE	377	FALSE	TRUE
AFF3	3899	FALSE	FALSE	TRUE	FALSE	9	FALSE	TRUE	FALSE	TRUE	FALSE	3751	FALSE	TRUE
AFF4	27125	FALSE	TRUE	TRUE	FALSE	1	FALSE	TRUE	FALSE	TRUE	FALSE	1994	FALSE	TRUE
AFG3L2	10939	TRUE	TRUE	TRUE	TRUE	1	FALSE	FALSE	TRUE	TRUE	TRUE	1	FALSE	FALSE
AFM	173	NA	TRUE	TRUE	FALSE	1996	TRUE	TRUE	NA	FALSE	FALSE	NA	NA	NA
AFMID	125061	NA	TRUE	TRUE	FALSE	1	FALSE	TRUE	NA	FALSE	FALSE	NA	NA	NA
AFP	174	TRUE	TRUE	TRUE	FALSE	61	TRUE	TRUE	TRUE	TRUE	FALSE	5135	TRUE	TRUE
AFTPH	54812	FALSE	FALSE	TRUE	FALSE	6479	FALSE	TRUE	NA	FALSE	FALSE	NA	NA	NA
AGA	175	NA	TRUE	TRUE	FALSE	1139	TRUE	TRUE	NA	FALSE	FALSE	NA	NA	NA
AGAP1	116987	FALSE	FALSE	TRUE	FALSE	13	FALSE	TRUE	FALSE	TRUE	FALSE	423	FALSE	TRUE
AGAP2	116986	FALSE	FALSE	TRUE	FALSE	241	FALSE	FALSE	TRUE	TRUE	FALSE	3384	TRUE	TRUE
AGAP3	116988	FALSE	FALSE	TRUE	FALSE	129	FALSE	TRUE	TRUE	TRUE	FALSE	5418	TRUE	TRUE
AGAP4	119016	FALSE	NA	FALSE	FALSE	NA	NA	NA	FALSE	TRUE	FALSE	1078	FALSE	TRUE
AGAP5	729092	FALSE	FALSE	TRUE	FALSE	3742	FALSE	TRUE	FALSE	TRUE	FALSE	1421	FALSE	TRUE
AGAP6	414189	TRUE	TRUE	TRUE	TRUE	10649	FALSE	FALSE	TRUE	TRUE	FALSE	3742	TRUE	TRUE
AGAP9	642517	FALSE	NA	FALSE	FALSE	NA	NA	NA	FALSE	TRUE	FALSE	5227	FALSE	TRUE
AGBL1	123624	FALSE	FALSE	TRUE	FALSE	2930	FALSE	TRUE	NA	FALSE	NA	NA	NA	NA
AGBL2	79841	FALSE	FALSE	TRUE	FALSE	193	FALSE	TRUE	NA	FALSE	FALSE	NA	NA	NA
AGBL3	340351	FALSE	FALSE	TRUE	FALSE	249	FALSE	TRUE	NA	FALSE	FALSE	NA	FALSE	NA
AGBL4	84871	FALSE	FALSE	TRUE	FALSE	299	FALSE	TRUE	NA	FALSE	FALSE	NA	FALSE	NA
AGBL5	60509	NA	TRUE	TRUE	FALSE	229	TRUE	TRUE	NA	FALSE	FALSE	NA	NA	NA
AGER	177	NA	TRUE	TRUE	FALSE	365	TRUE	TRUE	NA	FALSE	FALSE	NA	NA	NA
AGFG1	3267	FALSE	FALSE	TRUE	FALSE	48	FALSE	TRUE	FALSE	TRUE	FALSE	87	FALSE	TRUE
AGFG2	3268	FALSE	FALSE	TRUE	FALSE	38	FALSE	TRUE	FALSE	TRUE	FALSE	2153	FALSE	TRUE
AGGF1	55109	NA	TRUE	TRUE	FALSE	783	TRUE	TRUE	NA	FALSE	FALSE	NA	NA	NA
AGK	55750	NA	TRUE	TRUE	FALSE	620	TRUE	TRUE	NA	FALSE	FALSE	NA	NA	NA
AGL	178	FALSE	FALSE	TRUE	FALSE	319	FALSE	TRUE	NA	FALSE	NA	NA	NA	NA
AGMAT	79814	FALSE	FALSE	TRUE	FALSE	126	FALSE	TRUE	NA	FALSE	FALSE	NA	FALSE	NA
AGMO	392636	NA	TRUE	TRUE	FALSE	6737	TRUE	TRUE	NA	FALSE	FALSE	NA	FALSE	NA
AGO1	26523	FALSE	FALSE	TRUE	FALSE	848	FALSE	TRUE	TRUE	TRUE	FALSE	31	TRUE	TRUE
AGO2	27161	NA	TRUE	TRUE	FALSE	1	FALSE	TRUE	NA	FALSE	FALSE	NA	FALSE	NA
AGO3	192669	FALSE	FALSE	TRUE	FALSE	302	FALSE	TRUE	TRUE	TRUE	FALSE	3967	TRUE	TRUE
AGO4	192670	NA	TRUE	TRUE	FALSE	16	TRUE	TRUE	NA	FALSE	FALSE	NA	NA	NA
AGPAT1	10554	NA	TRUE	TRUE	FALSE	1	FALSE	FALSE	NA	FALSE	FALSE	NA	FALSE	NA
AGPAT2	10555	FALSE	FALSE	TRUE	FALSE	1273	FALSE	TRUE	FALSE	TRUE	FALSE	208	FALSE	TRUE
AGPAT3	56894	FALSE	FALSE	TRUE	FALSE	160	FALSE	TRUE	NA	FALSE	FALSE	NA	NA	NA
AGPAT4	56895	NA	TRUE	TRUE	FALSE	4350	TRUE	TRUE	NA	FALSE	FALSE	NA	NA	NA
AGPAT5	55326	FALSE	TRUE	TRUE	FALSE	1	FALSE	TRUE	FALSE	TRUE	FALSE	2264	FALSE	TRUE
GPAT4	137964	FALSE	FALSE	TRUE	FALSE	7	FALSE	TRUE	TRUE	TRUE	FALSE	1588	TRUE	TRUE
GPAT3	84803	NA	TRUE	TRUE	FALSE	377	TRUE	TRUE	NA	FALSE	NA	NA	NA	NA
AGPS	8540	FALSE	FALSE	TRUE	FALSE	5689	FALSE	TRUE	NA	FALSE	FALSE	NA	NA	NA
AGR2	10551	FALSE	TRUE	TRUE	FALSE	1	FALSE	FALSE	FALSE	TRUE	FALSE	5901	FALSE	TRUE
AGR3	155465	NA	TRUE	TRUE	FALSE	6	TRUE	TRUE	NA	FALSE	FALSE	NA	NA	NA
AGRN	375790	FALSE	FALSE	TRUE	FALSE	581	FALSE	TRUE	NA	FALSE	FALSE	NA	NA	NA
AGRP	181	FALSE	TRUE	TRUE	FALSE	2	TRUE	TRUE	FALSE	TRUE	FALSE	29	FALSE	TRUE
AGT	183	FALSE	TRUE	TRUE	FALSE	145	TRUE	TRUE	FALSE	TRUE	FALSE	4273	FALSE	TRUE
AGTPBP1	23287	NA	TRUE	TRUE	FALSE	2084	TRUE	TRUE	NA	FALSE	FALSE	NA	NA	NA
AGTR1	185	FALSE	FALSE	TRUE	FALSE	4982	FALSE	TRUE	FALSE	TRUE	FALSE	3	FALSE	TRUE
AGTRAP	57085	NA	TRUE	TRUE	FALSE	2470	TRUE	TRUE	NA	FALSE	FALSE	NA	NA	NA
AGXT	189	FALSE	FALSE	TRUE	FALSE	4689	FALSE	TRUE	TRUE	TRUE	FALSE	2233	TRUE	TRUE
AGXT2	64902	FALSE	FALSE	TRUE	FALSE	481	FALSE	TRUE	FALSE	TRUE	FALSE	2489	FALSE	TRUE
AHCTF1	25909	FALSE	TRUE	TRUE	TRUE	1	FALSE	FALSE	FALSE	TRUE	FALSE	1404	FALSE	TRUE
AHCY	191	FALSE	FALSE	TRUE	FALSE	2	FALSE	FALSE	FALSE	TRUE	FALSE	5988	FALSE	TRUE
AHCYL1	10768	TRUE	TRUE	TRUE	FALSE	1	FALSE	FALSE	TRUE	TRUE	FALSE	1	FALSE	FALSE
AHCYL2	23382	FALSE	FALSE	TRUE	FALSE	762	FALSE	TRUE	TRUE	TRUE	FALSE	3899	TRUE	TRUE
AHDC1	27245	FALSE	FALSE	TRUE	FALSE	546	FALSE	TRUE	NA	FALSE	NA	NA	NA	NA
AHI1	54806	TRUE	TRUE	TRUE	FALSE	8716	TRUE	TRUE	TRUE	TRUE	FALSE	6865	TRUE	TRUE
AHNAK	79026	FALSE	FALSE	TRUE	FALSE	4	FALSE	TRUE	NA	FALSE	FALSE	NA	FALSE	NA
AHNAK2	113146	NA	TRUE	TRUE	FALSE	1763	TRUE	TRUE	NA	FALSE	NA	NA	NA	NA
AHR	196	TRUE	TRUE	TRUE	FALSE	1	FALSE	TRUE	TRUE	TRUE	FALSE	136	TRUE	TRUE
AHRR	57491	FALSE	FALSE	TRUE	FALSE	104	FALSE	TRUE	FALSE	TRUE	FALSE	3712	FALSE	TRUE
AHSA1	10598	FALSE	FALSE	TRUE	FALSE	11	FALSE	FALSE	NA	FALSE	FALSE	NA	NA	NA
AHSA2P	130872	NA	NA	FALSE	FALSE	NA	NA	NA	NA	FALSE	NA	NA	NA	NA
AHSG	197	NA	TRUE	TRUE	FALSE	2993	TRUE	TRUE	NA	FALSE	FALSE	NA	FALSE	NA
AHSP	51327	NA	TRUE	TRUE	FALSE	2	TRUE	TRUE	NA	FALSE	FALSE	NA	NA	NA
AICDA	57379	FALSE	TRUE	TRUE	FALSE	13682	TRUE	TRUE	FALSE	TRUE	FALSE	3987	FALSE	TRUE
AIDA	64853	NA	TRUE	TRUE	FALSE	566	TRUE	TRUE	NA	FALSE	FALSE	NA	FALSE	NA
AIF1	199	FALSE	FALSE	TRUE	FALSE	3	FALSE	FALSE	NA	FALSE	FALSE	NA	NA	NA
AIF1L	83543	FALSE	FALSE	TRUE	FALSE	2553	FALSE	TRUE	NA	FALSE	FALSE	NA	NA	NA
AIFM2	84883	FALSE	FALSE	TRUE	FALSE	9338	FALSE	TRUE	TRUE	TRUE	FALSE	602	TRUE	TRUE
AIFM3	150209	FALSE	TRUE	TRUE	FALSE	1	FALSE	TRUE	FALSE	TRUE	FALSE	2213	FALSE	TRUE
AIG1	51390	FALSE	FALSE	TRUE	FALSE	6169	FALSE	TRUE	NA	FALSE	FALSE	NA	FALSE	NA
CRYBG1	202	FALSE	FALSE	TRUE	FALSE	14225	FALSE	TRUE	NA	FALSE	FALSE	NA	NA	NA
AIM2	9447	FALSE	FALSE	TRUE	FALSE	3848	FALSE	TRUE	NA	FALSE	FALSE	NA	FALSE	NA
AIMP1	9255	FALSE	FALSE	TRUE	FALSE	5244	FALSE	TRUE	NA	FALSE	FALSE	NA	NA	NA
AIMP2	7965	FALSE	FALSE	TRUE	FALSE	45	FALSE	TRUE	NA	FALSE	FALSE	NA	FALSE	NA
AIP	9049	TRUE	TRUE	TRUE	FALSE	1	FALSE	TRUE	TRUE	TRUE	FALSE	5333	TRUE	TRUE
AIPL1	23746	FALSE	TRUE	TRUE	FALSE	142	TRUE	TRUE	FALSE	TRUE	FALSE	737	FALSE	TRUE
AIRE	326	FALSE	TRUE	TRUE	FALSE	4491	TRUE	TRUE	FALSE	TRUE	FALSE	167	FALSE	TRUE
AJAP1	55966	FALSE	TRUE	TRUE	FALSE	4313	TRUE	TRUE	FALSE	TRUE	FALSE	1422	FALSE	TRUE
AJUBA	84962	FALSE	FALSE	TRUE	FALSE	3	FALSE	TRUE	NA	FALSE	FALSE	NA	NA	NA
AK1	203	FALSE	FALSE	TRUE	FALSE	22	FALSE	TRUE	FALSE	TRUE	FALSE	3152	FALSE	TRUE
AK2	204	FALSE	FALSE	TRUE	FALSE	589	FALSE	TRUE	NA	FALSE	FALSE	NA	NA	NA
AK3	50808	FALSE	FALSE	TRUE	FALSE	6861	FALSE	TRUE	NA	FALSE	FALSE	NA	NA	NA
AK4	205	FALSE	FALSE	TRUE	FALSE	494	FALSE	TRUE	FALSE	TRUE	FALSE	137	FALSE	TRUE
AK5	26289	TRUE	TRUE	TRUE	FALSE	2424	TRUE	TRUE	TRUE	TRUE	FALSE	6028	TRUE	TRUE
AK6	102157402	NA	TRUE	TRUE	TRUE	1	FALSE	FALSE	NA	FALSE	NA	NA	NA	NA
AK7	122481	FALSE	FALSE	TRUE	FALSE	39	FALSE	TRUE	NA	FALSE	FALSE	NA	FALSE	NA
AK8	158067	NA	TRUE	TRUE	FALSE	1457	TRUE	TRUE	NA	FALSE	FALSE	NA	NA	NA
AK9	221264	NA	TRUE	TRUE	FALSE	15875	TRUE	TRUE	NA	FALSE	FALSE	NA	NA	NA
AKAP1	8165	FALSE	TRUE	TRUE	FALSE	567	TRUE	TRUE	FALSE	TRUE	FALSE	1660	FALSE	TRUE
AKAP10	11216	FALSE	TRUE	TRUE	FALSE	111	TRUE	TRUE	FALSE	TRUE	FALSE	279	FALSE	TRUE
AKAP11	11215	NA	TRUE	TRUE	FALSE	24	TRUE	TRUE	NA	FALSE	FALSE	NA	FALSE	NA
AKAP12	9590	FALSE	FALSE	TRUE	FALSE	254	FALSE	TRUE	NA	FALSE	FALSE	NA	NA	NA
AKAP13	11214	FALSE	FALSE	TRUE	FALSE	111	FALSE	TRUE	FALSE	TRUE	FALSE	224	FALSE	TRUE
AKAP2	11217	NA	TRUE	TRUE	FALSE	248	TRUE	TRUE	NA	FALSE	FALSE	NA	FALSE	NA
AKAP3	10566	NA	TRUE	TRUE	FALSE	1182	TRUE	TRUE	NA	FALSE	FALSE	NA	NA	NA
AKAP5	9495	NA	TRUE	TRUE	FALSE	201	TRUE	TRUE	NA	FALSE	FALSE	NA	NA	NA
AKAP6	9472	NA	TRUE	TRUE	FALSE	590	TRUE	TRUE	NA	FALSE	FALSE	NA	NA	NA
AKAP7	9465	FALSE	FALSE	TRUE	FALSE	187	FALSE	TRUE	NA	FALSE	FALSE	NA	NA	NA
AKAP8	10270	FALSE	TRUE	TRUE	FALSE	317	TRUE	TRUE	FALSE	TRUE	FALSE	3900	FALSE	TRUE
AKAP8L	26993	FALSE	FALSE	TRUE	FALSE	3	FALSE	TRUE	NA	FALSE	FALSE	NA	NA	NA
AKAP9	10142	FALSE	TRUE	TRUE	FALSE	3977	TRUE	TRUE	FALSE	TRUE	FALSE	5384	FALSE	TRUE
AKIP1	56672	FALSE	FALSE	TRUE	FALSE	1177	FALSE	TRUE	NA	FALSE	FALSE	NA	NA	NA
AKIRIN1	79647	FALSE	FALSE	TRUE	FALSE	21	FALSE	FALSE	NA	FALSE	FALSE	NA	NA	NA
AKIRIN2	55122	NA	TRUE	TRUE	TRUE	1	FALSE	FALSE	NA	FALSE	NA	NA	NA	NA
AKNA	80709	TRUE	TRUE	TRUE	FALSE	6837	TRUE	TRUE	TRUE	TRUE	FALSE	169	TRUE	TRUE
AKNAD1	254268	FALSE	FALSE	TRUE	FALSE	53	FALSE	TRUE	NA	FALSE	NA	NA	NA	NA
AKR1A1	10327	FALSE	TRUE	TRUE	FALSE	968	TRUE	TRUE	FALSE	TRUE	FALSE	3262	FALSE	TRUE
AKR1B1	231	FALSE	TRUE	TRUE	FALSE	3826	TRUE	TRUE	FALSE	TRUE	FALSE	86	FALSE	TRUE
AKR1B10	57016	FALSE	FALSE	TRUE	FALSE	7164	FALSE	TRUE	FALSE	TRUE	FALSE	6719	FALSE	TRUE
AKR1B15	441282	FALSE	FALSE	TRUE	FALSE	8012	FALSE	TRUE	NA	FALSE	FALSE	NA	NA	NA
AKR1C1	1645	FALSE	FALSE	TRUE	FALSE	516	FALSE	TRUE	TRUE	TRUE	FALSE	5565	TRUE	TRUE
AKR1C2	1646	FALSE	TRUE	TRUE	FALSE	911	TRUE	TRUE	FALSE	TRUE	FALSE	5278	FALSE	TRUE
AKR1C3	8644	FALSE	TRUE	TRUE	FALSE	312	TRUE	TRUE	FALSE	TRUE	FALSE	928	FALSE	TRUE
AKR1C4	1109	FALSE	TRUE	TRUE	FALSE	10556	TRUE	TRUE	FALSE	TRUE	FALSE	951	FALSE	TRUE
AKR1D1	6718	FALSE	FALSE	TRUE	FALSE	792	FALSE	TRUE	TRUE	TRUE	FALSE	362	TRUE	TRUE
AKR1E2	83592	TRUE	TRUE	TRUE	FALSE	4317	TRUE	TRUE	TRUE	TRUE	FALSE	6770	TRUE	TRUE
AKR7A2	8574	TRUE	TRUE	TRUE	FALSE	4386	TRUE	TRUE	TRUE	TRUE	FALSE	119	TRUE	TRUE
AKR7A3	22977	FALSE	FALSE	TRUE	FALSE	12	FALSE	TRUE	FALSE	TRUE	FALSE	4990	FALSE	TRUE
AKT1	207	FALSE	TRUE	TRUE	FALSE	1	FALSE	FALSE	FALSE	TRUE	FALSE	2	FALSE	TRUE
AKT1S1	84335	FALSE	TRUE	TRUE	FALSE	14	TRUE	TRUE	FALSE	TRUE	FALSE	5578	FALSE	TRUE
AKT2	208	FALSE	TRUE	TRUE	FALSE	1	FALSE	TRUE	FALSE	TRUE	FALSE	913	FALSE	TRUE
AKT3	10000	FALSE	TRUE	TRUE	FALSE	12315	TRUE	TRUE	FALSE	TRUE	FALSE	2707	FALSE	TRUE
AKTIP	64400	TRUE	TRUE	TRUE	FALSE	1	FALSE	FALSE	TRUE	TRUE	FALSE	964	TRUE	TRUE
ALAD	210	FALSE	FALSE	TRUE	FALSE	298	FALSE	TRUE	NA	FALSE	FALSE	NA	NA	NA
ALAS1	211	TRUE	TRUE	TRUE	FALSE	1	FALSE	FALSE	TRUE	TRUE	FALSE	163	TRUE	TRUE
ALB	213	FALSE	TRUE	TRUE	FALSE	5394	TRUE	TRUE	FALSE	TRUE	FALSE	1271	FALSE	TRUE
ALCAM	214	TRUE	TRUE	TRUE	FALSE	1	FALSE	TRUE	TRUE	TRUE	FALSE	6785	TRUE	TRUE
ALDH16A1	126133	FALSE	FALSE	TRUE	FALSE	14	FALSE	TRUE	FALSE	TRUE	FALSE	1303	FALSE	TRUE
ALDH18A1	5832	FALSE	FALSE	TRUE	FALSE	3399	FALSE	TRUE	FALSE	TRUE	FALSE	3284	FALSE	TRUE
ALDH1A1	216	TRUE	TRUE	TRUE	FALSE	6	TRUE	TRUE	TRUE	TRUE	FALSE	6093	TRUE	TRUE
ALDH1A2	8854	TRUE	TRUE	TRUE	FALSE	92	TRUE	TRUE	TRUE	TRUE	FALSE	949	TRUE	TRUE
ALDH1A3	220	FALSE	TRUE	TRUE	FALSE	5924	TRUE	TRUE	FALSE	TRUE	FALSE	2586	FALSE	TRUE
ALDH1B1	219	FALSE	TRUE	TRUE	FALSE	35	TRUE	TRUE	FALSE	TRUE	FALSE	5	FALSE	TRUE
ALDH1L1	10840	FALSE	FALSE	TRUE	FALSE	5417	FALSE	TRUE	TRUE	TRUE	FALSE	39	TRUE	TRUE
ALDH1L2	160428	FALSE	TRUE	TRUE	FALSE	208	TRUE	TRUE	FALSE	TRUE	FALSE	1233	FALSE	TRUE
ALDH2	217	FALSE	TRUE	TRUE	FALSE	792	TRUE	TRUE	FALSE	TRUE	FALSE	1051	FALSE	TRUE
ALDH3A1	218	FALSE	FALSE	TRUE	FALSE	69	FALSE	TRUE	TRUE	TRUE	FALSE	5844	TRUE	TRUE
ALDH3A2	224	FALSE	TRUE	TRUE	FALSE	6225	TRUE	TRUE	FALSE	TRUE	FALSE	17	FALSE	FALSE
ALDH3B2	222	FALSE	FALSE	TRUE	FALSE	1196	FALSE	TRUE	TRUE	TRUE	FALSE	4320	TRUE	TRUE
ALDH4A1	8659	FALSE	TRUE	TRUE	FALSE	1	TRUE	TRUE	FALSE	TRUE	FALSE	1365	FALSE	TRUE
ALDH5A1	7915	FALSE	FALSE	TRUE	FALSE	12	FALSE	TRUE	TRUE	TRUE	FALSE	2579	TRUE	TRUE
ALDH6A1	4329	FALSE	FALSE	TRUE	FALSE	8	FALSE	TRUE	FALSE	TRUE	FALSE	2031	FALSE	TRUE
ALDH7A1	501	FALSE	FALSE	TRUE	FALSE	236	FALSE	TRUE	TRUE	TRUE	FALSE	1933	TRUE	TRUE
ALDH8A1	64577	FALSE	FALSE	TRUE	FALSE	7520	FALSE	TRUE	TRUE	TRUE	FALSE	4439	TRUE	TRUE
ALDH9A1	223	FALSE	FALSE	TRUE	FALSE	2418	FALSE	TRUE	FALSE	TRUE	FALSE	3628	FALSE	TRUE
ALDOA	226	TRUE	TRUE	TRUE	TRUE	1	FALSE	FALSE	TRUE	TRUE	FALSE	1	FALSE	FALSE
ALDOB	229	FALSE	TRUE	TRUE	FALSE	18	TRUE	TRUE	FALSE	TRUE	FALSE	856	FALSE	TRUE
ALDOC	230	FALSE	TRUE	TRUE	FALSE	1	FALSE	FALSE	FALSE	TRUE	FALSE	3983	FALSE	TRUE
ALG1	56052	NA	TRUE	TRUE	TRUE	116	FALSE	FALSE	NA	FALSE	FALSE	NA	NA	NA
ALG10	84920	FALSE	FALSE	TRUE	FALSE	4	FALSE	TRUE	FALSE	TRUE	FALSE	29	FALSE	TRUE
ALG10B	144245	FALSE	FALSE	TRUE	FALSE	2382	FALSE	TRUE	FALSE	TRUE	FALSE	1289	FALSE	TRUE
ALG11	440138	NA	TRUE	TRUE	TRUE	2	FALSE	FALSE	NA	FALSE	FALSE	NA	NA	NA
ALG12	79087	NA	TRUE	TRUE	FALSE	1	FALSE	TRUE	NA	FALSE	FALSE	NA	FALSE	NA
ALG14	199857	NA	TRUE	TRUE	TRUE	450	FALSE	FALSE	NA	FALSE	NA	NA	NA	NA
ALG1L	200810	NA	TRUE	TRUE	TRUE	1060	FALSE	FALSE	NA	FALSE	FALSE	NA	NA	NA
ALG2	85365	NA	TRUE	TRUE	TRUE	28	FALSE	FALSE	NA	FALSE	FALSE	NA	NA	NA
ALG3	10195	FALSE	FALSE	TRUE	FALSE	113	FALSE	TRUE	FALSE	TRUE	FALSE	754	FALSE	TRUE
ALG5	29880	FALSE	TRUE	TRUE	FALSE	1	FALSE	FALSE	FALSE	TRUE	FALSE	2	FALSE	TRUE
ALG6	29929	FALSE	FALSE	TRUE	FALSE	9	FALSE	FALSE	NA	FALSE	FALSE	NA	NA	NA
ALG8	79053	FALSE	FALSE	TRUE	FALSE	2	FALSE	FALSE	TRUE	TRUE	FALSE	590	TRUE	TRUE
ALG9	79796	FALSE	FALSE	TRUE	FALSE	4	FALSE	FALSE	NA	FALSE	FALSE	NA	FALSE	NA
ALK	238	FALSE	FALSE	TRUE	FALSE	1715	FALSE	TRUE	TRUE	TRUE	FALSE	1647	TRUE	TRUE
ALKBH1	8846	FALSE	FALSE	TRUE	FALSE	2899	FALSE	TRUE	NA	FALSE	FALSE	NA	FALSE	NA
ALKBH2	121642	TRUE	TRUE	TRUE	FALSE	2295	TRUE	TRUE	TRUE	TRUE	FALSE	5888	TRUE	TRUE
ALKBH3	221120	FALSE	FALSE	TRUE	FALSE	4595	FALSE	TRUE	FALSE	TRUE	FALSE	4917	FALSE	TRUE
ALKBH4	54784	FALSE	FALSE	TRUE	FALSE	33	FALSE	TRUE	TRUE	TRUE	FALSE	526	TRUE	TRUE
ALKBH5	54890	FALSE	FALSE	TRUE	FALSE	253	FALSE	TRUE	TRUE	TRUE	FALSE	1223	TRUE	TRUE
ALKBH6	84964	FALSE	FALSE	TRUE	FALSE	235	FALSE	TRUE	NA	FALSE	NA	NA	NA	NA
ALKBH7	84266	FALSE	FALSE	TRUE	FALSE	876	FALSE	TRUE	FALSE	TRUE	FALSE	2715	FALSE	TRUE
ALKBH8	91801	FALSE	FALSE	TRUE	FALSE	257	FALSE	TRUE	TRUE	TRUE	FALSE	6652	TRUE	TRUE
ALLC	55821	FALSE	FALSE	TRUE	FALSE	1637	FALSE	TRUE	NA	FALSE	FALSE	NA	NA	NA
ALMS1	7840	FALSE	FALSE	TRUE	FALSE	133	FALSE	TRUE	NA	FALSE	FALSE	NA	NA	NA
ALOX12	239	TRUE	TRUE	TRUE	FALSE	9852	TRUE	TRUE	TRUE	TRUE	FALSE	888	TRUE	TRUE
ALOX12B	242	FALSE	TRUE	TRUE	FALSE	174	TRUE	TRUE	FALSE	TRUE	FALSE	294	FALSE	TRUE
ALOX15	246	FALSE	FALSE	TRUE	FALSE	1643	FALSE	TRUE	FALSE	TRUE	FALSE	518	FALSE	TRUE
ALOX15B	247	FALSE	FALSE	TRUE	FALSE	853	FALSE	TRUE	TRUE	TRUE	FALSE	5712	TRUE	TRUE
ALOX5	240	FALSE	FALSE	TRUE	FALSE	418	FALSE	TRUE	TRUE	TRUE	FALSE	5003	TRUE	TRUE
ALOX5AP	241	FALSE	FALSE	TRUE	FALSE	1071	FALSE	TRUE	FALSE	TRUE	FALSE	1537	FALSE	TRUE
ALOXE3	59344	FALSE	FALSE	TRUE	FALSE	26	FALSE	TRUE	FALSE	TRUE	FALSE	649	FALSE	TRUE
ALPI	248	FALSE	FALSE	TRUE	FALSE	327	FALSE	TRUE	TRUE	TRUE	FALSE	1235	TRUE	TRUE
ALPK1	80216	NA	TRUE	TRUE	FALSE	4317	TRUE	TRUE	NA	FALSE	FALSE	NA	FALSE	NA
ALPK2	115701	TRUE	TRUE	TRUE	FALSE	13859	TRUE	TRUE	TRUE	TRUE	FALSE	3416	TRUE	TRUE
ALPK3	57538	FALSE	FALSE	TRUE	FALSE	462	FALSE	TRUE	TRUE	TRUE	FALSE	1165	TRUE	TRUE
ALPL	249	NA	TRUE	TRUE	FALSE	8	TRUE	TRUE	NA	FALSE	FALSE	NA	NA	NA
ALPP	250	FALSE	TRUE	TRUE	FALSE	2240	TRUE	TRUE	FALSE	TRUE	FALSE	1018	FALSE	TRUE
ALPG	251	TRUE	TRUE	TRUE	FALSE	780	TRUE	TRUE	TRUE	TRUE	FALSE	1503	TRUE	TRUE
ALS2	57679	FALSE	TRUE	TRUE	FALSE	8209	TRUE	TRUE	FALSE	TRUE	FALSE	5673	FALSE	TRUE
ALS2CL	259173	FALSE	FALSE	TRUE	FALSE	999	FALSE	TRUE	FALSE	TRUE	FALSE	1634	FALSE	TRUE
C2CD6	151254	FALSE	FALSE	TRUE	FALSE	266	FALSE	TRUE	NA	FALSE	FALSE	NA	NA	NA
ALS2CR12	130540	NA	TRUE	TRUE	FALSE	7939	TRUE	TRUE	NA	FALSE	FALSE	NA	NA	NA
ALX1	8092	FALSE	FALSE	TRUE	FALSE	735	FALSE	TRUE	FALSE	TRUE	FALSE	4058	FALSE	TRUE
ALX3	257	FALSE	FALSE	TRUE	FALSE	1509	FALSE	FALSE	TRUE	TRUE	FALSE	425	TRUE	TRUE
ALX4	60529	FALSE	FALSE	TRUE	FALSE	1398	FALSE	TRUE	TRUE	TRUE	FALSE	105	TRUE	TRUE
ALYREF	10189	TRUE	TRUE	TRUE	TRUE	1	FALSE	FALSE	TRUE	TRUE	TRUE	1	FALSE	FALSE
AMACR	23600	NA	TRUE	TRUE	FALSE	8750	TRUE	TRUE	NA	FALSE	FALSE	NA	NA	NA
AMBN	258	NA	TRUE	TRUE	FALSE	15	TRUE	TRUE	NA	FALSE	FALSE	NA	NA	NA
AMBP	259	FALSE	FALSE	TRUE	FALSE	14643	FALSE	TRUE	FALSE	TRUE	FALSE	3240	FALSE	TRUE
AMBRA1	55626	NA	TRUE	TRUE	FALSE	1	FALSE	FALSE	NA	FALSE	FALSE	NA	FALSE	NA
AMD1	262	FALSE	TRUE	TRUE	FALSE	1	FALSE	FALSE	FALSE	TRUE	FALSE	201	FALSE	TRUE
AMDHD1	144193	FALSE	FALSE	TRUE	FALSE	2106	FALSE	TRUE	NA	FALSE	FALSE	NA	FALSE	NA
AMDHD2	51005	FALSE	FALSE	TRUE	FALSE	263	FALSE	TRUE	NA	FALSE	FALSE	NA	NA	NA
AMER2	219287	FALSE	FALSE	TRUE	FALSE	9	FALSE	TRUE	NA	FALSE	NA	NA	NA	NA
AMER3	205147	FALSE	FALSE	TRUE	FALSE	2464	FALSE	TRUE	NA	FALSE	FALSE	NA	NA	NA
AMFR	267	FALSE	FALSE	TRUE	FALSE	97	FALSE	TRUE	NA	FALSE	FALSE	NA	NA	NA
AMH	268	NA	TRUE	TRUE	FALSE	25	TRUE	TRUE	NA	FALSE	FALSE	NA	NA	NA
AMHR2	269	FALSE	FALSE	TRUE	FALSE	48	FALSE	TRUE	FALSE	TRUE	FALSE	4329	FALSE	TRUE
JAML	120425	FALSE	FALSE	TRUE	FALSE	833	FALSE	TRUE	TRUE	TRUE	FALSE	6038	TRUE	TRUE
AMIGO1	57463	FALSE	FALSE	TRUE	FALSE	94	FALSE	TRUE	TRUE	TRUE	FALSE	5261	TRUE	TRUE
AMIGO2	347902	FALSE	TRUE	TRUE	FALSE	321	TRUE	TRUE	FALSE	TRUE	FALSE	5563	FALSE	TRUE
AMIGO3	386724	NA	TRUE	TRUE	FALSE	1152	TRUE	TRUE	NA	FALSE	FALSE	NA	FALSE	NA
AMMECR1L	83607	FALSE	FALSE	TRUE	FALSE	3039	FALSE	TRUE	NA	FALSE	NA	NA	NA	NA
AMN	81693	NA	TRUE	TRUE	FALSE	6137	TRUE	TRUE	NA	FALSE	NA	NA	NA	NA
AMN1	196394	NA	TRUE	TRUE	FALSE	3245	TRUE	TRUE	NA	FALSE	FALSE	NA	NA	NA
AMOTL1	154810	NA	TRUE	TRUE	FALSE	1	TRUE	TRUE	NA	FALSE	FALSE	NA	NA	NA
AMOTL2	51421	FALSE	FALSE	TRUE	FALSE	19	FALSE	TRUE	NA	FALSE	FALSE	NA	NA	NA
AMPD1	270	FALSE	FALSE	TRUE	FALSE	112	FALSE	TRUE	NA	FALSE	FALSE	NA	NA	NA
AMPD2	271	NA	TRUE	TRUE	FALSE	11	TRUE	TRUE	NA	FALSE	FALSE	NA	NA	NA
AMPD3	272	FALSE	FALSE	TRUE	FALSE	5062	FALSE	TRUE	NA	FALSE	FALSE	NA	FALSE	NA
AMPH	273	NA	TRUE	TRUE	FALSE	22	TRUE	TRUE	NA	FALSE	FALSE	NA	NA	NA
AMT	275	FALSE	FALSE	TRUE	FALSE	2352	FALSE	TRUE	FALSE	TRUE	FALSE	5727	FALSE	TRUE
AMTN	401138	NA	TRUE	TRUE	FALSE	111	TRUE	TRUE	NA	FALSE	FALSE	NA	FALSE	NA
AMY1A	276	FALSE	FALSE	TRUE	FALSE	10895	FALSE	TRUE	NA	FALSE	NA	NA	NA	NA
AMY2A	279	NA	TRUE	TRUE	FALSE	1	FALSE	TRUE	NA	FALSE	FALSE	NA	NA	NA
AMY2B	280	NA	TRUE	TRUE	FALSE	1426	TRUE	TRUE	NA	FALSE	FALSE	NA	NA	NA
AMZ1	155185	FALSE	FALSE	TRUE	FALSE	319	FALSE	TRUE	NA	FALSE	FALSE	NA	NA	NA
AMZ2	51321	TRUE	TRUE	TRUE	FALSE	956	TRUE	TRUE	TRUE	TRUE	FALSE	3541	TRUE	TRUE
ANAPC1	64682	TRUE	TRUE	TRUE	TRUE	1	FALSE	FALSE	TRUE	TRUE	TRUE	1	FALSE	FALSE
ANAPC10	10393	NA	TRUE	TRUE	TRUE	85	FALSE	FALSE	NA	FALSE	FALSE	NA	FALSE	NA
ANAPC11	51529	NA	TRUE	TRUE	TRUE	3	FALSE	FALSE	NA	FALSE	FALSE	NA	NA	NA
ANAPC13	25847	NA	TRUE	TRUE	FALSE	1	FALSE	TRUE	NA	FALSE	FALSE	NA	NA	NA
ANAPC15	25906	NA	TRUE	TRUE	FALSE	1	FALSE	FALSE	NA	FALSE	NA	NA	FALSE	NA
ANAPC16	119504	FALSE	FALSE	TRUE	FALSE	438	FALSE	TRUE	NA	FALSE	NA	NA	NA	NA
ANAPC2	29882	NA	TRUE	TRUE	TRUE	6	FALSE	FALSE	NA	FALSE	FALSE	NA	FALSE	NA
ANAPC4	29945	TRUE	TRUE	TRUE	TRUE	20	FALSE	FALSE	TRUE	TRUE	TRUE	1	FALSE	FALSE
ANAPC5	51433	NA	TRUE	TRUE	TRUE	1	FALSE	FALSE	NA	FALSE	NA	NA	FALSE	NA
ANAPC7	51434	FALSE	FALSE	TRUE	FALSE	452	FALSE	TRUE	NA	FALSE	FALSE	NA	NA	NA
ANG	283	FALSE	FALSE	TRUE	FALSE	27	FALSE	TRUE	NA	FALSE	FALSE	NA	FALSE	NA
ANGEL1	23357	FALSE	TRUE	TRUE	FALSE	51	TRUE	TRUE	FALSE	TRUE	FALSE	2403	FALSE	TRUE
ANGEL2	90806	FALSE	FALSE	TRUE	FALSE	2106	FALSE	TRUE	FALSE	TRUE	FALSE	5495	FALSE	TRUE
ANGPT1	284	FALSE	FALSE	TRUE	FALSE	5001	FALSE	TRUE	NA	FALSE	FALSE	NA	NA	NA
ANGPT2	285	NA	TRUE	TRUE	FALSE	913	TRUE	TRUE	NA	FALSE	FALSE	NA	NA	NA
ANGPT4	51378	NA	TRUE	TRUE	FALSE	13676	TRUE	TRUE	NA	FALSE	FALSE	NA	FALSE	NA
ANGPTL1	9068	NA	TRUE	TRUE	FALSE	37	TRUE	TRUE	NA	FALSE	FALSE	NA	NA	NA
ANGPTL2	23452	NA	TRUE	TRUE	FALSE	671	TRUE	TRUE	NA	FALSE	FALSE	NA	NA	NA
ANGPTL3	27329	NA	TRUE	TRUE	FALSE	6097	TRUE	TRUE	NA	FALSE	NA	NA	NA	NA
ANGPTL4	51129	FALSE	TRUE	TRUE	FALSE	6186	TRUE	TRUE	FALSE	TRUE	FALSE	4282	FALSE	TRUE
ANGPTL5	253935	FALSE	TRUE	TRUE	FALSE	190	TRUE	TRUE	FALSE	TRUE	FALSE	3540	FALSE	TRUE
ANGPTL6	83854	FALSE	FALSE	TRUE	FALSE	247	FALSE	TRUE	NA	FALSE	FALSE	NA	NA	NA
ANGPTL7	10218	NA	TRUE	TRUE	FALSE	4080	TRUE	TRUE	NA	FALSE	FALSE	NA	NA	NA
ANHX	647589	FALSE	FALSE	TRUE	FALSE	2	FALSE	TRUE	NA	FALSE	NA	NA	NA	NA
ANK1	286	FALSE	FALSE	TRUE	FALSE	106	FALSE	TRUE	TRUE	TRUE	FALSE	6208	TRUE	TRUE
ANK2	287	TRUE	TRUE	TRUE	FALSE	243	TRUE	TRUE	TRUE	TRUE	FALSE	3629	TRUE	TRUE
ANK3	288	FALSE	TRUE	TRUE	FALSE	836	TRUE	TRUE	FALSE	TRUE	FALSE	415	FALSE	TRUE
ANKAR	150709	NA	TRUE	TRUE	FALSE	734	TRUE	TRUE	NA	FALSE	FALSE	NA	FALSE	NA
ANKDD1A	348094	FALSE	FALSE	TRUE	FALSE	54	FALSE	TRUE	NA	FALSE	NA	NA	NA	NA
ANKDD1B	728780	NA	TRUE	TRUE	FALSE	7482	TRUE	TRUE	NA	FALSE	NA	NA	NA	NA
ANKEF1	63926	NA	TRUE	TRUE	FALSE	1688	TRUE	TRUE	NA	FALSE	FALSE	NA	NA	NA
ANKFN1	162282	NA	TRUE	TRUE	FALSE	12281	TRUE	TRUE	NA	FALSE	NA	NA	NA	NA
ANKFY1	51479	TRUE	TRUE	TRUE	FALSE	1	FALSE	TRUE	TRUE	TRUE	FALSE	253	TRUE	TRUE
ANKH	56172	FALSE	FALSE	TRUE	FALSE	2010	FALSE	TRUE	FALSE	TRUE	FALSE	239	FALSE	TRUE
ANKHD1	54882	TRUE	TRUE	TRUE	FALSE	1	FALSE	FALSE	TRUE	TRUE	FALSE	79	TRUE	TRUE
ANKIB1	54467	FALSE	FALSE	TRUE	FALSE	517	FALSE	TRUE	NA	FALSE	FALSE	NA	NA	NA
ANKK1	255239	FALSE	TRUE	TRUE	FALSE	107	TRUE	TRUE	FALSE	TRUE	FALSE	3010	FALSE	TRUE
ANKLE1	126549	NA	TRUE	TRUE	FALSE	1	FALSE	TRUE	NA	FALSE	FALSE	NA	NA	NA
ANKLE2	23141	NA	TRUE	TRUE	TRUE	1	FALSE	FALSE	NA	FALSE	FALSE	NA	FALSE	NA
ANKMY1	51281	NA	TRUE	TRUE	FALSE	366	TRUE	TRUE	NA	FALSE	FALSE	NA	NA	NA
ANKMY2	57037	FALSE	FALSE	TRUE	FALSE	211	FALSE	TRUE	NA	FALSE	FALSE	NA	NA	NA
ANKRA2	57763	FALSE	FALSE	TRUE	FALSE	5803	FALSE	TRUE	TRUE	TRUE	FALSE	5453	TRUE	TRUE
ANKRD1	27063	NA	TRUE	TRUE	FALSE	6656	TRUE	TRUE	NA	FALSE	FALSE	NA	NA	NA
ANKRD10	55608	FALSE	FALSE	TRUE	FALSE	443	FALSE	TRUE	NA	FALSE	FALSE	NA	NA	NA
ANKRD11	29123	TRUE	TRUE	TRUE	FALSE	1	FALSE	FALSE	TRUE	TRUE	FALSE	1	FALSE	TRUE
ANKRD12	23253	FALSE	TRUE	TRUE	FALSE	1	FALSE	TRUE	FALSE	TRUE	FALSE	1885	FALSE	TRUE
ANKRD13A	88455	FALSE	TRUE	TRUE	FALSE	341	TRUE	TRUE	FALSE	TRUE	FALSE	769	FALSE	TRUE
ANKRD13B	124930	FALSE	FALSE	TRUE	FALSE	252	FALSE	TRUE	NA	FALSE	FALSE	NA	NA	NA
ANKRD13C	81573	NA	TRUE	TRUE	FALSE	392	TRUE	TRUE	NA	FALSE	FALSE	NA	NA	NA
ANKRD13D	338692	FALSE	FALSE	TRUE	FALSE	63	FALSE	TRUE	NA	FALSE	FALSE	NA	FALSE	NA
ANKRD16	54522	FALSE	FALSE	TRUE	FALSE	355	FALSE	TRUE	NA	FALSE	FALSE	NA	FALSE	NA
ANKRD17	26057	TRUE	TRUE	TRUE	FALSE	1	FALSE	FALSE	TRUE	TRUE	FALSE	1	FALSE	FALSE
ANKRD18A	253650	FALSE	FALSE	TRUE	FALSE	235	FALSE	TRUE	NA	FALSE	NA	NA	NA	NA
ANKRD2	26287	NA	TRUE	TRUE	FALSE	498	TRUE	TRUE	NA	FALSE	FALSE	NA	FALSE	NA
ANKRD20A2	441430	NA	NA	FALSE	NA	NA	FALSE	NA	NA	FALSE	NA	NA	NA	NA
ANKRD22	118932	FALSE	FALSE	TRUE	FALSE	1699	FALSE	TRUE	NA	FALSE	FALSE	NA	FALSE	NA
ANKRD23	200539	FALSE	FALSE	TRUE	FALSE	19	FALSE	TRUE	NA	FALSE	FALSE	NA	FALSE	NA
ANKRD24	170961	FALSE	FALSE	TRUE	FALSE	108	FALSE	TRUE	NA	FALSE	FALSE	NA	FALSE	NA
ANKRD26	22852	TRUE	TRUE	TRUE	FALSE	1618	TRUE	TRUE	TRUE	TRUE	FALSE	1177	TRUE	TRUE
ANKRD27	84079	FALSE	FALSE	TRUE	FALSE	6	FALSE	TRUE	TRUE	TRUE	FALSE	5674	TRUE	TRUE
ANKRD28	23243	FALSE	FALSE	TRUE	FALSE	6072	FALSE	TRUE	FALSE	TRUE	FALSE	428	FALSE	TRUE
ANKRD29	147463	TRUE	TRUE	TRUE	FALSE	70	TRUE	TRUE	TRUE	TRUE	FALSE	1703	TRUE	TRUE
ANKRD30A	91074	TRUE	TRUE	TRUE	FALSE	8716	TRUE	TRUE	TRUE	TRUE	FALSE	3542	TRUE	TRUE
ANKRD30B	374860	FALSE	FALSE	TRUE	FALSE	1526	FALSE	TRUE	FALSE	TRUE	FALSE	4723	FALSE	TRUE
ANKRD31	256006	FALSE	FALSE	TRUE	FALSE	3062	FALSE	TRUE	NA	FALSE	FALSE	NA	FALSE	NA
SLF1	84250	FALSE	TRUE	TRUE	FALSE	1	FALSE	FALSE	FALSE	TRUE	FALSE	2523	FALSE	TRUE
ANKRD33	341405	FALSE	FALSE	TRUE	FALSE	21	FALSE	TRUE	NA	FALSE	FALSE	NA	NA	NA
ANKRD33B	651746	FALSE	FALSE	TRUE	FALSE	9	FALSE	TRUE	NA	FALSE	FALSE	NA	FALSE	NA
ANKRD34A	284615	FALSE	FALSE	TRUE	FALSE	3957	FALSE	TRUE	NA	FALSE	NA	NA	NA	NA
ANKRD34B	340120	FALSE	FALSE	TRUE	FALSE	728	FALSE	TRUE	NA	FALSE	FALSE	NA	NA	NA
ANKRD34C	390616	FALSE	FALSE	TRUE	FALSE	393	FALSE	TRUE	NA	FALSE	FALSE	NA	FALSE	NA
ANKRD35	148741	FALSE	FALSE	TRUE	FALSE	2600	FALSE	TRUE	NA	FALSE	FALSE	NA	NA	NA
ANKRD36	375248	NA	NA	FALSE	NA	NA	FALSE	NA	NA	FALSE	FALSE	NA	FALSE	NA
ANKRD37	353322	NA	TRUE	TRUE	FALSE	2077	TRUE	TRUE	NA	FALSE	FALSE	NA	FALSE	NA
ANKRD39	51239	FALSE	FALSE	TRUE	FALSE	3719	FALSE	TRUE	NA	FALSE	NA	NA	NA	NA
ANKRD40	91369	FALSE	FALSE	TRUE	FALSE	1896	FALSE	TRUE	NA	FALSE	FALSE	NA	NA	NA
ANKRD42	338699	FALSE	FALSE	TRUE	FALSE	21	FALSE	TRUE	NA	FALSE	FALSE	NA	NA	NA
ANKRD44	91526	FALSE	FALSE	TRUE	FALSE	923	FALSE	TRUE	NA	FALSE	FALSE	NA	NA	NA
ANKRD45	339416	NA	TRUE	TRUE	FALSE	37	TRUE	TRUE	NA	FALSE	FALSE	NA	NA	NA
ANKRD46	157567	TRUE	TRUE	TRUE	FALSE	233	TRUE	TRUE	TRUE	TRUE	FALSE	2064	TRUE	TRUE
ANKRD49	54851	NA	TRUE	TRUE	FALSE	1	FALSE	FALSE	NA	FALSE	FALSE	NA	FALSE	NA
ANKRD50	57182	NA	TRUE	TRUE	FALSE	11699	TRUE	TRUE	NA	FALSE	FALSE	NA	NA	NA
ANKRD52	283373	NA	TRUE	TRUE	FALSE	1	FALSE	FALSE	NA	FALSE	NA	NA	NA	NA
ANKRD53	79998	FALSE	FALSE	TRUE	FALSE	59	FALSE	TRUE	NA	FALSE	NA	NA	NA	NA
ANKRD54	129138	FALSE	FALSE	TRUE	FALSE	1061	FALSE	TRUE	NA	FALSE	NA	NA	NA	NA
ANKRD55	79722	FALSE	FALSE	TRUE	FALSE	2	FALSE	TRUE	NA	FALSE	NA	NA	NA	NA
ANKRD6	22881	FALSE	TRUE	TRUE	FALSE	111	TRUE	TRUE	FALSE	TRUE	FALSE	6482	FALSE	TRUE
ANKRD61	100310846	NA	TRUE	TRUE	FALSE	2678	TRUE	TRUE	NA	FALSE	NA	NA	NA	NA
ANKRD62	342850	NA	TRUE	TRUE	FALSE	146	TRUE	TRUE	NA	FALSE	FALSE	NA	FALSE	NA
ANKRD65	441869	FALSE	FALSE	TRUE	FALSE	1034	FALSE	TRUE	NA	FALSE	FALSE	NA	NA	NA
ANKRD66	100287718	FALSE	FALSE	TRUE	FALSE	681	FALSE	TRUE	NA	FALSE	NA	NA	FALSE	NA
ANKRD7	56311	FALSE	FALSE	TRUE	FALSE	8176	FALSE	TRUE	NA	FALSE	FALSE	NA	NA	NA
ANKRD9	122416	NA	TRUE	TRUE	FALSE	219	TRUE	TRUE	NA	FALSE	NA	NA	NA	NA
ANKS1A	23294	FALSE	TRUE	TRUE	FALSE	296	TRUE	TRUE	FALSE	TRUE	FALSE	1193	FALSE	TRUE
ANKS1B	56899	NA	TRUE	TRUE	FALSE	712	TRUE	TRUE	NA	FALSE	NA	NA	NA	NA
ANKS3	124401	FALSE	FALSE	TRUE	FALSE	16	FALSE	TRUE	NA	FALSE	FALSE	NA	NA	NA
ANKS4B	257629	NA	TRUE	TRUE	FALSE	4	TRUE	TRUE	NA	FALSE	FALSE	NA	NA	NA
ANKS6	203286	FALSE	FALSE	TRUE	FALSE	1256	FALSE	TRUE	TRUE	TRUE	FALSE	242	TRUE	TRUE
ANKZF1	55139	FALSE	TRUE	TRUE	FALSE	1604	TRUE	TRUE	FALSE	TRUE	FALSE	4665	FALSE	TRUE
ANLN	54443	NA	TRUE	TRUE	TRUE	1	FALSE	FALSE	NA	FALSE	FALSE	NA	FALSE	NA
ANO1	55107	FALSE	TRUE	TRUE	FALSE	1	FALSE	TRUE	FALSE	TRUE	FALSE	217	FALSE	TRUE
ANO10	55129	NA	TRUE	TRUE	FALSE	1715	TRUE	TRUE	NA	FALSE	FALSE	NA	NA	NA
ANO3	63982	NA	TRUE	TRUE	FALSE	284	TRUE	TRUE	NA	FALSE	FALSE	NA	NA	NA
ANO4	121601	NA	TRUE	TRUE	FALSE	3158	TRUE	TRUE	NA	FALSE	NA	NA	NA	NA
ANO5	203859	FALSE	FALSE	TRUE	FALSE	1957	FALSE	TRUE	NA	FALSE	FALSE	NA	NA	NA
ANO6	196527	FALSE	FALSE	TRUE	FALSE	1643	FALSE	TRUE	NA	FALSE	FALSE	NA	NA	NA
ANO7	50636	NA	TRUE	TRUE	FALSE	4	TRUE	TRUE	NA	FALSE	NA	NA	NA	NA
ANO8	57719	FALSE	FALSE	TRUE	FALSE	125	FALSE	TRUE	NA	FALSE	FALSE	NA	NA	NA
ANO9	338440	NA	TRUE	TRUE	FALSE	569	TRUE	TRUE	NA	FALSE	NA	NA	NA	NA
ANP32A	8125	FALSE	FALSE	TRUE	FALSE	165	FALSE	TRUE	NA	FALSE	FALSE	NA	NA	NA
ANP32B	10541	FALSE	FALSE	TRUE	FALSE	4322	FALSE	TRUE	NA	FALSE	FALSE	NA	NA	NA
ANP32D	23519	NA	TRUE	TRUE	FALSE	263	TRUE	TRUE	NA	FALSE	FALSE	NA	NA	NA
ANP32E	81611	FALSE	FALSE	TRUE	FALSE	52	FALSE	FALSE	NA	FALSE	FALSE	NA	FALSE	NA
ANPEP	290	FALSE	FALSE	TRUE	FALSE	392	FALSE	TRUE	FALSE	TRUE	FALSE	1786	FALSE	TRUE
ANTXR1	84168	FALSE	FALSE	TRUE	FALSE	34	FALSE	TRUE	TRUE	TRUE	FALSE	1	FALSE	TRUE
ANTXR2	118429	FALSE	TRUE	TRUE	FALSE	2298	TRUE	TRUE	FALSE	TRUE	FALSE	3247	FALSE	TRUE
ANTXRL	195977	NA	TRUE	TRUE	FALSE	1	FALSE	FALSE	NA	FALSE	FALSE	NA	NA	NA
ANXA1	301	NA	TRUE	TRUE	FALSE	3594	TRUE	TRUE	NA	FALSE	FALSE	NA	NA	NA
ANXA10	11199	NA	TRUE	TRUE	FALSE	5268	TRUE	TRUE	NA	FALSE	FALSE	NA	FALSE	NA
ANXA11	311	FALSE	FALSE	TRUE	FALSE	478	FALSE	TRUE	NA	FALSE	FALSE	NA	NA	NA
ANXA13	312	FALSE	FALSE	TRUE	FALSE	906	FALSE	TRUE	FALSE	TRUE	FALSE	2116	FALSE	TRUE
ANXA2	302	NA	TRUE	TRUE	FALSE	11157	TRUE	TRUE	NA	FALSE	FALSE	NA	NA	NA
ANXA2R	389289	FALSE	FALSE	TRUE	FALSE	168	FALSE	TRUE	NA	FALSE	NA	NA	NA	NA
ANXA3	306	NA	TRUE	TRUE	FALSE	738	TRUE	TRUE	NA	FALSE	FALSE	NA	NA	NA
ANXA4	307	TRUE	TRUE	TRUE	FALSE	33	TRUE	TRUE	TRUE	TRUE	FALSE	6797	TRUE	TRUE
ANXA5	308	NA	TRUE	TRUE	FALSE	276	TRUE	TRUE	NA	FALSE	FALSE	NA	NA	NA
ANXA6	309	FALSE	TRUE	TRUE	FALSE	235	TRUE	TRUE	FALSE	TRUE	FALSE	2995	FALSE	TRUE
ANXA7	310	FALSE	FALSE	TRUE	FALSE	14	FALSE	TRUE	NA	FALSE	FALSE	NA	FALSE	NA
ANXA8	653145	NA	NA	FALSE	FALSE	NA	FALSE	NA	NA	FALSE	NA	NA	NA	NA
ANXA8L1	728113	NA	TRUE	TRUE	FALSE	14	TRUE	TRUE	NA	FALSE	NA	NA	NA	NA
ANXA9	8416	FALSE	FALSE	TRUE	FALSE	12	FALSE	FALSE	NA	FALSE	FALSE	NA	FALSE	NA
AOAH	313	FALSE	FALSE	TRUE	FALSE	4560	FALSE	TRUE	NA	FALSE	FALSE	NA	FALSE	NA
AOC1	26	FALSE	FALSE	TRUE	FALSE	6	FALSE	TRUE	NA	FALSE	FALSE	NA	NA	NA
AOC2	314	NA	TRUE	TRUE	FALSE	1	FALSE	TRUE	NA	FALSE	FALSE	NA	NA	NA
AOC3	8639	FALSE	FALSE	TRUE	FALSE	278	FALSE	TRUE	NA	FALSE	FALSE	NA	NA	NA
AOX1	316	NA	TRUE	TRUE	FALSE	5550	TRUE	TRUE	NA	FALSE	FALSE	NA	NA	NA
AP1AR	55435	NA	TRUE	TRUE	FALSE	3495	TRUE	TRUE	NA	FALSE	FALSE	NA	NA	NA
AP1B1	162	FALSE	FALSE	TRUE	FALSE	8	FALSE	FALSE	NA	FALSE	FALSE	NA	FALSE	NA
AP1G1	164	NA	TRUE	TRUE	FALSE	1	FALSE	FALSE	NA	FALSE	FALSE	NA	NA	NA
AP1G2	8906	FALSE	FALSE	TRUE	FALSE	134	FALSE	FALSE	FALSE	TRUE	FALSE	3012	FALSE	TRUE
AP1M1	8907	NA	TRUE	TRUE	FALSE	1	FALSE	TRUE	NA	FALSE	FALSE	NA	NA	NA
AP1M2	10053	NA	TRUE	TRUE	FALSE	1288	TRUE	TRUE	NA	FALSE	FALSE	NA	NA	NA
AP1S1	1174	FALSE	FALSE	TRUE	FALSE	46	FALSE	TRUE	NA	FALSE	FALSE	NA	FALSE	NA
AP1S3	130340	FALSE	FALSE	TRUE	FALSE	13318	FALSE	TRUE	NA	FALSE	FALSE	NA	NA	NA
AP2A1	160	FALSE	FALSE	TRUE	FALSE	37	FALSE	TRUE	NA	FALSE	FALSE	NA	FALSE	NA
AP2A2	161	TRUE	TRUE	TRUE	FALSE	146	TRUE	TRUE	TRUE	TRUE	FALSE	1	TRUE	TRUE
AP2B1	163	NA	TRUE	TRUE	FALSE	1	FALSE	TRUE	NA	FALSE	FALSE	NA	NA	NA
AP2M1	1173	TRUE	TRUE	TRUE	TRUE	5	FALSE	FALSE	TRUE	TRUE	FALSE	1	FALSE	FALSE
AP2S1	1175	TRUE	TRUE	TRUE	FALSE	1	FALSE	FALSE	TRUE	TRUE	FALSE	1	FALSE	FALSE
AP3B1	8546	FALSE	FALSE	TRUE	FALSE	3	FALSE	FALSE	NA	FALSE	FALSE	NA	NA	NA
AP3B2	8120	FALSE	FALSE	TRUE	FALSE	298	FALSE	TRUE	NA	FALSE	NA	NA	NA	NA
AP3D1	8943	NA	TRUE	TRUE	FALSE	5	TRUE	TRUE	NA	FALSE	FALSE	NA	NA	NA
AP3M1	26985	FALSE	FALSE	TRUE	FALSE	2882	FALSE	TRUE	NA	FALSE	FALSE	NA	NA	NA
AP3M2	10947	FALSE	FALSE	TRUE	FALSE	54	FALSE	FALSE	FALSE	TRUE	FALSE	3949	FALSE	TRUE
AP3S1	1176	FALSE	FALSE	TRUE	FALSE	855	FALSE	TRUE	NA	FALSE	FALSE	NA	NA	NA
AP3S2	10239	FALSE	FALSE	TRUE	FALSE	3924	FALSE	TRUE	NA	FALSE	FALSE	NA	NA	NA
AP4B1	10717	NA	TRUE	TRUE	FALSE	1	FALSE	TRUE	NA	FALSE	FALSE	NA	FALSE	NA
AP4E1	23431	FALSE	FALSE	TRUE	FALSE	1757	FALSE	TRUE	NA	FALSE	FALSE	NA	NA	NA
AP4M1	9179	NA	TRUE	TRUE	FALSE	224	TRUE	TRUE	NA	FALSE	FALSE	NA	FALSE	NA
AP4S1	11154	FALSE	FALSE	TRUE	FALSE	743	FALSE	TRUE	NA	FALSE	FALSE	NA	NA	NA
AP5B1	91056	FALSE	FALSE	TRUE	FALSE	2	FALSE	TRUE	NA	FALSE	NA	NA	NA	NA
AP5M1	55745	FALSE	TRUE	TRUE	FALSE	3791	TRUE	TRUE	FALSE	TRUE	FALSE	6541	FALSE	TRUE
AP5S1	55317	NA	TRUE	TRUE	FALSE	28	TRUE	TRUE	NA	FALSE	NA	NA	NA	NA
AP5Z1	9907	FALSE	FALSE	TRUE	FALSE	484	FALSE	TRUE	NA	FALSE	NA	NA	NA	NA
APAF1	317	TRUE	TRUE	TRUE	FALSE	771	TRUE	TRUE	TRUE	TRUE	FALSE	3838	TRUE	TRUE
APBA1	320	FALSE	FALSE	TRUE	FALSE	2686	FALSE	TRUE	NA	FALSE	FALSE	NA	FALSE	NA
APBA2	321	FALSE	FALSE	TRUE	FALSE	836	FALSE	TRUE	NA	FALSE	FALSE	NA	NA	NA
APBA3	9546	NA	TRUE	TRUE	FALSE	2154	TRUE	TRUE	NA	FALSE	FALSE	NA	NA	NA
APBB1	322	NA	TRUE	TRUE	FALSE	7292	TRUE	TRUE	NA	FALSE	FALSE	NA	NA	NA
APBB1IP	54518	NA	TRUE	TRUE	FALSE	165	TRUE	TRUE	NA	FALSE	FALSE	NA	NA	NA
APBB2	323	NA	TRUE	TRUE	FALSE	11	TRUE	TRUE	NA	FALSE	FALSE	NA	NA	NA
APBB3	10307	FALSE	FALSE	TRUE	FALSE	1133	FALSE	TRUE	NA	FALSE	FALSE	NA	NA	NA
APC	324	TRUE	TRUE	TRUE	FALSE	1	FALSE	FALSE	TRUE	TRUE	FALSE	1	FALSE	FALSE
APC2	10297	FALSE	FALSE	TRUE	FALSE	14	FALSE	FALSE	FALSE	TRUE	FALSE	234	FALSE	TRUE
APCDD1	147495	NA	TRUE	TRUE	FALSE	7159	TRUE	TRUE	NA	FALSE	FALSE	NA	NA	NA
APCDD1L	164284	NA	TRUE	TRUE	FALSE	217	TRUE	TRUE	NA	FALSE	FALSE	NA	FALSE	NA
APCS	325	NA	TRUE	TRUE	FALSE	1001	TRUE	TRUE	NA	FALSE	FALSE	NA	NA	NA
APEH	327	FALSE	FALSE	TRUE	FALSE	150	FALSE	TRUE	NA	FALSE	FALSE	NA	NA	NA
APEX1	328	FALSE	FALSE	TRUE	FALSE	91	FALSE	TRUE	TRUE	TRUE	FALSE	2089	TRUE	TRUE
APH1A	51107	FALSE	TRUE	TRUE	FALSE	3	TRUE	TRUE	FALSE	TRUE	FALSE	683	FALSE	TRUE
APH1B	83464	FALSE	TRUE	TRUE	FALSE	30	TRUE	TRUE	FALSE	TRUE	FALSE	4870	FALSE	TRUE
API5	8539	FALSE	FALSE	TRUE	FALSE	2	FALSE	FALSE	NA	FALSE	FALSE	NA	NA	NA
APIP	51074	FALSE	FALSE	TRUE	FALSE	1616	FALSE	TRUE	NA	FALSE	FALSE	NA	NA	NA
CENPS	378708	NA	TRUE	TRUE	FALSE	1	FALSE	TRUE	NA	FALSE	NA	NA	NA	NA
APLF	200558	NA	TRUE	TRUE	FALSE	891	TRUE	TRUE	NA	FALSE	FALSE	NA	NA	NA
APLNR	187	FALSE	FALSE	TRUE	FALSE	501	FALSE	TRUE	FALSE	TRUE	FALSE	1340	FALSE	TRUE
APLP1	333	FALSE	FALSE	TRUE	FALSE	23	FALSE	FALSE	NA	FALSE	FALSE	NA	FALSE	NA
APLP2	334	NA	TRUE	TRUE	FALSE	15095	TRUE	TRUE	NA	FALSE	FALSE	NA	NA	NA
APMAP	57136	NA	TRUE	TRUE	FALSE	5	TRUE	TRUE	NA	FALSE	FALSE	NA	FALSE	NA
APOA1	335	NA	TRUE	TRUE	FALSE	1278	TRUE	TRUE	NA	FALSE	FALSE	NA	NA	NA
NAXE	128240	FALSE	FALSE	TRUE	FALSE	140	FALSE	TRUE	NA	FALSE	FALSE	NA	NA	NA
APOA2	336	TRUE	TRUE	TRUE	FALSE	124	TRUE	TRUE	TRUE	TRUE	FALSE	2968	TRUE	TRUE
APOA4	337	NA	TRUE	TRUE	FALSE	74	TRUE	TRUE	NA	FALSE	FALSE	NA	NA	NA
APOA5	116519	FALSE	FALSE	TRUE	FALSE	6	FALSE	TRUE	NA	FALSE	FALSE	NA	FALSE	NA
APOB	338	TRUE	TRUE	TRUE	FALSE	896	TRUE	TRUE	TRUE	TRUE	FALSE	6411	TRUE	TRUE
APOBEC1	339	FALSE	FALSE	TRUE	FALSE	12	FALSE	TRUE	NA	FALSE	FALSE	NA	FALSE	NA
APOBEC2	10930	NA	TRUE	TRUE	FALSE	442	TRUE	TRUE	NA	FALSE	FALSE	NA	NA	NA
APOBEC3A	200315	NA	TRUE	TRUE	FALSE	1	TRUE	TRUE	NA	FALSE	FALSE	NA	NA	NA
APOBEC3B	9582	NA	TRUE	TRUE	FALSE	14	TRUE	TRUE	NA	FALSE	FALSE	NA	NA	NA
APOBEC3C	27350	FALSE	FALSE	TRUE	FALSE	58	FALSE	TRUE	NA	FALSE	FALSE	NA	NA	NA
APOBEC3D	140564	FALSE	FALSE	TRUE	FALSE	1648	FALSE	TRUE	NA	FALSE	FALSE	NA	NA	NA
APOBEC3F	200316	NA	TRUE	TRUE	FALSE	5	TRUE	TRUE	NA	FALSE	FALSE	NA	FALSE	NA
APOBEC3G	60489	FALSE	FALSE	TRUE	FALSE	31	FALSE	TRUE	NA	FALSE	FALSE	NA	NA	NA
APOBEC3H	164668	NA	TRUE	TRUE	FALSE	213	TRUE	TRUE	NA	FALSE	FALSE	NA	NA	NA
APOBEC4	403314	NA	TRUE	TRUE	FALSE	7	TRUE	TRUE	NA	FALSE	FALSE	NA	NA	NA
APOBR	55911	FALSE	FALSE	TRUE	FALSE	185	FALSE	TRUE	NA	FALSE	FALSE	NA	FALSE	NA
APOC1	341	FALSE	FALSE	TRUE	FALSE	592	FALSE	TRUE	NA	FALSE	FALSE	NA	NA	NA
APOC2	344	FALSE	FALSE	TRUE	FALSE	7	FALSE	TRUE	NA	FALSE	FALSE	NA	NA	NA
APOC3	345	NA	TRUE	TRUE	FALSE	168	TRUE	TRUE	NA	FALSE	FALSE	NA	NA	NA
APOC4	346	NA	TRUE	TRUE	FALSE	87	TRUE	TRUE	NA	FALSE	FALSE	NA	NA	NA
APOD	347	FALSE	TRUE	TRUE	FALSE	5161	TRUE	TRUE	FALSE	TRUE	FALSE	812	FALSE	TRUE
APOE	348	FALSE	FALSE	TRUE	FALSE	122	FALSE	TRUE	NA	FALSE	FALSE	NA	NA	NA
APOF	319	NA	TRUE	TRUE	FALSE	3484	TRUE	TRUE	NA	FALSE	FALSE	NA	NA	NA
APOH	350	TRUE	TRUE	TRUE	FALSE	697	TRUE	TRUE	TRUE	TRUE	FALSE	1919	TRUE	TRUE
APOL1	8542	NA	TRUE	TRUE	FALSE	48	TRUE	TRUE	NA	FALSE	FALSE	NA	FALSE	NA
APOL2	23780	FALSE	FALSE	TRUE	FALSE	53	FALSE	TRUE	NA	FALSE	NA	NA	FALSE	NA
APOL3	80833	NA	TRUE	TRUE	FALSE	46	TRUE	TRUE	NA	FALSE	FALSE	NA	NA	NA
APOL5	80831	NA	TRUE	TRUE	FALSE	448	TRUE	TRUE	NA	FALSE	FALSE	NA	NA	NA
APOL6	80830	NA	TRUE	TRUE	FALSE	1455	TRUE	TRUE	NA	FALSE	FALSE	NA	NA	NA
APOLD1	81575	FALSE	FALSE	TRUE	FALSE	12	FALSE	TRUE	NA	FALSE	FALSE	NA	NA	NA
APOM	55937	FALSE	FALSE	TRUE	FALSE	362	FALSE	TRUE	NA	FALSE	FALSE	NA	NA	NA
APOPT1	84334	FALSE	FALSE	TRUE	FALSE	70	FALSE	TRUE	NA	FALSE	FALSE	NA	NA	NA
APP	351	FALSE	FALSE	TRUE	FALSE	9275	FALSE	TRUE	NA	FALSE	FALSE	NA	NA	NA
APPBP2	10513	FALSE	FALSE	TRUE	FALSE	4065	FALSE	TRUE	TRUE	TRUE	FALSE	108	TRUE	TRUE
APPL1	26060	NA	TRUE	TRUE	FALSE	8423	TRUE	TRUE	NA	FALSE	FALSE	NA	FALSE	NA
APPL2	55198	NA	TRUE	TRUE	FALSE	206	TRUE	TRUE	NA	FALSE	FALSE	NA	NA	NA
APRT	353	FALSE	FALSE	TRUE	FALSE	3008	FALSE	FALSE	FALSE	TRUE	FALSE	3001	FALSE	TRUE
APTX	54840	TRUE	TRUE	TRUE	FALSE	1102	TRUE	TRUE	TRUE	TRUE	FALSE	353	TRUE	TRUE
AQP1	358	NA	TRUE	TRUE	FALSE	2851	TRUE	TRUE	NA	FALSE	FALSE	NA	NA	NA
AQP10	89872	FALSE	FALSE	TRUE	FALSE	8545	FALSE	TRUE	NA	FALSE	FALSE	NA	NA	NA
AQP11	282679	TRUE	TRUE	TRUE	FALSE	10736	TRUE	TRUE	TRUE	TRUE	FALSE	3701	TRUE	TRUE
AQP12B	653437	FALSE	FALSE	TRUE	FALSE	6	FALSE	TRUE	NA	FALSE	FALSE	NA	NA	NA
AQP2	359	FALSE	FALSE	TRUE	FALSE	4380	FALSE	TRUE	NA	FALSE	FALSE	NA	NA	NA
AQP3	360	FALSE	FALSE	TRUE	FALSE	8	FALSE	TRUE	NA	FALSE	FALSE	NA	NA	NA
AQP4	361	TRUE	TRUE	TRUE	FALSE	18	TRUE	TRUE	TRUE	TRUE	FALSE	1466	TRUE	TRUE
AQP5	362	NA	TRUE	TRUE	FALSE	1852	TRUE	TRUE	NA	FALSE	FALSE	NA	NA	NA
AQP6	363	FALSE	FALSE	TRUE	FALSE	204	FALSE	TRUE	NA	FALSE	FALSE	NA	NA	NA
AQP7	364	FALSE	FALSE	TRUE	FALSE	9	FALSE	FALSE	NA	FALSE	FALSE	NA	NA	NA
AQP8	343	NA	TRUE	TRUE	FALSE	186	TRUE	TRUE	NA	FALSE	FALSE	NA	NA	NA
AQP9	366	FALSE	FALSE	TRUE	FALSE	54	FALSE	TRUE	NA	FALSE	FALSE	NA	NA	NA
LVRN	206338	NA	TRUE	TRUE	FALSE	3416	TRUE	TRUE	NA	FALSE	FALSE	NA	NA	NA
AQR	9716	NA	TRUE	TRUE	TRUE	12	FALSE	FALSE	NA	FALSE	NA	NA	FALSE	NA
ARAP1	116985	FALSE	FALSE	TRUE	FALSE	24	FALSE	TRUE	TRUE	TRUE	FALSE	971	TRUE	TRUE
ARAP2	116984	FALSE	FALSE	TRUE	FALSE	53	FALSE	TRUE	FALSE	TRUE	FALSE	6747	FALSE	TRUE
ARAP3	64411	FALSE	TRUE	TRUE	FALSE	524	TRUE	TRUE	FALSE	TRUE	FALSE	777	FALSE	TRUE
ARC	23237	NA	TRUE	TRUE	FALSE	9976	TRUE	TRUE	NA	FALSE	FALSE	NA	NA	NA
ARCN1	372	NA	TRUE	TRUE	TRUE	1	FALSE	FALSE	NA	FALSE	NA	NA	FALSE	NA
AREG	374	NA	TRUE	TRUE	FALSE	572	TRUE	TRUE	NA	FALSE	FALSE	NA	NA	NA
AREL1	9870	FALSE	FALSE	TRUE	FALSE	66	FALSE	TRUE	FALSE	TRUE	FALSE	3770	FALSE	TRUE
ARF1	375	TRUE	TRUE	TRUE	FALSE	1	FALSE	FALSE	TRUE	TRUE	FALSE	1	FALSE	FALSE
ARF3	377	FALSE	FALSE	TRUE	FALSE	251	FALSE	TRUE	TRUE	TRUE	FALSE	957	TRUE	TRUE
ARF4	378	TRUE	TRUE	TRUE	FALSE	1	FALSE	FALSE	TRUE	TRUE	FALSE	1	FALSE	FALSE
ARF5	381	FALSE	FALSE	TRUE	FALSE	16	FALSE	TRUE	TRUE	TRUE	FALSE	1228	TRUE	TRUE
ARF6	382	TRUE	TRUE	TRUE	FALSE	1	FALSE	FALSE	TRUE	TRUE	FALSE	46	TRUE	TRUE
ARFGAP1	55738	FALSE	TRUE	TRUE	FALSE	10272	TRUE	TRUE	FALSE	TRUE	FALSE	232	FALSE	TRUE
ARFGAP2	84364	FALSE	FALSE	TRUE	FALSE	5	FALSE	TRUE	NA	FALSE	FALSE	NA	FALSE	NA
ARFGAP3	26286	FALSE	TRUE	TRUE	FALSE	218	TRUE	TRUE	FALSE	TRUE	FALSE	3257	FALSE	TRUE
ARFGEF1	10565	FALSE	FALSE	TRUE	FALSE	93	FALSE	TRUE	NA	FALSE	FALSE	NA	NA	NA
ARFGEF2	10564	FALSE	FALSE	TRUE	FALSE	2	FALSE	TRUE	NA	FALSE	FALSE	NA	FALSE	NA
ARFIP1	27236	NA	TRUE	TRUE	FALSE	3227	TRUE	TRUE	NA	FALSE	FALSE	NA	FALSE	NA
ARFIP2	23647	FALSE	FALSE	TRUE	FALSE	269	FALSE	TRUE	NA	FALSE	FALSE	NA	NA	NA
ARFRP1	10139	FALSE	TRUE	TRUE	FALSE	1	FALSE	FALSE	FALSE	TRUE	FALSE	80	FALSE	TRUE
ARG1	383	FALSE	TRUE	TRUE	FALSE	1317	TRUE	TRUE	FALSE	TRUE	FALSE	844	FALSE	TRUE
ARG2	384	TRUE	TRUE	TRUE	FALSE	86	TRUE	TRUE	TRUE	TRUE	FALSE	1395	TRUE	TRUE
ARGFX	503582	FALSE	FALSE	TRUE	FALSE	6320	FALSE	TRUE	NA	FALSE	FALSE	NA	NA	NA
ARGLU1	55082	NA	TRUE	TRUE	TRUE	1	FALSE	FALSE	NA	FALSE	FALSE	NA	FALSE	NA
ARHGAP1	392	FALSE	TRUE	TRUE	FALSE	1	FALSE	FALSE	FALSE	TRUE	FALSE	479	FALSE	TRUE
ARHGAP10	79658	FALSE	TRUE	TRUE	FALSE	100	TRUE	TRUE	FALSE	TRUE	FALSE	1056	FALSE	TRUE
ARHGAP11A	9824	FALSE	FALSE	TRUE	FALSE	2	FALSE	FALSE	FALSE	TRUE	FALSE	15	FALSE	TRUE
ARHGAP11B	89839	FALSE	FALSE	TRUE	FALSE	698	FALSE	FALSE	NA	FALSE	FALSE	NA	NA	NA
ARHGAP12	94134	FALSE	FALSE	TRUE	FALSE	745	FALSE	TRUE	TRUE	TRUE	FALSE	122	TRUE	TRUE
ARHGAP15	55843	TRUE	TRUE	TRUE	FALSE	206	TRUE	TRUE	TRUE	TRUE	FALSE	2287	TRUE	TRUE
ARHGAP17	55114	FALSE	FALSE	TRUE	FALSE	2	FALSE	TRUE	FALSE	TRUE	FALSE	3	FALSE	TRUE
ARHGAP18	93663	FALSE	TRUE	TRUE	FALSE	3358	TRUE	TRUE	FALSE	TRUE	FALSE	1862	FALSE	TRUE
ARHGAP19	84986	FALSE	FALSE	TRUE	FALSE	8	FALSE	TRUE	FALSE	TRUE	FALSE	1580	FALSE	TRUE
ARHGAP20	57569	TRUE	TRUE	TRUE	FALSE	14948	TRUE	TRUE	TRUE	TRUE	FALSE	210	TRUE	TRUE
ARHGAP21	57584	FALSE	FALSE	TRUE	FALSE	512	FALSE	TRUE	TRUE	TRUE	FALSE	1905	TRUE	TRUE
ARHGAP22	58504	FALSE	TRUE	TRUE	FALSE	11064	TRUE	TRUE	FALSE	TRUE	FALSE	843	FALSE	TRUE
ARHGAP23	57636	FALSE	FALSE	TRUE	FALSE	118	FALSE	TRUE	TRUE	TRUE	FALSE	2957	TRUE	TRUE
ARHGAP24	83478	FALSE	FALSE	TRUE	FALSE	11424	FALSE	TRUE	TRUE	TRUE	FALSE	3093	TRUE	TRUE
ARHGAP25	9938	TRUE	TRUE	TRUE	FALSE	1054	TRUE	TRUE	TRUE	TRUE	FALSE	2582	TRUE	TRUE
ARHGAP26	23092	FALSE	FALSE	TRUE	FALSE	4895	FALSE	TRUE	TRUE	TRUE	FALSE	7	TRUE	TRUE
ARHGAP27	201176	FALSE	FALSE	TRUE	FALSE	8948	FALSE	TRUE	FALSE	TRUE	FALSE	559	FALSE	TRUE
ARHGAP28	79822	NA	TRUE	TRUE	FALSE	40	TRUE	TRUE	NA	FALSE	FALSE	NA	FALSE	NA
ARHGAP29	9411	TRUE	TRUE	TRUE	FALSE	1	FALSE	FALSE	TRUE	TRUE	FALSE	1	FALSE	FALSE
ARHGAP30	257106	FALSE	FALSE	TRUE	FALSE	2707	FALSE	TRUE	NA	FALSE	FALSE	NA	NA	NA
ARHGAP31	57514	FALSE	TRUE	TRUE	FALSE	625	TRUE	TRUE	FALSE	TRUE	FALSE	5765	FALSE	TRUE
ARHGAP32	9743	NA	TRUE	TRUE	FALSE	191	TRUE	TRUE	NA	FALSE	FALSE	NA	FALSE	NA
ARHGAP33	115703	TRUE	TRUE	TRUE	FALSE	3	TRUE	TRUE	TRUE	TRUE	FALSE	312	TRUE	TRUE
ARHGAP35	2909	FALSE	TRUE	TRUE	FALSE	5910	TRUE	TRUE	FALSE	TRUE	FALSE	677	FALSE	TRUE
ARHGAP39	80728	FALSE	FALSE	TRUE	FALSE	46	FALSE	TRUE	TRUE	TRUE	FALSE	6057	TRUE	TRUE
ARHGAP44	9912	TRUE	TRUE	TRUE	FALSE	2332	TRUE	TRUE	TRUE	TRUE	FALSE	1204	TRUE	TRUE
ARHGAP5	394	FALSE	TRUE	TRUE	FALSE	1	FALSE	TRUE	FALSE	TRUE	FALSE	5896	FALSE	TRUE
ARHGAP8	23779	FALSE	TRUE	TRUE	FALSE	626	TRUE	TRUE	FALSE	TRUE	FALSE	3213	FALSE	TRUE
ARHGAP9	64333	FALSE	FALSE	TRUE	FALSE	3	FALSE	FALSE	NA	FALSE	FALSE	NA	NA	NA
ARHGDIA	396	NA	TRUE	TRUE	FALSE	1	FALSE	FALSE	NA	FALSE	FALSE	NA	NA	NA
ARHGDIB	397	NA	TRUE	TRUE	FALSE	7489	TRUE	TRUE	NA	FALSE	FALSE	NA	NA	NA
ARHGDIG	398	NA	TRUE	TRUE	FALSE	649	TRUE	TRUE	NA	FALSE	FALSE	NA	NA	NA
ARHGEF1	9138	FALSE	FALSE	TRUE	FALSE	33	FALSE	TRUE	TRUE	TRUE	FALSE	253	TRUE	TRUE
ARHGEF10	9639	TRUE	TRUE	TRUE	FALSE	412	TRUE	TRUE	TRUE	TRUE	FALSE	1022	TRUE	TRUE
ARHGEF10L	55160	TRUE	TRUE	TRUE	FALSE	12119	TRUE	TRUE	TRUE	TRUE	FALSE	3406	TRUE	TRUE
ARHGEF11	9826	FALSE	FALSE	TRUE	FALSE	84	FALSE	TRUE	FALSE	TRUE	FALSE	8	FALSE	TRUE
ARHGEF12	23365	TRUE	TRUE	TRUE	FALSE	1	FALSE	TRUE	TRUE	TRUE	FALSE	3	TRUE	TRUE
ARHGEF15	22899	FALSE	TRUE	TRUE	FALSE	262	TRUE	TRUE	FALSE	TRUE	FALSE	54	FALSE	TRUE
ARHGEF16	27237	TRUE	TRUE	TRUE	FALSE	1	TRUE	TRUE	TRUE	TRUE	FALSE	1376	TRUE	TRUE
ARHGEF17	9828	FALSE	FALSE	TRUE	FALSE	48	FALSE	TRUE	TRUE	TRUE	FALSE	1089	TRUE	TRUE
ARHGEF18	23370	TRUE	TRUE	TRUE	FALSE	58	TRUE	TRUE	TRUE	TRUE	FALSE	1	FALSE	TRUE
ARHGEF19	128272	TRUE	TRUE	TRUE	FALSE	366	TRUE	TRUE	TRUE	TRUE	FALSE	1655	TRUE	TRUE
ARHGEF2	9181	FALSE	FALSE	TRUE	FALSE	740	FALSE	TRUE	FALSE	TRUE	FALSE	92	FALSE	TRUE
ARHGEF25	115557	FALSE	FALSE	TRUE	FALSE	12780	FALSE	TRUE	TRUE	TRUE	FALSE	1266	TRUE	TRUE
ARHGEF26	26084	FALSE	FALSE	TRUE	FALSE	2072	FALSE	TRUE	TRUE	TRUE	FALSE	16	TRUE	TRUE
ARHGEF28	64283	FALSE	FALSE	TRUE	FALSE	3338	FALSE	TRUE	FALSE	TRUE	FALSE	4830	FALSE	TRUE
ARHGEF3	50650	FALSE	FALSE	TRUE	FALSE	7429	FALSE	TRUE	FALSE	TRUE	FALSE	5582	FALSE	TRUE
ARHGEF33	100271715	FALSE	FALSE	TRUE	FALSE	7392	FALSE	TRUE	FALSE	TRUE	FALSE	2390	FALSE	TRUE
ARHGEF35	445328	TRUE	TRUE	TRUE	FALSE	1	FALSE	TRUE	TRUE	TRUE	FALSE	948	TRUE	TRUE
ARHGEF37	389337	FALSE	TRUE	TRUE	FALSE	339	TRUE	TRUE	FALSE	TRUE	FALSE	227	FALSE	TRUE
ARHGEF38	54848	FALSE	FALSE	TRUE	FALSE	3169	FALSE	TRUE	NA	FALSE	FALSE	NA	NA	NA
ARHGEF39	84904	FALSE	FALSE	TRUE	FALSE	459	FALSE	TRUE	TRUE	TRUE	FALSE	1	TRUE	TRUE
ARHGEF4	50649	FALSE	TRUE	TRUE	FALSE	2182	TRUE	TRUE	FALSE	TRUE	FALSE	4186	FALSE	TRUE
ARHGEF40	55701	FALSE	FALSE	TRUE	FALSE	1094	FALSE	TRUE	NA	FALSE	FALSE	NA	NA	NA
ARHGEF5	7984	FALSE	FALSE	TRUE	FALSE	4	FALSE	TRUE	NA	FALSE	FALSE	NA	FALSE	NA
ARHGEF7	8874	FALSE	TRUE	TRUE	FALSE	1	FALSE	FALSE	FALSE	TRUE	FALSE	605	FALSE	TRUE
ARID1A	8289	TRUE	TRUE	TRUE	FALSE	1	FALSE	FALSE	TRUE	TRUE	FALSE	1	FALSE	TRUE
ARID1B	57492	TRUE	TRUE	TRUE	FALSE	1	FALSE	FALSE	TRUE	TRUE	FALSE	1	FALSE	FALSE
ARID2	196528	TRUE	TRUE	TRUE	FALSE	1	FALSE	FALSE	TRUE	TRUE	FALSE	1	FALSE	FALSE
ARID3A	1820	FALSE	FALSE	TRUE	FALSE	329	FALSE	FALSE	FALSE	TRUE	FALSE	3902	FALSE	TRUE
ARID3B	10620	FALSE	FALSE	TRUE	FALSE	294	FALSE	TRUE	FALSE	TRUE	FALSE	1999	FALSE	TRUE
ARID3C	138715	FALSE	FALSE	TRUE	FALSE	6311	FALSE	TRUE	TRUE	TRUE	FALSE	3043	TRUE	TRUE
ARID4A	5926	FALSE	FALSE	TRUE	FALSE	2	FALSE	TRUE	FALSE	TRUE	FALSE	691	FALSE	TRUE
ARID4B	51742	TRUE	TRUE	TRUE	FALSE	1	FALSE	FALSE	TRUE	TRUE	FALSE	1	FALSE	TRUE
ARID5A	10865	FALSE	FALSE	TRUE	FALSE	14	FALSE	TRUE	TRUE	TRUE	FALSE	581	TRUE	TRUE
ARID5B	84159	FALSE	FALSE	TRUE	FALSE	4	FALSE	TRUE	FALSE	TRUE	FALSE	242	FALSE	TRUE
ARIH1	25820	NA	TRUE	TRUE	TRUE	4	FALSE	FALSE	NA	FALSE	NA	NA	FALSE	NA
ARIH2	10425	FALSE	FALSE	TRUE	FALSE	2	FALSE	TRUE	NA	FALSE	FALSE	NA	FALSE	NA
ARIH2OS	646450	NA	TRUE	TRUE	FALSE	14	TRUE	TRUE	NA	FALSE	NA	NA	NA	NA
ARL1	400	FALSE	FALSE	TRUE	FALSE	8	FALSE	TRUE	FALSE	TRUE	FALSE	3685	FALSE	TRUE
ARL10	285598	FALSE	FALSE	TRUE	FALSE	2	FALSE	TRUE	TRUE	TRUE	FALSE	2931	TRUE	TRUE
ARL11	115761	FALSE	FALSE	TRUE	FALSE	1583	FALSE	TRUE	FALSE	TRUE	FALSE	4855	FALSE	FALSE
ARL13B	200894	FALSE	TRUE	TRUE	FALSE	1	FALSE	TRUE	FALSE	TRUE	FALSE	2	FALSE	TRUE
ARL14	80117	FALSE	TRUE	TRUE	FALSE	3659	TRUE	TRUE	FALSE	TRUE	FALSE	747	FALSE	TRUE
ARL14EP	120534	NA	TRUE	TRUE	FALSE	1	FALSE	TRUE	NA	FALSE	FALSE	NA	FALSE	NA
ARL14EPL	644100	NA	TRUE	TRUE	FALSE	385	TRUE	TRUE	NA	FALSE	NA	NA	NA	NA
ARL15	54622	FALSE	FALSE	TRUE	FALSE	350	FALSE	TRUE	TRUE	TRUE	FALSE	3403	TRUE	TRUE
ARL16	339231	NA	TRUE	TRUE	FALSE	30	TRUE	TRUE	NA	FALSE	FALSE	NA	NA	NA
ARL17A	51326	NA	NA	FALSE	FALSE	NA	FALSE	NA	NA	FALSE	FALSE	NA	NA	NA
ARL2	402	FALSE	TRUE	TRUE	TRUE	7482	FALSE	FALSE	FALSE	TRUE	FALSE	2694	FALSE	TRUE
ARL2BP	23568	FALSE	FALSE	TRUE	FALSE	416	FALSE	TRUE	NA	FALSE	FALSE	NA	FALSE	NA
ARL3	403	FALSE	FALSE	TRUE	FALSE	64	FALSE	TRUE	TRUE	TRUE	FALSE	21	TRUE	TRUE
ARL4A	10124	FALSE	FALSE	TRUE	FALSE	322	FALSE	TRUE	FALSE	TRUE	FALSE	1291	FALSE	TRUE
ARL4C	10123	FALSE	FALSE	TRUE	FALSE	107	FALSE	TRUE	FALSE	TRUE	FALSE	2987	FALSE	TRUE
ARL4D	379	FALSE	FALSE	TRUE	FALSE	2831	FALSE	FALSE	FALSE	TRUE	FALSE	2667	FALSE	TRUE
ARL5A	26225	TRUE	TRUE	TRUE	FALSE	2883	TRUE	TRUE	TRUE	TRUE	FALSE	1265	TRUE	TRUE
ARL5B	221079	FALSE	TRUE	TRUE	FALSE	4	TRUE	TRUE	FALSE	TRUE	FALSE	2600	FALSE	TRUE
ARL5C	390790	FALSE	FALSE	TRUE	FALSE	39	FALSE	FALSE	FALSE	TRUE	FALSE	390	FALSE	TRUE
ARL6	84100	FALSE	TRUE	TRUE	FALSE	2940	TRUE	TRUE	FALSE	TRUE	FALSE	2385	FALSE	TRUE
ARL6IP1	23204	NA	TRUE	TRUE	FALSE	1026	TRUE	TRUE	NA	FALSE	FALSE	NA	NA	NA
ARL6IP5	10550	FALSE	FALSE	TRUE	FALSE	6239	FALSE	TRUE	NA	FALSE	FALSE	NA	NA	NA
ARL6IP6	151188	FALSE	FALSE	TRUE	FALSE	1415	FALSE	TRUE	NA	FALSE	NA	NA	NA	NA
ARL8A	127829	FALSE	FALSE	TRUE	FALSE	677	FALSE	TRUE	FALSE	TRUE	FALSE	4759	FALSE	TRUE
ARL8B	55207	FALSE	FALSE	TRUE	FALSE	10	FALSE	FALSE	FALSE	TRUE	FALSE	2241	FALSE	TRUE
ARL9	132946	FALSE	TRUE	TRUE	FALSE	14	TRUE	TRUE	FALSE	TRUE	FALSE	91	FALSE	TRUE
ARMC1	55156	FALSE	FALSE	TRUE	FALSE	6680	FALSE	TRUE	NA	FALSE	FALSE	NA	NA	NA
ARMC10	83787	FALSE	FALSE	TRUE	FALSE	10	FALSE	FALSE	NA	FALSE	FALSE	NA	FALSE	NA
ARMC12	221481	FALSE	FALSE	TRUE	FALSE	18	FALSE	TRUE	NA	FALSE	NA	NA	NA	NA
ARMC2	84071	NA	TRUE	TRUE	FALSE	932	TRUE	TRUE	NA	FALSE	FALSE	NA	NA	NA
ARMC3	219681	FALSE	FALSE	TRUE	FALSE	715	FALSE	TRUE	FALSE	TRUE	FALSE	2044	FALSE	TRUE
ARMC4	55130	NA	TRUE	TRUE	FALSE	3005	TRUE	TRUE	NA	FALSE	FALSE	NA	NA	NA
ARMC5	79798	NA	TRUE	TRUE	FALSE	1	FALSE	FALSE	NA	FALSE	FALSE	NA	NA	NA
ARMC6	93436	FALSE	FALSE	TRUE	FALSE	430	FALSE	TRUE	TRUE	TRUE	FALSE	3986	TRUE	TRUE
ARMC7	79637	FALSE	TRUE	TRUE	TRUE	1	FALSE	FALSE	FALSE	TRUE	FALSE	2568	FALSE	TRUE
ARMC8	25852	FALSE	TRUE	TRUE	FALSE	1075	TRUE	TRUE	FALSE	TRUE	FALSE	793	FALSE	TRUE
ARMC9	80210	FALSE	FALSE	TRUE	FALSE	223	FALSE	TRUE	NA	FALSE	NA	NA	NA	NA
ARMS2	387715	NA	TRUE	TRUE	FALSE	15723	TRUE	TRUE	NA	FALSE	NA	NA	NA	NA
ARNT	405	FALSE	FALSE	TRUE	FALSE	27	FALSE	FALSE	TRUE	TRUE	FALSE	1	FALSE	FALSE
ARNT2	9915	FALSE	TRUE	TRUE	FALSE	1805	TRUE	TRUE	FALSE	TRUE	FALSE	825	FALSE	TRUE
ARNTL	406	FALSE	TRUE	TRUE	FALSE	1	FALSE	TRUE	FALSE	TRUE	FALSE	741	FALSE	TRUE
ARNTL2	56938	FALSE	FALSE	TRUE	FALSE	2	FALSE	TRUE	TRUE	TRUE	FALSE	3029	TRUE	TRUE
ARPC1A	10552	FALSE	FALSE	TRUE	FALSE	6629	FALSE	TRUE	NA	FALSE	FALSE	NA	NA	NA
ARPC1B	10095	FALSE	FALSE	TRUE	FALSE	29	FALSE	TRUE	FALSE	TRUE	FALSE	2141	FALSE	TRUE
ARPC2	10109	FALSE	FALSE	TRUE	FALSE	4	FALSE	FALSE	NA	FALSE	FALSE	NA	FALSE	NA
ARPC3	10094	NA	TRUE	TRUE	TRUE	5	FALSE	FALSE	NA	FALSE	FALSE	NA	NA	NA
ARPC4	10093	FALSE	TRUE	TRUE	TRUE	1	FALSE	FALSE	FALSE	TRUE	FALSE	2	FALSE	TRUE
ARPC5	10092	FALSE	FALSE	TRUE	FALSE	762	FALSE	FALSE	NA	FALSE	FALSE	NA	NA	NA
ARPC5L	81873	FALSE	FALSE	TRUE	FALSE	2077	FALSE	TRUE	NA	FALSE	FALSE	NA	NA	NA
ARPIN	348110	NA	TRUE	TRUE	FALSE	3446	TRUE	TRUE	NA	FALSE	FALSE	NA	NA	NA
ARPP19	10776	FALSE	FALSE	TRUE	FALSE	371	FALSE	FALSE	NA	FALSE	FALSE	NA	FALSE	NA
ARPP21	10777	NA	TRUE	TRUE	FALSE	59	TRUE	TRUE	NA	FALSE	FALSE	NA	FALSE	NA
ARRB1	408	FALSE	FALSE	TRUE	FALSE	1252	FALSE	TRUE	NA	FALSE	FALSE	NA	NA	NA
ARRB2	409	NA	TRUE	TRUE	FALSE	653	TRUE	TRUE	NA	FALSE	FALSE	NA	NA	NA
ARRDC1	92714	FALSE	FALSE	TRUE	FALSE	14	FALSE	TRUE	NA	FALSE	FALSE	NA	NA	NA
ARRDC2	27106	NA	TRUE	TRUE	FALSE	1	FALSE	TRUE	NA	FALSE	FALSE	NA	FALSE	NA
ARRDC3	57561	NA	TRUE	TRUE	FALSE	1	FALSE	TRUE	NA	FALSE	NA	NA	NA	NA
ARRDC4	91947	NA	TRUE	TRUE	FALSE	3971	TRUE	TRUE	NA	FALSE	FALSE	NA	FALSE	NA
ARRDC5	645432	NA	TRUE	TRUE	FALSE	3968	TRUE	TRUE	NA	FALSE	NA	NA	NA	NA
ARSA	410	FALSE	FALSE	TRUE	FALSE	4619	FALSE	TRUE	NA	FALSE	FALSE	NA	NA	NA
ARSB	411	FALSE	FALSE	TRUE	FALSE	4585	FALSE	TRUE	NA	FALSE	FALSE	NA	NA	NA
ARSG	22901	FALSE	TRUE	TRUE	FALSE	8149	TRUE	TRUE	FALSE	TRUE	FALSE	6271	FALSE	TRUE
ARSI	340075	FALSE	FALSE	TRUE	FALSE	2076	FALSE	TRUE	NA	FALSE	FALSE	NA	FALSE	NA
ARSJ	79642	NA	TRUE	TRUE	FALSE	5227	TRUE	TRUE	NA	FALSE	FALSE	NA	NA	NA
ARSK	153642	FALSE	FALSE	TRUE	FALSE	3587	FALSE	TRUE	NA	FALSE	FALSE	NA	FALSE	NA
ART1	417	FALSE	FALSE	TRUE	FALSE	226	FALSE	TRUE	NA	FALSE	FALSE	NA	NA	NA
ART3	419	FALSE	FALSE	TRUE	FALSE	411	FALSE	TRUE	TRUE	TRUE	FALSE	4134	TRUE	TRUE
ART4	420	NA	TRUE	TRUE	FALSE	10167	TRUE	TRUE	NA	FALSE	FALSE	NA	NA	NA
ART5	116969	NA	TRUE	TRUE	FALSE	818	TRUE	TRUE	NA	FALSE	FALSE	NA	NA	NA
ARTN	9048	FALSE	FALSE	TRUE	FALSE	381	FALSE	TRUE	NA	FALSE	NA	NA	NA	NA
ARV1	64801	FALSE	FALSE	TRUE	FALSE	1617	FALSE	TRUE	NA	FALSE	FALSE	NA	NA	NA
ARVCF	421	FALSE	FALSE	TRUE	FALSE	174	FALSE	TRUE	FALSE	TRUE	FALSE	2048	FALSE	TRUE
AS3MT	57412	NA	TRUE	TRUE	FALSE	1147	TRUE	TRUE	NA	FALSE	FALSE	NA	NA	NA
ASAH1	427	FALSE	FALSE	TRUE	FALSE	4676	FALSE	TRUE	NA	FALSE	FALSE	NA	FALSE	NA
ASAH2	56624	NA	TRUE	TRUE	FALSE	973	TRUE	TRUE	NA	FALSE	FALSE	NA	NA	NA
ASAH2B	653308	FALSE	FALSE	TRUE	FALSE	4852	FALSE	TRUE	NA	FALSE	NA	NA	NA	NA
ASAP1	50807	FALSE	FALSE	TRUE	FALSE	121	FALSE	TRUE	FALSE	TRUE	FALSE	590	FALSE	TRUE
ASAP2	8853	TRUE	TRUE	TRUE	FALSE	71	TRUE	TRUE	TRUE	TRUE	FALSE	3730	TRUE	TRUE
ASAP3	55616	FALSE	FALSE	TRUE	FALSE	8271	FALSE	TRUE	TRUE	TRUE	FALSE	1798	TRUE	TRUE
ASB1	51665	NA	TRUE	TRUE	FALSE	9770	TRUE	TRUE	NA	FALSE	FALSE	NA	FALSE	NA
ASB10	136371	FALSE	TRUE	TRUE	FALSE	4	TRUE	TRUE	FALSE	TRUE	FALSE	234	FALSE	TRUE
ASB13	79754	FALSE	TRUE	TRUE	FALSE	1	TRUE	TRUE	FALSE	TRUE	FALSE	6708	FALSE	TRUE
ASB14	142686	TRUE	TRUE	TRUE	FALSE	13946	TRUE	TRUE	TRUE	TRUE	FALSE	799	TRUE	TRUE
ASB15	142685	FALSE	TRUE	TRUE	FALSE	9662	TRUE	TRUE	FALSE	TRUE	FALSE	183	FALSE	TRUE
ASB16	92591	FALSE	FALSE	TRUE	FALSE	1162	FALSE	TRUE	FALSE	TRUE	FALSE	1069	FALSE	TRUE
ASB17	127247	FALSE	FALSE	TRUE	FALSE	9866	FALSE	TRUE	NA	FALSE	FALSE	NA	NA	NA
ASB18	401036	TRUE	TRUE	TRUE	FALSE	329	TRUE	TRUE	TRUE	TRUE	FALSE	3868	TRUE	TRUE
ASB2	51676	NA	TRUE	TRUE	FALSE	3041	TRUE	TRUE	NA	FALSE	FALSE	NA	FALSE	NA
ASB3	51130	NA	TRUE	TRUE	FALSE	1	FALSE	FALSE	NA	FALSE	FALSE	NA	NA	NA
ASB4	51666	FALSE	TRUE	TRUE	FALSE	6531	TRUE	TRUE	FALSE	TRUE	FALSE	6599	FALSE	TRUE
ASB5	140458	NA	TRUE	TRUE	FALSE	2625	TRUE	TRUE	NA	FALSE	FALSE	NA	NA	NA
ASB6	140459	NA	TRUE	TRUE	FALSE	1	FALSE	FALSE	NA	FALSE	FALSE	NA	NA	NA
ASB7	140460	FALSE	FALSE	TRUE	FALSE	69	FALSE	TRUE	TRUE	TRUE	FALSE	4098	TRUE	TRUE
ASB8	140461	NA	TRUE	TRUE	FALSE	112	TRUE	TRUE	NA	FALSE	FALSE	NA	NA	NA
ASCC1	51008	FALSE	FALSE	TRUE	FALSE	29	FALSE	TRUE	NA	FALSE	FALSE	NA	NA	NA
ASCC2	84164	FALSE	FALSE	TRUE	FALSE	25	FALSE	TRUE	NA	FALSE	NA	NA	FALSE	NA
ASCC3	10973	FALSE	FALSE	TRUE	FALSE	10	FALSE	FALSE	FALSE	TRUE	FALSE	2	FALSE	TRUE
ASCL1	429	FALSE	TRUE	TRUE	FALSE	1	FALSE	FALSE	FALSE	TRUE	FALSE	1005	FALSE	TRUE
ASCL2	430	FALSE	FALSE	TRUE	FALSE	4140	FALSE	TRUE	TRUE	TRUE	FALSE	5702	TRUE	TRUE
ASCL3	56676	TRUE	TRUE	TRUE	FALSE	1002	TRUE	TRUE	TRUE	TRUE	FALSE	5121	TRUE	TRUE
ASCL4	121549	TRUE	TRUE	TRUE	FALSE	1563	TRUE	TRUE	TRUE	TRUE	FALSE	431	TRUE	TRUE
ASCL5	647219	FALSE	FALSE	TRUE	FALSE	2550	FALSE	TRUE	NA	FALSE	NA	NA	NA	NA
ASF1A	25842	FALSE	TRUE	TRUE	FALSE	1	FALSE	FALSE	FALSE	TRUE	FALSE	2638	FALSE	TRUE
ASF1B	55723	FALSE	TRUE	TRUE	FALSE	1	FALSE	TRUE	FALSE	TRUE	FALSE	170	FALSE	TRUE
ASGR1	432	FALSE	TRUE	TRUE	FALSE	1403	TRUE	TRUE	FALSE	TRUE	FALSE	139	FALSE	TRUE
ASGR2	433	FALSE	TRUE	TRUE	FALSE	1096	TRUE	TRUE	FALSE	TRUE	FALSE	95	FALSE	TRUE
ASH1L	55870	FALSE	FALSE	TRUE	FALSE	3	FALSE	TRUE	TRUE	TRUE	FALSE	1	FALSE	FALSE
ASH2L	9070	TRUE	TRUE	TRUE	FALSE	1	FALSE	FALSE	TRUE	TRUE	FALSE	1	FALSE	FALSE
ASIC1	41	FALSE	FALSE	TRUE	FALSE	26	FALSE	TRUE	NA	FALSE	FALSE	NA	FALSE	NA
ASIC2	40	FALSE	FALSE	TRUE	FALSE	11538	FALSE	TRUE	NA	FALSE	FALSE	NA	FALSE	NA
ASIC3	9311	NA	TRUE	TRUE	FALSE	21	TRUE	TRUE	NA	FALSE	NA	NA	NA	NA
ASIC4	55515	FALSE	FALSE	TRUE	FALSE	8263	FALSE	TRUE	NA	FALSE	FALSE	NA	NA	NA
ASIC5	51802	NA	TRUE	TRUE	FALSE	3824	TRUE	TRUE	NA	FALSE	FALSE	NA	FALSE	NA
ASIP	434	FALSE	FALSE	TRUE	FALSE	24	FALSE	TRUE	NA	FALSE	FALSE	NA	NA	NA
ASL	435	FALSE	FALSE	TRUE	FALSE	157	FALSE	TRUE	FALSE	TRUE	FALSE	5196	FALSE	TRUE
ASNA1	439	NA	TRUE	TRUE	FALSE	1	FALSE	FALSE	NA	FALSE	FALSE	NA	NA	NA
ASNS	440	FALSE	FALSE	TRUE	FALSE	317	FALSE	TRUE	NA	FALSE	FALSE	NA	FALSE	NA
ASNSD1	54529	FALSE	FALSE	TRUE	FALSE	4288	FALSE	TRUE	NA	FALSE	FALSE	NA	NA	NA
ASPA	443	NA	TRUE	TRUE	FALSE	3319	TRUE	TRUE	NA	FALSE	FALSE	NA	NA	NA
ASPDH	554235	NA	TRUE	TRUE	FALSE	16226	TRUE	TRUE	NA	FALSE	NA	NA	NA	NA
ASPG	374569	NA	TRUE	TRUE	FALSE	15	TRUE	TRUE	NA	FALSE	NA	NA	NA	NA
ASPH	444	FALSE	TRUE	TRUE	FALSE	34	TRUE	TRUE	FALSE	TRUE	FALSE	507	FALSE	TRUE
ASPHD1	253982	FALSE	FALSE	TRUE	FALSE	2541	FALSE	TRUE	NA	FALSE	FALSE	NA	FALSE	NA
ASPHD2	57168	FALSE	FALSE	TRUE	FALSE	23	FALSE	TRUE	TRUE	TRUE	FALSE	5198	TRUE	TRUE
ASPM	259266	NA	TRUE	TRUE	FALSE	1	FALSE	FALSE	NA	FALSE	FALSE	NA	NA	NA
ASPRV1	151516	FALSE	FALSE	TRUE	FALSE	7198	FALSE	TRUE	FALSE	TRUE	FALSE	8	FALSE	TRUE
ASPSCR1	79058	FALSE	FALSE	TRUE	FALSE	859	FALSE	TRUE	NA	FALSE	FALSE	NA	NA	NA
ASRGL1	80150	NA	TRUE	TRUE	FALSE	110	TRUE	TRUE	NA	FALSE	FALSE	NA	FALSE	NA
ASS1	445	FALSE	FALSE	TRUE	FALSE	97	FALSE	TRUE	TRUE	TRUE	FALSE	5817	TRUE	TRUE
ASTE1	28990	NA	TRUE	TRUE	FALSE	151	TRUE	TRUE	NA	FALSE	FALSE	NA	NA	NA
ASTL	431705	FALSE	FALSE	TRUE	FALSE	1929	FALSE	TRUE	NA	FALSE	FALSE	NA	NA	NA
ASTN1	460	FALSE	FALSE	TRUE	FALSE	3348	FALSE	TRUE	NA	FALSE	FALSE	NA	NA	NA
ASTN2	23245	FALSE	TRUE	TRUE	FALSE	2559	TRUE	TRUE	FALSE	TRUE	FALSE	2737	FALSE	TRUE
INTS13	55726	NA	TRUE	TRUE	FALSE	1	FALSE	FALSE	NA	FALSE	NA	NA	NA	NA
ASXL1	171023	FALSE	FALSE	TRUE	FALSE	1070	FALSE	TRUE	TRUE	TRUE	FALSE	1468	TRUE	TRUE
ASXL3	80816	NA	TRUE	TRUE	FALSE	5172	TRUE	TRUE	NA	FALSE	FALSE	NA	NA	NA
ASZ1	136991	FALSE	FALSE	TRUE	FALSE	107	FALSE	TRUE	NA	FALSE	FALSE	NA	NA	NA
ATAD1	84896	FALSE	FALSE	TRUE	FALSE	9380	FALSE	TRUE	FALSE	TRUE	FALSE	4502	FALSE	TRUE
ATAD2	29028	FALSE	FALSE	TRUE	FALSE	3517	FALSE	TRUE	NA	FALSE	FALSE	NA	NA	NA
ATAD2B	54454	TRUE	TRUE	TRUE	FALSE	148	TRUE	TRUE	TRUE	TRUE	FALSE	4680	TRUE	TRUE
ATAD3A	55210	FALSE	TRUE	TRUE	FALSE	1	FALSE	TRUE	FALSE	TRUE	FALSE	4	FALSE	TRUE
ATAD3B	83858	FALSE	FALSE	TRUE	FALSE	1862	FALSE	TRUE	FALSE	TRUE	FALSE	18	FALSE	FALSE
ATAD3C	219293	NA	TRUE	TRUE	FALSE	1326	TRUE	TRUE	NA	FALSE	FALSE	NA	FALSE	NA
ATAD5	79915	FALSE	TRUE	TRUE	FALSE	1	FALSE	FALSE	FALSE	TRUE	FALSE	2668	FALSE	TRUE
ATAT1	79969	FALSE	FALSE	TRUE	FALSE	7777	FALSE	TRUE	NA	FALSE	FALSE	NA	NA	NA
ATCAY	85300	FALSE	FALSE	TRUE	FALSE	210	FALSE	TRUE	NA	FALSE	FALSE	NA	NA	NA
ATE1	11101	FALSE	FALSE	TRUE	FALSE	63	FALSE	TRUE	NA	FALSE	FALSE	NA	NA	NA
ATF1	466	FALSE	FALSE	TRUE	FALSE	8	FALSE	TRUE	FALSE	TRUE	FALSE	3784	FALSE	TRUE
ATF2	1386	TRUE	TRUE	TRUE	FALSE	2581	TRUE	TRUE	TRUE	TRUE	FALSE	6504	TRUE	TRUE
ATF3	467	FALSE	TRUE	TRUE	FALSE	3	TRUE	TRUE	FALSE	TRUE	FALSE	2514	FALSE	TRUE
ATF4	468	FALSE	FALSE	TRUE	FALSE	29	FALSE	FALSE	TRUE	TRUE	FALSE	1	FALSE	FALSE
ATF5	22809	FALSE	FALSE	TRUE	FALSE	5790	FALSE	TRUE	FALSE	TRUE	FALSE	195	FALSE	TRUE
ATF6	22926	FALSE	FALSE	TRUE	FALSE	526	FALSE	TRUE	TRUE	TRUE	FALSE	123	TRUE	TRUE
ATF6B	1388	FALSE	FALSE	TRUE	FALSE	206	FALSE	TRUE	TRUE	TRUE	FALSE	2306	TRUE	TRUE
ATF7	11016	FALSE	FALSE	TRUE	FALSE	2483	FALSE	TRUE	NA	FALSE	FALSE	NA	FALSE	NA
ATF7IP	55729	NA	TRUE	TRUE	FALSE	1	FALSE	TRUE	NA	FALSE	FALSE	NA	FALSE	NA
ATF7IP2	80063	FALSE	FALSE	TRUE	FALSE	2046	FALSE	TRUE	NA	FALSE	FALSE	NA	NA	NA
ATG10	83734	FALSE	FALSE	TRUE	FALSE	55	FALSE	TRUE	TRUE	TRUE	FALSE	6504	TRUE	TRUE
ATG101	60673	FALSE	FALSE	TRUE	FALSE	12	FALSE	TRUE	NA	FALSE	FALSE	NA	NA	NA
ATG12	9140	FALSE	FALSE	TRUE	FALSE	4319	FALSE	TRUE	FALSE	TRUE	FALSE	449	FALSE	TRUE
ATG13	9776	FALSE	FALSE	TRUE	FALSE	133	FALSE	TRUE	NA	FALSE	FALSE	NA	FALSE	NA
ATG14	22863	FALSE	FALSE	TRUE	FALSE	1314	FALSE	TRUE	FALSE	TRUE	FALSE	6503	FALSE	TRUE
ATG16L1	55054	FALSE	FALSE	TRUE	FALSE	98	FALSE	TRUE	TRUE	TRUE	FALSE	931	TRUE	TRUE
ATG16L2	89849	FALSE	FALSE	TRUE	FALSE	5	FALSE	TRUE	FALSE	TRUE	FALSE	6765	FALSE	TRUE
ATG2A	23130	FALSE	FALSE	TRUE	FALSE	4	FALSE	TRUE	NA	FALSE	FALSE	NA	NA	NA
ATG2B	55102	NA	TRUE	TRUE	FALSE	1498	TRUE	TRUE	NA	FALSE	FALSE	NA	NA	NA
ATG3	64422	FALSE	FALSE	TRUE	FALSE	135	FALSE	TRUE	FALSE	TRUE	FALSE	2348	FALSE	TRUE
ATG4B	23192	FALSE	FALSE	TRUE	FALSE	2658	FALSE	TRUE	TRUE	TRUE	FALSE	245	TRUE	TRUE
ATG4C	84938	FALSE	FALSE	TRUE	FALSE	1747	FALSE	TRUE	FALSE	TRUE	FALSE	6701	FALSE	TRUE
ATG4D	84971	FALSE	FALSE	TRUE	FALSE	1096	FALSE	TRUE	FALSE	TRUE	FALSE	936	FALSE	TRUE
ATG5	9474	FALSE	TRUE	TRUE	FALSE	250	TRUE	TRUE	FALSE	TRUE	FALSE	21	FALSE	TRUE
ATG7	10533	TRUE	TRUE	TRUE	FALSE	571	TRUE	TRUE	TRUE	TRUE	FALSE	3257	TRUE	TRUE
ATG9A	79065	NA	TRUE	TRUE	FALSE	1	FALSE	FALSE	NA	FALSE	FALSE	NA	FALSE	NA
PGGHG	80162	NA	TRUE	TRUE	FALSE	33	TRUE	TRUE	NA	FALSE	NA	NA	NA	NA
ATIC	471	FALSE	FALSE	TRUE	FALSE	2	FALSE	FALSE	TRUE	TRUE	FALSE	1	FALSE	FALSE
ATL1	51062	FALSE	FALSE	TRUE	FALSE	63	FALSE	TRUE	NA	FALSE	FALSE	NA	NA	NA
ATL2	64225	FALSE	TRUE	TRUE	FALSE	1	FALSE	FALSE	FALSE	TRUE	FALSE	3	FALSE	TRUE
ATL3	25923	TRUE	TRUE	TRUE	FALSE	1	FALSE	TRUE	TRUE	TRUE	FALSE	2566	TRUE	TRUE
ATM	472	FALSE	FALSE	TRUE	FALSE	6	FALSE	TRUE	TRUE	TRUE	FALSE	1	FALSE	TRUE
ATMIN	23300	FALSE	FALSE	TRUE	FALSE	2	FALSE	FALSE	NA	FALSE	FALSE	NA	NA	NA
ATN1	1822	FALSE	FALSE	TRUE	FALSE	403	FALSE	TRUE	FALSE	TRUE	FALSE	3422	FALSE	TRUE
ATOH1	474	FALSE	FALSE	TRUE	FALSE	6567	FALSE	TRUE	FALSE	TRUE	FALSE	4033	FALSE	TRUE
ATOH7	220202	FALSE	FALSE	TRUE	FALSE	1176	FALSE	TRUE	TRUE	TRUE	FALSE	1226	TRUE	TRUE
ATOH8	84913	FALSE	FALSE	TRUE	FALSE	66	FALSE	TRUE	FALSE	TRUE	FALSE	982	FALSE	TRUE
ATOX1	475	FALSE	FALSE	TRUE	FALSE	3334	FALSE	TRUE	FALSE	TRUE	FALSE	1012	FALSE	TRUE
ATP10A	57194	FALSE	FALSE	TRUE	FALSE	144	FALSE	TRUE	FALSE	TRUE	FALSE	2275	FALSE	TRUE
ATP10B	23120	FALSE	FALSE	TRUE	FALSE	7	FALSE	TRUE	NA	FALSE	FALSE	NA	NA	NA
ATP10D	57205	NA	TRUE	TRUE	FALSE	11438	TRUE	TRUE	NA	FALSE	FALSE	NA	FALSE	NA
ATP11A	23250	FALSE	TRUE	TRUE	FALSE	38	TRUE	TRUE	FALSE	TRUE	FALSE	10	FALSE	TRUE
ATP11AUN	400165	NA	NA	FALSE	FALSE	NA	NA	NA	NA	FALSE	NA	NA	NA	NA
ATP11B	23200	FALSE	FALSE	TRUE	FALSE	73	FALSE	TRUE	TRUE	TRUE	FALSE	4558	TRUE	TRUE
ATP12A	479	FALSE	TRUE	TRUE	FALSE	11	TRUE	TRUE	FALSE	TRUE	FALSE	4784	FALSE	TRUE
ATP13A1	57130	FALSE	FALSE	TRUE	FALSE	3	FALSE	FALSE	FALSE	TRUE	FALSE	5708	FALSE	TRUE
ATP13A2	23400	FALSE	FALSE	TRUE	FALSE	245	FALSE	TRUE	FALSE	TRUE	FALSE	5123	FALSE	TRUE
ATP13A3	79572	FALSE	FALSE	TRUE	FALSE	159	FALSE	TRUE	NA	FALSE	FALSE	NA	NA	NA
ATP13A4	84239	NA	TRUE	TRUE	FALSE	1150	TRUE	TRUE	NA	FALSE	FALSE	NA	NA	NA
ATP13A5	344905	NA	TRUE	TRUE	FALSE	10147	TRUE	TRUE	NA	FALSE	FALSE	NA	NA	NA
ATP1A1	476	TRUE	TRUE	TRUE	TRUE	1	FALSE	FALSE	TRUE	TRUE	FALSE	1	FALSE	FALSE
ATP1A2	477	TRUE	TRUE	TRUE	FALSE	2802	TRUE	TRUE	TRUE	TRUE	FALSE	6819	TRUE	TRUE
ATP1A3	478	FALSE	FALSE	TRUE	FALSE	6	FALSE	TRUE	FALSE	TRUE	FALSE	332	FALSE	TRUE
ATP1A4	480	FALSE	FALSE	TRUE	FALSE	862	FALSE	TRUE	FALSE	TRUE	FALSE	5035	FALSE	TRUE
ATP1B1	481	FALSE	FALSE	TRUE	FALSE	33	FALSE	TRUE	NA	FALSE	FALSE	NA	NA	NA
ATP1B2	482	NA	TRUE	TRUE	FALSE	1	TRUE	TRUE	NA	FALSE	FALSE	NA	FALSE	NA
ATP1B3	483	NA	TRUE	TRUE	FALSE	1	FALSE	FALSE	NA	FALSE	FALSE	NA	FALSE	NA
ATP2A1	487	FALSE	TRUE	TRUE	FALSE	1	TRUE	TRUE	FALSE	TRUE	FALSE	892	FALSE	TRUE
ATP2A2	488	TRUE	TRUE	TRUE	TRUE	2	FALSE	FALSE	TRUE	TRUE	FALSE	1	FALSE	FALSE
ATP2A3	489	FALSE	FALSE	TRUE	FALSE	3379	FALSE	TRUE	TRUE	TRUE	FALSE	5420	TRUE	TRUE
ATP2B1	490	FALSE	TRUE	TRUE	FALSE	1	FALSE	FALSE	FALSE	TRUE	FALSE	728	FALSE	TRUE
ATP2B2	491	TRUE	TRUE	TRUE	FALSE	455	TRUE	TRUE	TRUE	TRUE	FALSE	188	TRUE	TRUE
ATP2B4	493	FALSE	FALSE	TRUE	FALSE	44	FALSE	TRUE	FALSE	TRUE	FALSE	1106	FALSE	TRUE
ATP2C1	27032	FALSE	TRUE	TRUE	FALSE	1	FALSE	FALSE	FALSE	TRUE	FALSE	4599	FALSE	TRUE
ATP2C2	9914	TRUE	TRUE	TRUE	FALSE	176	TRUE	TRUE	TRUE	TRUE	FALSE	6494	TRUE	TRUE
ATP4A	495	FALSE	FALSE	TRUE	FALSE	19	FALSE	TRUE	FALSE	TRUE	FALSE	2488	FALSE	TRUE
ATP4B	496	NA	TRUE	TRUE	FALSE	464	TRUE	TRUE	NA	FALSE	FALSE	NA	NA	NA
ATP5F1A	498	TRUE	TRUE	TRUE	TRUE	1	FALSE	FALSE	TRUE	TRUE	FALSE	1	FALSE	FALSE
ATP5F1B	506	FALSE	TRUE	TRUE	TRUE	2	FALSE	FALSE	FALSE	TRUE	FALSE	699	FALSE	TRUE
ATP5F1C	509	NA	TRUE	TRUE	TRUE	1	FALSE	FALSE	NA	FALSE	FALSE	NA	FALSE	NA
ATP5F1D	513	NA	TRUE	TRUE	TRUE	2	FALSE	FALSE	NA	FALSE	FALSE	NA	FALSE	NA
ATP5F1E	514	NA	NA	FALSE	NA	NA	FALSE	NA	NA	FALSE	FALSE	NA	FALSE	NA
ATP5PB	515	NA	TRUE	TRUE	TRUE	1	FALSE	FALSE	NA	FALSE	FALSE	NA	NA	NA
ATP5MC1	516	FALSE	FALSE	TRUE	FALSE	739	FALSE	FALSE	NA	FALSE	FALSE	NA	NA	NA
ATP5MC2	517	FALSE	FALSE	TRUE	FALSE	1832	FALSE	FALSE	NA	FALSE	FALSE	NA	FALSE	NA
ATP5MC3	518	NA	TRUE	TRUE	FALSE	7952	TRUE	TRUE	NA	FALSE	FALSE	NA	FALSE	NA
ATP5PD	10476	FALSE	FALSE	TRUE	FALSE	417	FALSE	FALSE	NA	FALSE	NA	NA	FALSE	NA
ATP5ME	521	FALSE	FALSE	TRUE	FALSE	153	FALSE	FALSE	NA	FALSE	FALSE	NA	FALSE	NA
ATP5PF	522	FALSE	FALSE	TRUE	FALSE	7	FALSE	FALSE	NA	FALSE	FALSE	NA	FALSE	NA
ATP5MF	9551	FALSE	TRUE	TRUE	TRUE	4	FALSE	FALSE	FALSE	TRUE	FALSE	2	FALSE	FALSE
ATP5MG	10632	NA	TRUE	TRUE	TRUE	1	FALSE	FALSE	NA	FALSE	FALSE	NA	FALSE	NA
ATP5MGL	267020	FALSE	FALSE	TRUE	FALSE	1489	FALSE	FALSE	NA	FALSE	NA	NA	NA	NA
ATP5PO	539	TRUE	TRUE	TRUE	FALSE	1	FALSE	FALSE	TRUE	TRUE	FALSE	1	FALSE	FALSE
DMAC2L	27109	NA	TRUE	TRUE	FALSE	5728	TRUE	TRUE	NA	FALSE	FALSE	NA	NA	NA
DMAC2	55101	FALSE	FALSE	TRUE	FALSE	218	FALSE	TRUE	NA	FALSE	FALSE	NA	NA	NA
ATP6AP1L	92270	FALSE	FALSE	TRUE	FALSE	115	FALSE	TRUE	NA	FALSE	FALSE	NA	FALSE	NA
ATP6V0A1	535	FALSE	FALSE	TRUE	FALSE	1023	FALSE	TRUE	NA	FALSE	FALSE	NA	NA	NA
ATP6V0A2	23545	NA	TRUE	TRUE	FALSE	1	FALSE	TRUE	NA	FALSE	NA	NA	NA	NA
ATP6V0A4	50617	FALSE	FALSE	TRUE	FALSE	20	FALSE	TRUE	NA	FALSE	FALSE	NA	NA	NA
ATP6V0B	533	NA	TRUE	TRUE	TRUE	1	FALSE	FALSE	NA	FALSE	FALSE	NA	FALSE	NA
ATP6V0C	527	TRUE	TRUE	TRUE	TRUE	1	FALSE	FALSE	TRUE	TRUE	TRUE	1	FALSE	FALSE
ATP6V0D1	9114	NA	TRUE	TRUE	TRUE	1	FALSE	FALSE	NA	FALSE	NA	NA	FALSE	NA
ATP6V0D2	245972	FALSE	FALSE	TRUE	FALSE	2280	FALSE	TRUE	NA	FALSE	FALSE	NA	NA	NA
ATP6V0E1	8992	FALSE	TRUE	TRUE	FALSE	1	FALSE	FALSE	FALSE	TRUE	FALSE	5	FALSE	TRUE
ATP6V0E2	155066	NA	TRUE	TRUE	FALSE	5322	TRUE	TRUE	NA	FALSE	FALSE	NA	NA	NA
ATP6V1A	523	TRUE	TRUE	TRUE	TRUE	3	FALSE	FALSE	TRUE	TRUE	FALSE	1	FALSE	FALSE
ATP6V1B1	525	FALSE	FALSE	TRUE	FALSE	3400	FALSE	TRUE	TRUE	TRUE	FALSE	2657	TRUE	TRUE
ATP6V1B2	526	TRUE	TRUE	TRUE	TRUE	1	FALSE	FALSE	TRUE	TRUE	FALSE	1	FALSE	FALSE
ATP6V1C1	528	NA	TRUE	TRUE	TRUE	1	FALSE	FALSE	NA	FALSE	FALSE	NA	FALSE	NA
ATP6V1C2	245973	NA	TRUE	TRUE	FALSE	845	TRUE	TRUE	NA	FALSE	FALSE	NA	NA	NA
ATP6V1D	51382	NA	TRUE	TRUE	TRUE	5	FALSE	FALSE	NA	FALSE	FALSE	NA	FALSE	NA
ATP6V1E1	529	NA	TRUE	TRUE	TRUE	8	FALSE	FALSE	NA	FALSE	FALSE	NA	NA	NA
ATP6V1E2	90423	FALSE	FALSE	TRUE	FALSE	21	FALSE	TRUE	NA	FALSE	FALSE	NA	FALSE	NA
ATP6V1F	9296	NA	TRUE	TRUE	TRUE	11	FALSE	FALSE	NA	FALSE	FALSE	NA	NA	NA
ATP6V1G1	9550	NA	TRUE	TRUE	TRUE	1	FALSE	FALSE	NA	FALSE	FALSE	NA	FALSE	NA
ATP6V1G2	534	FALSE	FALSE	TRUE	FALSE	19	FALSE	TRUE	FALSE	TRUE	FALSE	3974	FALSE	TRUE
ATP6V1G3	127124	NA	TRUE	TRUE	FALSE	1146	TRUE	TRUE	NA	FALSE	FALSE	NA	FALSE	NA
ATP6V1H	51606	NA	TRUE	TRUE	TRUE	2	FALSE	FALSE	NA	FALSE	FALSE	NA	NA	NA
ATP7B	540	TRUE	TRUE	TRUE	FALSE	862	TRUE	TRUE	TRUE	TRUE	FALSE	626	TRUE	TRUE
ATP8A1	10396	TRUE	TRUE	TRUE	FALSE	4537	TRUE	TRUE	TRUE	TRUE	FALSE	4117	TRUE	TRUE
ATP8A2	51761	FALSE	FALSE	TRUE	FALSE	547	FALSE	TRUE	FALSE	TRUE	FALSE	3375	FALSE	TRUE
ATP8B1	5205	TRUE	TRUE	TRUE	FALSE	3	TRUE	TRUE	TRUE	TRUE	FALSE	4098	TRUE	TRUE
ATP8B2	57198	FALSE	FALSE	TRUE	FALSE	24	FALSE	TRUE	FALSE	TRUE	FALSE	6371	FALSE	TRUE
ATP8B3	148229	FALSE	FALSE	TRUE	FALSE	76	FALSE	TRUE	TRUE	TRUE	FALSE	3116	TRUE	TRUE
ATP8B4	79895	TRUE	TRUE	TRUE	FALSE	2088	TRUE	TRUE	TRUE	TRUE	FALSE	913	TRUE	TRUE
ATP9A	10079	FALSE	FALSE	TRUE	FALSE	1358	FALSE	TRUE	FALSE	TRUE	FALSE	1645	FALSE	TRUE
ATP9B	374868	FALSE	FALSE	TRUE	FALSE	5820	FALSE	TRUE	FALSE	TRUE	FALSE	2536	FALSE	TRUE
ATPAF1	64756	FALSE	FALSE	TRUE	FALSE	64	FALSE	TRUE	NA	FALSE	FALSE	NA	NA	NA
ATPAF2	91647	FALSE	FALSE	TRUE	FALSE	178	FALSE	TRUE	NA	FALSE	FALSE	NA	NA	NA
ATP5IF1	93974	FALSE	FALSE	TRUE	FALSE	1135	FALSE	TRUE	NA	FALSE	FALSE	NA	NA	NA
ATR	545	TRUE	TRUE	TRUE	TRUE	3	FALSE	FALSE	TRUE	TRUE	FALSE	1	FALSE	FALSE
ATRAID	51374	NA	TRUE	TRUE	FALSE	24	TRUE	TRUE	NA	FALSE	FALSE	NA	FALSE	NA
ATRIP	84126	NA	TRUE	TRUE	TRUE	1	FALSE	FALSE	NA	FALSE	FALSE	NA	NA	NA
ATRN	8455	NA	TRUE	TRUE	FALSE	1	FALSE	FALSE	NA	FALSE	FALSE	NA	NA	NA
ATRNL1	26033	FALSE	TRUE	TRUE	FALSE	11858	TRUE	TRUE	FALSE	TRUE	FALSE	1237	FALSE	TRUE
ATXN1	6310	FALSE	FALSE	TRUE	FALSE	4668	FALSE	TRUE	NA	FALSE	FALSE	NA	FALSE	NA
ATXN10	25814	FALSE	FALSE	TRUE	FALSE	145	FALSE	FALSE	NA	FALSE	FALSE	NA	NA	NA
ATXN1L	342371	FALSE	FALSE	TRUE	FALSE	2781	FALSE	TRUE	NA	FALSE	NA	NA	NA	NA
ATXN2	6311	FALSE	FALSE	TRUE	FALSE	463	FALSE	TRUE	NA	FALSE	FALSE	NA	NA	NA
ATXN2L	11273	NA	TRUE	TRUE	FALSE	1	FALSE	TRUE	NA	FALSE	FALSE	NA	FALSE	NA
ATXN3	4287	FALSE	TRUE	TRUE	FALSE	108	TRUE	TRUE	FALSE	TRUE	FALSE	5702	FALSE	TRUE
ATXN7	6314	FALSE	FALSE	TRUE	FALSE	6	FALSE	TRUE	NA	FALSE	FALSE	NA	FALSE	NA
ATXN7L1	222255	NA	TRUE	TRUE	FALSE	277	TRUE	TRUE	NA	FALSE	FALSE	NA	NA	NA
ATXN7L2	127002	FALSE	FALSE	TRUE	FALSE	12	FALSE	TRUE	NA	FALSE	FALSE	NA	FALSE	NA
ATXN7L3	56970	NA	TRUE	TRUE	FALSE	1	FALSE	FALSE	NA	FALSE	NA	NA	NA	NA
ATXN7L3B	552889	FALSE	FALSE	TRUE	FALSE	1556	FALSE	TRUE	NA	FALSE	NA	NA	NA	NA
AUH	549	FALSE	FALSE	TRUE	FALSE	3732	FALSE	TRUE	TRUE	TRUE	FALSE	1296	TRUE	TRUE
AUNIP	79000	FALSE	FALSE	TRUE	FALSE	3	FALSE	TRUE	NA	FALSE	NA	NA	NA	NA
AUP1	550	FALSE	FALSE	TRUE	FALSE	13	FALSE	FALSE	NA	FALSE	FALSE	NA	NA	NA
AURKA	6790	FALSE	TRUE	TRUE	TRUE	1	FALSE	FALSE	FALSE	TRUE	FALSE	711	FALSE	FALSE
AURKAIP1	54998	FALSE	FALSE	TRUE	FALSE	1243	FALSE	FALSE	NA	FALSE	FALSE	NA	FALSE	NA
AURKB	9212	TRUE	TRUE	TRUE	TRUE	371	FALSE	FALSE	TRUE	TRUE	TRUE	1	FALSE	FALSE
AURKC	6795	FALSE	FALSE	TRUE	FALSE	3327	FALSE	TRUE	TRUE	TRUE	FALSE	660	TRUE	TRUE
AUTS2	26053	FALSE	FALSE	TRUE	FALSE	9217	FALSE	TRUE	NA	FALSE	FALSE	NA	FALSE	NA
AVEN	57099	FALSE	FALSE	TRUE	FALSE	623	FALSE	TRUE	NA	FALSE	FALSE	NA	FALSE	NA
AVIL	10677	FALSE	FALSE	TRUE	FALSE	96	FALSE	TRUE	NA	FALSE	FALSE	NA	NA	NA
AVL9	23080	NA	TRUE	TRUE	FALSE	589	TRUE	TRUE	NA	FALSE	FALSE	NA	NA	NA
AVP	551	FALSE	FALSE	TRUE	FALSE	16	FALSE	FALSE	NA	FALSE	FALSE	NA	FALSE	NA
AVPI1	60370	FALSE	FALSE	TRUE	FALSE	14	FALSE	TRUE	NA	FALSE	FALSE	NA	FALSE	NA
AVPR1A	552	FALSE	FALSE	TRUE	FALSE	592	FALSE	TRUE	FALSE	TRUE	FALSE	3205	FALSE	TRUE
AVPR1B	553	FALSE	FALSE	TRUE	FALSE	2539	FALSE	TRUE	FALSE	TRUE	FALSE	820	FALSE	TRUE
AXDND1	126859	FALSE	FALSE	TRUE	FALSE	10916	FALSE	TRUE	NA	FALSE	FALSE	NA	NA	NA
AXIN1	8312	TRUE	TRUE	TRUE	FALSE	1	FALSE	TRUE	TRUE	TRUE	FALSE	1	FALSE	TRUE
AXIN2	8313	FALSE	FALSE	TRUE	FALSE	7	FALSE	TRUE	NA	FALSE	FALSE	NA	NA	NA
AXL	558	TRUE	TRUE	TRUE	FALSE	1	FALSE	TRUE	TRUE	TRUE	FALSE	3741	TRUE	TRUE
AZGP1	563	FALSE	TRUE	TRUE	FALSE	34	TRUE	TRUE	FALSE	TRUE	FALSE	6470	FALSE	TRUE
AZI2	64343	FALSE	FALSE	TRUE	FALSE	1785	FALSE	TRUE	NA	FALSE	FALSE	NA	NA	NA
AZIN1	51582	NA	TRUE	TRUE	FALSE	1	FALSE	TRUE	NA	FALSE	FALSE	NA	FALSE	NA
AZIN2	113451	FALSE	FALSE	TRUE	FALSE	3	FALSE	TRUE	NA	FALSE	FALSE	NA	NA	NA
AZU1	566	NA	TRUE	TRUE	FALSE	50	TRUE	TRUE	NA	FALSE	NA	NA	FALSE	NA
B2M	567	TRUE	TRUE	TRUE	FALSE	1400	TRUE	TRUE	TRUE	TRUE	FALSE	2435	TRUE	TRUE
B3GALNT1	8706	NA	TRUE	TRUE	FALSE	4861	TRUE	TRUE	NA	FALSE	FALSE	NA	NA	NA
B3GALNT2	148789	NA	TRUE	TRUE	FALSE	11466	TRUE	TRUE	NA	FALSE	FALSE	NA	NA	NA
B3GALT1	8708	NA	TRUE	TRUE	FALSE	4952	TRUE	TRUE	NA	FALSE	FALSE	NA	NA	NA
B3GALT2	8707	NA	TRUE	TRUE	FALSE	3	TRUE	TRUE	NA	FALSE	FALSE	NA	NA	NA
B3GALT4	8705	FALSE	FALSE	TRUE	FALSE	188	FALSE	TRUE	NA	FALSE	FALSE	NA	NA	NA
B3GALT5	10317	NA	TRUE	TRUE	FALSE	2200	TRUE	TRUE	NA	FALSE	FALSE	NA	NA	NA
B3GALT6	126792	FALSE	TRUE	TRUE	FALSE	1	FALSE	TRUE	FALSE	TRUE	FALSE	2237	FALSE	TRUE
B3GLCT	145173	FALSE	TRUE	TRUE	FALSE	3512	TRUE	TRUE	FALSE	TRUE	FALSE	101	FALSE	TRUE
B3GAT1	27087	NA	TRUE	TRUE	FALSE	1510	TRUE	TRUE	NA	FALSE	FALSE	NA	NA	NA
B3GAT2	135152	FALSE	FALSE	TRUE	FALSE	732	FALSE	TRUE	NA	FALSE	FALSE	NA	NA	NA
B3GAT3	26229	FALSE	FALSE	TRUE	FALSE	6	FALSE	TRUE	NA	FALSE	FALSE	NA	FALSE	NA
B4GAT1	11041	FALSE	FALSE	TRUE	FALSE	172	FALSE	TRUE	NA	FALSE	FALSE	NA	FALSE	NA
B3GNT2	10678	FALSE	TRUE	TRUE	FALSE	1	FALSE	TRUE	FALSE	TRUE	FALSE	2078	FALSE	TRUE
B3GNT3	10331	FALSE	FALSE	TRUE	FALSE	1018	FALSE	TRUE	NA	FALSE	FALSE	NA	NA	NA
B3GNT4	79369	FALSE	FALSE	TRUE	FALSE	4	FALSE	TRUE	NA	FALSE	FALSE	NA	NA	NA
B3GNT5	84002	FALSE	FALSE	TRUE	FALSE	14	FALSE	TRUE	NA	FALSE	FALSE	NA	NA	NA
B3GNT6	192134	FALSE	FALSE	TRUE	FALSE	14	FALSE	TRUE	NA	FALSE	FALSE	NA	NA	NA
B3GNT7	93010	FALSE	TRUE	TRUE	FALSE	4578	TRUE	TRUE	FALSE	TRUE	FALSE	3479	FALSE	TRUE
B3GNT8	374907	NA	TRUE	TRUE	FALSE	26	TRUE	TRUE	NA	FALSE	FALSE	NA	FALSE	NA
B3GNT9	84752	FALSE	FALSE	TRUE	FALSE	9	FALSE	TRUE	NA	FALSE	NA	NA	NA	NA
B3GNTL1	146712	FALSE	FALSE	TRUE	FALSE	4170	FALSE	TRUE	NA	FALSE	FALSE	NA	NA	NA
B4GALNT1	2583	FALSE	FALSE	TRUE	FALSE	1329	FALSE	TRUE	NA	FALSE	FALSE	NA	NA	NA
B4GALNT2	124872	FALSE	FALSE	TRUE	FALSE	2911	FALSE	TRUE	NA	FALSE	FALSE	NA	FALSE	NA
B4GALNT3	283358	FALSE	FALSE	TRUE	FALSE	2	FALSE	TRUE	FALSE	TRUE	FALSE	2663	FALSE	TRUE
B4GALNT4	338707	NA	TRUE	TRUE	FALSE	327	TRUE	TRUE	NA	FALSE	FALSE	NA	NA	NA
B4GALT1	2683	FALSE	FALSE	TRUE	FALSE	388	FALSE	TRUE	NA	FALSE	FALSE	NA	NA	NA
B4GALT2	8704	FALSE	FALSE	TRUE	FALSE	164	FALSE	TRUE	NA	FALSE	FALSE	NA	NA	NA
B4GALT3	8703	FALSE	FALSE	TRUE	FALSE	4	FALSE	FALSE	NA	FALSE	FALSE	NA	FALSE	NA
B4GALT4	8702	NA	TRUE	TRUE	FALSE	276	TRUE	TRUE	NA	FALSE	FALSE	NA	FALSE	NA
B4GALT5	9334	FALSE	FALSE	TRUE	FALSE	20	FALSE	TRUE	NA	FALSE	FALSE	NA	NA	NA
B4GALT6	9331	FALSE	FALSE	TRUE	FALSE	569	FALSE	TRUE	NA	FALSE	FALSE	NA	FALSE	NA
B4GALT7	11285	NA	TRUE	TRUE	FALSE	1	FALSE	TRUE	NA	FALSE	FALSE	NA	NA	NA
B9D1	27077	FALSE	FALSE	TRUE	FALSE	358	FALSE	TRUE	TRUE	TRUE	FALSE	336	TRUE	TRUE
B9D2	80776	NA	TRUE	TRUE	FALSE	69	TRUE	TRUE	NA	FALSE	NA	NA	NA	NA
BAALC	79870	FALSE	FALSE	TRUE	FALSE	2	FALSE	TRUE	NA	FALSE	FALSE	NA	NA	NA
BAAT	570	FALSE	FALSE	TRUE	FALSE	3170	FALSE	TRUE	NA	FALSE	FALSE	NA	NA	NA
BABAM1	29086	NA	TRUE	TRUE	FALSE	58	TRUE	TRUE	NA	FALSE	NA	NA	NA	NA
BACE1	23621	NA	TRUE	TRUE	FALSE	869	TRUE	TRUE	NA	FALSE	FALSE	NA	NA	NA
BACE2	25825	NA	TRUE	TRUE	FALSE	3156	TRUE	TRUE	NA	FALSE	FALSE	NA	FALSE	NA
BACH1	571	FALSE	TRUE	TRUE	FALSE	2	TRUE	TRUE	FALSE	TRUE	FALSE	1546	FALSE	TRUE
BACH2	60468	FALSE	FALSE	TRUE	FALSE	197	FALSE	TRUE	TRUE	TRUE	FALSE	4938	TRUE	TRUE
BAD	572	FALSE	FALSE	TRUE	FALSE	2	FALSE	TRUE	TRUE	TRUE	FALSE	1050	TRUE	TRUE
BAG1	573	NA	TRUE	TRUE	FALSE	101	TRUE	TRUE	NA	FALSE	FALSE	NA	FALSE	NA
BAG2	9532	FALSE	FALSE	TRUE	FALSE	45	FALSE	TRUE	NA	FALSE	FALSE	NA	NA	NA
BAG3	9531	FALSE	TRUE	TRUE	FALSE	145	TRUE	TRUE	FALSE	TRUE	FALSE	4651	FALSE	TRUE
BAG4	9530	FALSE	FALSE	TRUE	FALSE	7378	FALSE	TRUE	NA	FALSE	FALSE	NA	NA	NA
BAG5	9529	NA	TRUE	TRUE	FALSE	191	TRUE	TRUE	NA	FALSE	FALSE	NA	FALSE	NA
BAG6	7917	FALSE	TRUE	TRUE	FALSE	1	FALSE	FALSE	FALSE	TRUE	FALSE	28	FALSE	TRUE
BAHD1	22893	FALSE	FALSE	TRUE	FALSE	2	FALSE	TRUE	NA	FALSE	FALSE	NA	NA	NA
ADGRB1	575	FALSE	FALSE	TRUE	FALSE	102	FALSE	TRUE	TRUE	TRUE	FALSE	589	TRUE	TRUE
ADGRB3	577	TRUE	TRUE	TRUE	FALSE	2369	TRUE	TRUE	TRUE	TRUE	FALSE	234	TRUE	TRUE
BAIAP2	10458	FALSE	FALSE	TRUE	FALSE	106	FALSE	TRUE	TRUE	TRUE	FALSE	2573	TRUE	TRUE
BAIAP2L1	55971	NA	TRUE	TRUE	FALSE	10	TRUE	TRUE	NA	FALSE	FALSE	NA	NA	NA
BAIAP2L2	80115	NA	TRUE	TRUE	FALSE	1	FALSE	TRUE	NA	FALSE	FALSE	NA	NA	NA
BAIAP3	8938	FALSE	FALSE	TRUE	FALSE	64	FALSE	TRUE	NA	FALSE	FALSE	NA	NA	NA
BAK1	578	FALSE	FALSE	TRUE	FALSE	1599	FALSE	FALSE	NA	FALSE	FALSE	NA	NA	NA
BAMBI	25805	FALSE	FALSE	TRUE	FALSE	3347	FALSE	TRUE	NA	FALSE	FALSE	NA	NA	NA
BANF1	8815	NA	TRUE	TRUE	TRUE	12768	FALSE	FALSE	NA	FALSE	NA	NA	FALSE	NA
BANF2	140836	NA	TRUE	TRUE	FALSE	1646	TRUE	TRUE	NA	FALSE	FALSE	NA	NA	NA
BANK1	55024	FALSE	FALSE	TRUE	FALSE	3452	FALSE	TRUE	FALSE	TRUE	FALSE	1279	FALSE	TRUE
BANP	54971	NA	TRUE	TRUE	TRUE	2	FALSE	FALSE	NA	FALSE	NA	NA	NA	NA
BAP1	8314	FALSE	TRUE	TRUE	FALSE	1	FALSE	FALSE	FALSE	TRUE	FALSE	7	FALSE	TRUE
BARD1	580	FALSE	TRUE	TRUE	FALSE	1	FALSE	FALSE	FALSE	TRUE	FALSE	56	FALSE	TRUE
BARHL1	56751	FALSE	FALSE	TRUE	FALSE	5504	FALSE	TRUE	FALSE	TRUE	FALSE	5975	FALSE	TRUE
BARHL2	343472	FALSE	FALSE	TRUE	FALSE	31	FALSE	TRUE	FALSE	TRUE	FALSE	3992	FALSE	TRUE
BARX1	56033	TRUE	TRUE	TRUE	FALSE	6195	TRUE	TRUE	TRUE	TRUE	FALSE	1289	TRUE	TRUE
BARX2	8538	FALSE	FALSE	TRUE	FALSE	93	FALSE	TRUE	FALSE	TRUE	FALSE	430	FALSE	TRUE
BASP1	10409	NA	TRUE	TRUE	FALSE	4941	TRUE	TRUE	NA	FALSE	FALSE	NA	NA	NA
BATF	10538	FALSE	FALSE	TRUE	FALSE	6008	FALSE	TRUE	TRUE	TRUE	FALSE	84	TRUE	TRUE
BATF2	116071	NA	TRUE	TRUE	FALSE	1	FALSE	FALSE	NA	FALSE	FALSE	NA	NA	NA
BATF3	55509	FALSE	TRUE	TRUE	FALSE	1	FALSE	TRUE	FALSE	TRUE	FALSE	1868	FALSE	TRUE
BAX	581	FALSE	TRUE	TRUE	FALSE	7	TRUE	TRUE	FALSE	TRUE	FALSE	654	FALSE	TRUE
BAZ1A	11177	FALSE	FALSE	TRUE	FALSE	9	FALSE	FALSE	TRUE	TRUE	FALSE	2918	TRUE	TRUE
BAZ1B	9031	FALSE	TRUE	TRUE	FALSE	1	FALSE	FALSE	FALSE	TRUE	FALSE	96	FALSE	TRUE
BAZ2A	11176	FALSE	FALSE	TRUE	FALSE	28	FALSE	TRUE	TRUE	TRUE	FALSE	147	TRUE	TRUE
BAZ2B	29994	TRUE	TRUE	TRUE	FALSE	7339	TRUE	TRUE	TRUE	TRUE	FALSE	3787	TRUE	TRUE
BBC3	27113	FALSE	FALSE	TRUE	FALSE	175	FALSE	TRUE	FALSE	TRUE	FALSE	1304	FALSE	TRUE
BBIP1	92482	FALSE	FALSE	TRUE	FALSE	13572	FALSE	TRUE	NA	FALSE	NA	NA	NA	NA
BBOX1	8424	FALSE	TRUE	TRUE	FALSE	4148	TRUE	TRUE	FALSE	TRUE	FALSE	3468	FALSE	TRUE
BBS1	582	NA	TRUE	TRUE	FALSE	1	FALSE	TRUE	NA	FALSE	FALSE	NA	NA	NA
BBS10	79738	NA	TRUE	TRUE	FALSE	5388	TRUE	TRUE	NA	FALSE	NA	NA	NA	NA
BBS12	166379	FALSE	FALSE	TRUE	FALSE	8127	FALSE	TRUE	NA	FALSE	FALSE	NA	FALSE	NA
BBS2	583	NA	TRUE	TRUE	FALSE	18	TRUE	TRUE	NA	FALSE	FALSE	NA	NA	NA
BBS4	585	NA	TRUE	TRUE	FALSE	6876	TRUE	TRUE	NA	FALSE	FALSE	NA	NA	NA
BBS5	129880	NA	TRUE	TRUE	FALSE	4631	TRUE	TRUE	NA	FALSE	FALSE	NA	NA	NA
BBS7	55212	FALSE	FALSE	TRUE	FALSE	4456	FALSE	TRUE	NA	FALSE	FALSE	NA	FALSE	NA
BBS9	27241	FALSE	FALSE	TRUE	FALSE	233	FALSE	TRUE	NA	FALSE	FALSE	NA	NA	NA
BBX	56987	NA	TRUE	TRUE	FALSE	613	TRUE	TRUE	NA	FALSE	FALSE	NA	NA	NA
BCAM	4059	FALSE	FALSE	TRUE	FALSE	35	FALSE	TRUE	FALSE	TRUE	FALSE	682	FALSE	TRUE
BCAN	63827	FALSE	FALSE	TRUE	FALSE	518	FALSE	TRUE	FALSE	TRUE	FALSE	912	FALSE	TRUE
BCAP29	55973	FALSE	FALSE	TRUE	FALSE	8502	FALSE	TRUE	NA	FALSE	FALSE	NA	FALSE	NA
BCAR1	9564	FALSE	TRUE	TRUE	FALSE	1	FALSE	FALSE	FALSE	TRUE	FALSE	6	FALSE	FALSE
BCAR3	8412	FALSE	TRUE	TRUE	FALSE	1	FALSE	FALSE	FALSE	TRUE	FALSE	32	FALSE	TRUE
BCAS1	8537	NA	TRUE	TRUE	FALSE	1	TRUE	TRUE	NA	FALSE	FALSE	NA	NA	NA
BCAS2	10286	NA	TRUE	TRUE	TRUE	1	FALSE	FALSE	NA	FALSE	FALSE	NA	FALSE	NA
BCAS3	54828	FALSE	FALSE	TRUE	FALSE	72	FALSE	TRUE	TRUE	TRUE	FALSE	2404	TRUE	TRUE
BCAS4	55653	FALSE	FALSE	TRUE	FALSE	1124	FALSE	TRUE	NA	FALSE	FALSE	NA	NA	NA
BCAT1	586	FALSE	FALSE	TRUE	FALSE	2075	FALSE	TRUE	NA	FALSE	FALSE	NA	NA	NA
BCAT2	587	NA	TRUE	TRUE	FALSE	385	TRUE	TRUE	NA	FALSE	FALSE	NA	NA	NA
BCCIP	56647	FALSE	FALSE	TRUE	FALSE	41	FALSE	FALSE	TRUE	TRUE	FALSE	1	FALSE	FALSE
BCDIN3D	144233	FALSE	FALSE	TRUE	FALSE	435	FALSE	TRUE	FALSE	TRUE	FALSE	524	FALSE	TRUE
BCHE	590	TRUE	TRUE	TRUE	FALSE	3808	TRUE	TRUE	TRUE	TRUE	FALSE	285	TRUE	TRUE
BCKDHA	593	FALSE	FALSE	TRUE	FALSE	2404	FALSE	TRUE	NA	FALSE	FALSE	NA	NA	NA
BCKDHB	594	FALSE	FALSE	TRUE	FALSE	1292	FALSE	TRUE	NA	FALSE	FALSE	NA	NA	NA
BCKDK	10295	FALSE	TRUE	TRUE	FALSE	74	TRUE	TRUE	FALSE	TRUE	FALSE	27	FALSE	TRUE
BCL10	8915	FALSE	FALSE	TRUE	FALSE	8	FALSE	FALSE	FALSE	TRUE	FALSE	4706	FALSE	TRUE
BCL11A	53335	FALSE	FALSE	TRUE	FALSE	2229	FALSE	TRUE	TRUE	TRUE	FALSE	6717	TRUE	TRUE
BCL11B	64919	FALSE	FALSE	TRUE	FALSE	4025	FALSE	TRUE	TRUE	TRUE	FALSE	1755	TRUE	TRUE
BCL2	596	FALSE	TRUE	TRUE	FALSE	1	FALSE	TRUE	FALSE	TRUE	FALSE	24	FALSE	TRUE
BCL2A1	597	FALSE	FALSE	TRUE	FALSE	11055	FALSE	TRUE	NA	FALSE	FALSE	NA	NA	NA
BCL2L1	598	TRUE	TRUE	TRUE	TRUE	1	FALSE	FALSE	TRUE	TRUE	FALSE	1	FALSE	FALSE
BCL2L10	10017	FALSE	FALSE	TRUE	FALSE	1432	FALSE	TRUE	FALSE	TRUE	FALSE	4835	FALSE	TRUE
BCL2L11	10018	FALSE	FALSE	TRUE	FALSE	5	FALSE	TRUE	NA	FALSE	FALSE	NA	NA	NA
BCL2L12	83596	FALSE	FALSE	TRUE	FALSE	42	FALSE	TRUE	NA	FALSE	FALSE	NA	FALSE	NA
BCL2L13	23786	FALSE	FALSE	TRUE	FALSE	2	FALSE	TRUE	NA	FALSE	FALSE	NA	NA	NA
BCL2L14	79370	TRUE	TRUE	TRUE	FALSE	4	TRUE	TRUE	TRUE	TRUE	FALSE	4124	TRUE	TRUE
BCL2L15	440603	FALSE	FALSE	TRUE	FALSE	45	FALSE	TRUE	NA	FALSE	NA	NA	NA	NA
BCL2L2	599	FALSE	TRUE	TRUE	FALSE	1	FALSE	TRUE	FALSE	TRUE	FALSE	26	FALSE	TRUE
BCL3	602	FALSE	TRUE	TRUE	FALSE	446	TRUE	TRUE	FALSE	TRUE	FALSE	79	FALSE	TRUE
BCL6	604	FALSE	TRUE	TRUE	FALSE	1	FALSE	TRUE	FALSE	TRUE	FALSE	2558	FALSE	TRUE
BCL6B	255877	TRUE	TRUE	TRUE	FALSE	159	TRUE	TRUE	TRUE	TRUE	FALSE	794	TRUE	TRUE
BCL7A	605	FALSE	FALSE	TRUE	FALSE	1718	FALSE	TRUE	FALSE	TRUE	FALSE	1058	FALSE	TRUE
BCL7B	9275	FALSE	FALSE	TRUE	FALSE	7540	FALSE	TRUE	NA	FALSE	FALSE	NA	FALSE	NA
BCL7C	9274	FALSE	FALSE	TRUE	FALSE	215	FALSE	TRUE	NA	FALSE	FALSE	NA	NA	NA
BCL9	607	FALSE	FALSE	TRUE	FALSE	1123	FALSE	TRUE	FALSE	TRUE	FALSE	2568	FALSE	TRUE
BCL9L	283149	FALSE	FALSE	TRUE	FALSE	2	FALSE	TRUE	NA	FALSE	FALSE	NA	FALSE	NA
BCLAF1	9774	TRUE	TRUE	TRUE	FALSE	1	FALSE	FALSE	TRUE	TRUE	FALSE	1	FALSE	FALSE
BCO1	53630	FALSE	FALSE	TRUE	FALSE	2575	FALSE	TRUE	NA	FALSE	NA	NA	NA	NA
BCO2	83875	NA	TRUE	TRUE	FALSE	245	TRUE	TRUE	NA	FALSE	FALSE	NA	NA	NA
BCR	613	FALSE	FALSE	TRUE	FALSE	608	FALSE	TRUE	FALSE	TRUE	FALSE	365	FALSE	TRUE
BCS1L	617	FALSE	FALSE	TRUE	FALSE	30	FALSE	FALSE	TRUE	TRUE	FALSE	1	FALSE	FALSE
BDH1	622	NA	TRUE	TRUE	FALSE	31	TRUE	TRUE	NA	FALSE	FALSE	NA	NA	NA
BDH2	56898	FALSE	FALSE	TRUE	FALSE	1174	FALSE	TRUE	NA	FALSE	FALSE	NA	NA	NA
BDKRB1	623	FALSE	TRUE	TRUE	FALSE	12854	TRUE	TRUE	FALSE	TRUE	FALSE	583	FALSE	TRUE
BDKRB2	624	FALSE	TRUE	TRUE	FALSE	9755	TRUE	TRUE	FALSE	TRUE	FALSE	455	FALSE	TRUE
BDNF	627	FALSE	FALSE	TRUE	FALSE	22	FALSE	TRUE	NA	FALSE	FALSE	NA	NA	NA
BDP1	55814	FALSE	TRUE	TRUE	TRUE	1	FALSE	FALSE	FALSE	TRUE	FALSE	751	FALSE	TRUE
BEAN1	146227	FALSE	FALSE	TRUE	FALSE	58	FALSE	TRUE	NA	FALSE	NA	NA	NA	NA
BECN1	8678	FALSE	TRUE	TRUE	FALSE	1	FALSE	FALSE	FALSE	TRUE	FALSE	17	FALSE	TRUE
BEGAIN	57596	FALSE	FALSE	TRUE	FALSE	3392	FALSE	TRUE	NA	FALSE	FALSE	NA	FALSE	NA
BEND3	57673	FALSE	FALSE	TRUE	FALSE	58	FALSE	TRUE	NA	FALSE	NA	NA	NA	NA
BEND4	389206	FALSE	FALSE	TRUE	FALSE	3	FALSE	TRUE	NA	FALSE	NA	NA	NA	NA
BEND5	79656	NA	TRUE	TRUE	FALSE	1977	TRUE	TRUE	NA	FALSE	NA	NA	NA	NA
BEND6	221336	NA	TRUE	TRUE	FALSE	2102	TRUE	TRUE	NA	FALSE	FALSE	NA	FALSE	NA
BEND7	222389	NA	TRUE	TRUE	FALSE	1495	TRUE	TRUE	NA	FALSE	NA	NA	NA	NA
BEST1	7439	NA	TRUE	TRUE	FALSE	54	TRUE	TRUE	NA	FALSE	FALSE	NA	NA	NA
BEST2	54831	FALSE	FALSE	TRUE	FALSE	366	FALSE	TRUE	NA	FALSE	FALSE	NA	NA	NA
BEST3	144453	FALSE	FALSE	TRUE	FALSE	122	FALSE	TRUE	NA	FALSE	FALSE	NA	NA	NA
BEST4	266675	NA	TRUE	TRUE	FALSE	60	TRUE	TRUE	NA	FALSE	FALSE	NA	NA	NA
BET1	10282	FALSE	FALSE	TRUE	FALSE	10	FALSE	FALSE	FALSE	TRUE	FALSE	801	FALSE	TRUE
BET1L	51272	FALSE	FALSE	TRUE	FALSE	140	FALSE	TRUE	NA	FALSE	NA	NA	NA	NA
BFAR	51283	FALSE	FALSE	TRUE	FALSE	3531	FALSE	TRUE	NA	FALSE	FALSE	NA	NA	NA
BFSP1	631	FALSE	TRUE	TRUE	FALSE	168	TRUE	TRUE	FALSE	TRUE	FALSE	1118	FALSE	TRUE
BFSP2	8419	NA	TRUE	TRUE	FALSE	22	TRUE	TRUE	NA	FALSE	FALSE	NA	NA	NA
BGLAP	632	FALSE	FALSE	TRUE	FALSE	51	FALSE	TRUE	TRUE	TRUE	FALSE	1118	TRUE	TRUE
BHLHA15	168620	FALSE	FALSE	TRUE	FALSE	163	FALSE	TRUE	TRUE	TRUE	FALSE	920	TRUE	TRUE
BHLHA9	727857	NA	TRUE	TRUE	FALSE	192	TRUE	TRUE	NA	FALSE	NA	NA	NA	NA
BHLHE22	27319	FALSE	FALSE	TRUE	FALSE	6870	FALSE	TRUE	FALSE	TRUE	FALSE	351	FALSE	TRUE
BHLHE40	8553	FALSE	FALSE	TRUE	FALSE	7	FALSE	TRUE	FALSE	TRUE	FALSE	1777	FALSE	TRUE
BHLHE41	79365	FALSE	FALSE	TRUE	FALSE	106	FALSE	TRUE	FALSE	TRUE	FALSE	5699	FALSE	TRUE
BHMT	635	TRUE	TRUE	TRUE	FALSE	461	TRUE	TRUE	TRUE	TRUE	FALSE	209	TRUE	TRUE
BHMT2	23743	FALSE	FALSE	TRUE	FALSE	4697	FALSE	TRUE	FALSE	TRUE	FALSE	2582	FALSE	TRUE
BICC1	80114	FALSE	FALSE	TRUE	FALSE	46	FALSE	TRUE	NA	FALSE	FALSE	NA	NA	NA
BICD1	636	FALSE	FALSE	TRUE	FALSE	277	FALSE	TRUE	NA	FALSE	FALSE	NA	NA	NA
BICD2	23299	FALSE	FALSE	TRUE	FALSE	129	FALSE	TRUE	NA	FALSE	FALSE	NA	FALSE	NA
BID	637	FALSE	FALSE	TRUE	FALSE	2	FALSE	TRUE	NA	FALSE	FALSE	NA	NA	NA
BIK	638	NA	TRUE	TRUE	FALSE	4876	TRUE	TRUE	NA	FALSE	FALSE	NA	NA	NA
BIN1	274	FALSE	FALSE	TRUE	FALSE	1404	FALSE	TRUE	FALSE	TRUE	FALSE	3948	FALSE	TRUE
BIN2	51411	FALSE	FALSE	TRUE	FALSE	192	FALSE	TRUE	FALSE	TRUE	FALSE	2741	FALSE	TRUE
BIN3	55909	TRUE	TRUE	TRUE	FALSE	53	TRUE	TRUE	TRUE	TRUE	FALSE	1792	TRUE	TRUE
BIRC2	329	FALSE	TRUE	TRUE	FALSE	1	FALSE	FALSE	FALSE	TRUE	FALSE	96	FALSE	TRUE
BIRC3	330	FALSE	FALSE	TRUE	FALSE	234	FALSE	TRUE	FALSE	TRUE	FALSE	6039	FALSE	TRUE
BIRC5	332	TRUE	TRUE	TRUE	TRUE	3	FALSE	FALSE	TRUE	TRUE	TRUE	1	FALSE	FALSE
BIRC6	57448	TRUE	TRUE	TRUE	FALSE	1	FALSE	FALSE	TRUE	TRUE	FALSE	1	FALSE	FALSE
BIRC7	79444	FALSE	TRUE	TRUE	FALSE	3	TRUE	TRUE	FALSE	TRUE	FALSE	3946	FALSE	TRUE
BIRC8	112401	FALSE	FALSE	TRUE	FALSE	4828	FALSE	TRUE	NA	FALSE	FALSE	NA	FALSE	NA
BIVM	54841	FALSE	FALSE	TRUE	FALSE	7575	FALSE	TRUE	NA	FALSE	NA	NA	NA	NA
BLCAP	10904	FALSE	FALSE	TRUE	FALSE	42	FALSE	TRUE	FALSE	TRUE	FALSE	2679	FALSE	TRUE
BLID	414899	FALSE	FALSE	TRUE	FALSE	2	FALSE	TRUE	NA	FALSE	NA	NA	NA	NA
BLK	640	FALSE	TRUE	TRUE	FALSE	4557	TRUE	TRUE	FALSE	TRUE	FALSE	204	FALSE	TRUE
BLM	641	FALSE	TRUE	TRUE	FALSE	1	FALSE	FALSE	FALSE	TRUE	FALSE	1730	FALSE	TRUE
BLMH	642	NA	TRUE	TRUE	FALSE	2	TRUE	TRUE	NA	FALSE	FALSE	NA	NA	NA
BLNK	29760	FALSE	FALSE	TRUE	FALSE	605	FALSE	TRUE	TRUE	TRUE	FALSE	409	TRUE	TRUE
BLOC1S1	2647	NA	TRUE	TRUE	FALSE	4358	TRUE	TRUE	NA	FALSE	FALSE	NA	NA	NA
BLOC1S2	282991	FALSE	FALSE	TRUE	FALSE	9039	FALSE	TRUE	NA	FALSE	FALSE	NA	FALSE	NA
BLOC1S3	388552	FALSE	FALSE	TRUE	FALSE	35	FALSE	TRUE	NA	FALSE	NA	NA	NA	NA
BLOC1S4	55330	FALSE	FALSE	TRUE	FALSE	4346	FALSE	TRUE	NA	FALSE	FALSE	NA	NA	NA
BLOC1S5	63915	FALSE	FALSE	TRUE	FALSE	48	FALSE	TRUE	NA	FALSE	FALSE	NA	FALSE	NA
BLOC1S6	26258	FALSE	FALSE	TRUE	FALSE	9257	FALSE	TRUE	NA	FALSE	FALSE	NA	NA	NA
BLVRA	644	NA	TRUE	TRUE	FALSE	370	TRUE	TRUE	NA	FALSE	FALSE	NA	NA	NA
BLVRB	645	FALSE	FALSE	TRUE	FALSE	2024	FALSE	TRUE	NA	FALSE	FALSE	NA	NA	NA
BLZF1	8548	FALSE	FALSE	TRUE	FALSE	676	FALSE	TRUE	TRUE	TRUE	FALSE	681	TRUE	TRUE
BMF	90427	FALSE	FALSE	TRUE	FALSE	97	FALSE	TRUE	NA	FALSE	FALSE	NA	FALSE	NA
BMI1	648	FALSE	FALSE	TRUE	FALSE	2	FALSE	TRUE	NA	FALSE	FALSE	NA	NA	NA
BMP1	649	FALSE	FALSE	TRUE	FALSE	385	FALSE	TRUE	NA	FALSE	FALSE	NA	NA	NA
BMP10	27302	NA	TRUE	TRUE	FALSE	2386	TRUE	TRUE	NA	FALSE	FALSE	NA	FALSE	NA
BMP2	650	FALSE	TRUE	TRUE	FALSE	120	TRUE	TRUE	FALSE	TRUE	FALSE	1582	FALSE	TRUE
BMP2K	55589	FALSE	FALSE	TRUE	FALSE	214	FALSE	TRUE	TRUE	TRUE	FALSE	4038	TRUE	TRUE
BMP3	651	NA	TRUE	TRUE	FALSE	11434	TRUE	TRUE	NA	FALSE	FALSE	NA	NA	NA
BMP4	652	FALSE	TRUE	TRUE	FALSE	67	TRUE	TRUE	FALSE	TRUE	FALSE	15	FALSE	TRUE
BMP5	653	NA	TRUE	TRUE	FALSE	4987	TRUE	TRUE	NA	FALSE	FALSE	NA	NA	NA
BMP6	654	FALSE	FALSE	TRUE	FALSE	44	FALSE	TRUE	NA	FALSE	FALSE	NA	FALSE	NA
BMP7	655	FALSE	FALSE	TRUE	FALSE	76	FALSE	TRUE	TRUE	TRUE	FALSE	1190	TRUE	TRUE
BMP8A	353500	FALSE	FALSE	TRUE	FALSE	660	FALSE	TRUE	NA	FALSE	FALSE	NA	FALSE	NA
BMP8B	656	FALSE	FALSE	TRUE	FALSE	6	FALSE	TRUE	NA	FALSE	FALSE	NA	NA	NA
BMPER	168667	FALSE	TRUE	TRUE	FALSE	2436	TRUE	TRUE	FALSE	TRUE	FALSE	2816	FALSE	TRUE
BMPR1A	657	TRUE	TRUE	TRUE	FALSE	1	FALSE	FALSE	TRUE	TRUE	FALSE	1	FALSE	FALSE
BMPR1B	658	FALSE	TRUE	TRUE	FALSE	232	TRUE	TRUE	FALSE	TRUE	FALSE	5421	FALSE	TRUE
BMPR2	659	FALSE	TRUE	TRUE	FALSE	1	FALSE	FALSE	FALSE	TRUE	FALSE	69	FALSE	TRUE
BMS1	9790	TRUE	TRUE	TRUE	TRUE	1	FALSE	FALSE	TRUE	TRUE	FALSE	1	FALSE	TRUE
BNC1	646	FALSE	FALSE	TRUE	FALSE	586	FALSE	TRUE	FALSE	TRUE	FALSE	2139	FALSE	TRUE
BNC2	54796	NA	TRUE	TRUE	FALSE	21	TRUE	TRUE	NA	FALSE	FALSE	NA	FALSE	NA
BNIP1	662	FALSE	FALSE	TRUE	FALSE	199	FALSE	FALSE	FALSE	TRUE	FALSE	1401	FALSE	TRUE
BNIP2	663	FALSE	FALSE	TRUE	FALSE	20	FALSE	TRUE	NA	FALSE	FALSE	NA	NA	NA
BNIP3	664	FALSE	FALSE	TRUE	FALSE	2336	FALSE	TRUE	TRUE	TRUE	FALSE	4581	TRUE	TRUE
BNIP3L	665	FALSE	TRUE	TRUE	FALSE	2588	TRUE	TRUE	FALSE	TRUE	FALSE	2176	FALSE	TRUE
BNIPL	149428	FALSE	FALSE	TRUE	FALSE	5	FALSE	TRUE	NA	FALSE	FALSE	NA	NA	NA
BOC	91653	FALSE	FALSE	TRUE	FALSE	3547	FALSE	TRUE	NA	FALSE	FALSE	NA	NA	NA
BOD1	91272	FALSE	FALSE	TRUE	FALSE	3	FALSE	TRUE	NA	FALSE	NA	NA	NA	NA
BOD1L1	259282	NA	TRUE	TRUE	FALSE	1	FALSE	TRUE	NA	FALSE	NA	NA	NA	NA
BOD1L2	284257	NA	TRUE	TRUE	FALSE	1158	TRUE	TRUE	NA	FALSE	NA	NA	NA	NA
BOK	666	NA	TRUE	TRUE	FALSE	609	TRUE	TRUE	NA	FALSE	FALSE	NA	NA	NA
BOLA1	51027	FALSE	FALSE	TRUE	FALSE	185	FALSE	TRUE	NA	FALSE	FALSE	NA	NA	NA
BOLA2	552900	NA	NA	FALSE	FALSE	NA	FALSE	NA	NA	FALSE	NA	NA	NA	NA
BOLA3	388962	FALSE	FALSE	TRUE	FALSE	1022	FALSE	TRUE	NA	FALSE	FALSE	NA	FALSE	NA
BOLL	66037	FALSE	TRUE	TRUE	FALSE	4036	TRUE	TRUE	FALSE	TRUE	FALSE	4961	FALSE	TRUE
BOP1	23246	FALSE	TRUE	TRUE	TRUE	1	FALSE	FALSE	FALSE	TRUE	FALSE	166	FALSE	FALSE
BORA	79866	NA	TRUE	TRUE	FALSE	1	FALSE	FALSE	NA	FALSE	FALSE	NA	NA	NA
BPGM	669	TRUE	TRUE	TRUE	FALSE	5283	TRUE	TRUE	TRUE	TRUE	FALSE	364	TRUE	TRUE
BPHL	670	NA	TRUE	TRUE	FALSE	137	TRUE	TRUE	NA	FALSE	FALSE	NA	NA	NA
BPI	671	NA	TRUE	TRUE	FALSE	2	TRUE	TRUE	NA	FALSE	FALSE	NA	NA	NA
BPIFA1	51297	NA	TRUE	TRUE	FALSE	4	TRUE	TRUE	NA	FALSE	FALSE	NA	NA	NA
BPIFA2	140683	NA	TRUE	TRUE	FALSE	276	TRUE	TRUE	NA	FALSE	FALSE	NA	NA	NA
BPIFA3	128861	FALSE	FALSE	TRUE	FALSE	42	FALSE	TRUE	NA	FALSE	FALSE	NA	NA	NA
BPIFB1	92747	NA	TRUE	TRUE	FALSE	65	TRUE	TRUE	NA	FALSE	FALSE	NA	FALSE	NA
BPIFB2	80341	NA	TRUE	TRUE	FALSE	200	TRUE	TRUE	NA	FALSE	NA	NA	NA	NA
BPIFB3	359710	FALSE	FALSE	TRUE	FALSE	26	FALSE	TRUE	NA	FALSE	FALSE	NA	NA	NA
BPIFB4	149954	FALSE	FALSE	TRUE	FALSE	13	FALSE	TRUE	NA	FALSE	NA	NA	NA	NA
BPIFB6	128859	NA	TRUE	TRUE	FALSE	194	TRUE	TRUE	NA	FALSE	FALSE	NA	NA	NA
BPIFC	254240	NA	TRUE	TRUE	FALSE	1678	TRUE	TRUE	NA	FALSE	FALSE	NA	NA	NA
BPNT1	10380	FALSE	FALSE	TRUE	FALSE	1468	FALSE	TRUE	NA	FALSE	FALSE	NA	NA	NA
BPTF	2186	TRUE	TRUE	TRUE	FALSE	1	FALSE	FALSE	TRUE	TRUE	FALSE	1	FALSE	FALSE
BRAF	673	TRUE	TRUE	TRUE	FALSE	1	FALSE	FALSE	TRUE	TRUE	FALSE	1	FALSE	FALSE
BRAP	8315	TRUE	TRUE	TRUE	FALSE	1	FALSE	FALSE	TRUE	TRUE	FALSE	1	FALSE	FALSE
BRAT1	221927	NA	TRUE	TRUE	FALSE	1	FALSE	FALSE	NA	FALSE	NA	NA	NA	NA
BRCA1	672	TRUE	TRUE	TRUE	FALSE	1	FALSE	FALSE	TRUE	TRUE	FALSE	1	FALSE	FALSE
BRCA2	675	FALSE	TRUE	TRUE	FALSE	1	FALSE	FALSE	FALSE	TRUE	FALSE	3574	FALSE	TRUE
BRD1	23774	FALSE	TRUE	TRUE	FALSE	1	FALSE	TRUE	FALSE	TRUE	FALSE	4	FALSE	TRUE
BRD2	6046	TRUE	TRUE	TRUE	FALSE	1	FALSE	FALSE	TRUE	TRUE	FALSE	1	FALSE	FALSE
BRD3	8019	TRUE	TRUE	TRUE	FALSE	4216	TRUE	TRUE	TRUE	TRUE	FALSE	22	TRUE	TRUE
BRD4	23476	TRUE	TRUE	TRUE	TRUE	1	FALSE	FALSE	TRUE	TRUE	TRUE	1	FALSE	FALSE
BRD7	29117	TRUE	TRUE	TRUE	FALSE	1	FALSE	TRUE	TRUE	TRUE	FALSE	1	FALSE	FALSE
BRD8	10902	FALSE	TRUE	TRUE	TRUE	369	FALSE	FALSE	FALSE	TRUE	FALSE	1720	FALSE	TRUE
BRD9	65980	FALSE	TRUE	TRUE	FALSE	1	FALSE	FALSE	FALSE	TRUE	FALSE	742	FALSE	TRUE
BRDT	676	FALSE	FALSE	TRUE	FALSE	11630	FALSE	TRUE	FALSE	TRUE	FALSE	635	FALSE	TRUE
BABAM2	9577	NA	TRUE	TRUE	FALSE	4387	TRUE	TRUE	NA	FALSE	FALSE	NA	NA	NA
BRF1	2972	NA	TRUE	TRUE	TRUE	2	FALSE	FALSE	NA	FALSE	FALSE	NA	NA	NA
BRF2	55290	NA	TRUE	TRUE	TRUE	3	FALSE	FALSE	NA	FALSE	FALSE	NA	NA	NA
BRI3	25798	FALSE	FALSE	TRUE	FALSE	792	FALSE	FALSE	FALSE	TRUE	FALSE	1103	FALSE	TRUE
BRI3BP	140707	FALSE	FALSE	TRUE	FALSE	2	FALSE	TRUE	NA	FALSE	NA	NA	NA	NA
BRICD5	283870	FALSE	FALSE	TRUE	FALSE	404	FALSE	TRUE	NA	FALSE	NA	NA	NA	NA
BRINP1	1620	NA	TRUE	TRUE	FALSE	8111	TRUE	TRUE	NA	FALSE	NA	NA	NA	NA
BRINP2	57795	FALSE	FALSE	TRUE	FALSE	6721	FALSE	TRUE	NA	FALSE	FALSE	NA	NA	NA
BRINP3	339479	NA	TRUE	TRUE	FALSE	16	TRUE	TRUE	NA	FALSE	FALSE	NA	NA	NA
BRIP1	83990	FALSE	FALSE	TRUE	FALSE	3	FALSE	FALSE	FALSE	TRUE	FALSE	4160	FALSE	TRUE
BRIX1	55299	TRUE	TRUE	TRUE	TRUE	1	FALSE	FALSE	TRUE	TRUE	FALSE	1	FALSE	FALSE
BRK1	55845	FALSE	FALSE	TRUE	FALSE	5	FALSE	TRUE	NA	FALSE	FALSE	NA	FALSE	NA
BRMS1	25855	FALSE	TRUE	TRUE	FALSE	1	FALSE	TRUE	FALSE	TRUE	FALSE	1110	FALSE	TRUE
BRMS1L	84312	FALSE	FALSE	TRUE	FALSE	616	FALSE	TRUE	FALSE	TRUE	FALSE	728	FALSE	TRUE
BROX	148362	NA	TRUE	TRUE	FALSE	12166	TRUE	TRUE	NA	FALSE	FALSE	NA	NA	NA
BRPF1	7862	FALSE	TRUE	TRUE	FALSE	1	FALSE	FALSE	FALSE	TRUE	FALSE	5325	FALSE	TRUE
BRPF3	27154	TRUE	TRUE	TRUE	FALSE	21	TRUE	TRUE	TRUE	TRUE	FALSE	2904	TRUE	TRUE
BRSK1	84446	TRUE	TRUE	TRUE	FALSE	87	TRUE	TRUE	TRUE	TRUE	FALSE	551	TRUE	TRUE
BRSK2	9024	FALSE	FALSE	TRUE	FALSE	4555	FALSE	TRUE	FALSE	TRUE	FALSE	562	FALSE	TRUE
BRWD1	54014	FALSE	FALSE	TRUE	FALSE	225	FALSE	TRUE	TRUE	TRUE	FALSE	3908	TRUE	TRUE
BSCL2	26580	FALSE	FALSE	TRUE	FALSE	51	FALSE	TRUE	NA	FALSE	NA	NA	NA	NA
BSDC1	55108	NA	TRUE	TRUE	FALSE	17	TRUE	TRUE	NA	FALSE	FALSE	NA	NA	NA
BSG	682	FALSE	TRUE	TRUE	FALSE	1	FALSE	FALSE	FALSE	TRUE	FALSE	51	FALSE	TRUE
BSN	8927	FALSE	FALSE	TRUE	FALSE	419	FALSE	TRUE	NA	FALSE	FALSE	NA	NA	NA
BSND	7809	NA	TRUE	TRUE	FALSE	123	TRUE	TRUE	NA	FALSE	FALSE	NA	NA	NA
BSPH1	100131137	NA	TRUE	TRUE	FALSE	2309	TRUE	TRUE	NA	FALSE	NA	NA	NA	NA
BSPRY	54836	NA	TRUE	TRUE	FALSE	1848	TRUE	TRUE	NA	FALSE	FALSE	NA	NA	NA
BST1	683	NA	TRUE	TRUE	FALSE	4407	TRUE	TRUE	NA	FALSE	FALSE	NA	NA	NA
BST2	684	NA	TRUE	TRUE	FALSE	158	TRUE	TRUE	NA	FALSE	FALSE	NA	FALSE	NA
BSX	390259	NA	TRUE	TRUE	FALSE	3342	TRUE	TRUE	NA	FALSE	FALSE	NA	NA	NA
BTAF1	9044	FALSE	TRUE	TRUE	FALSE	1	FALSE	FALSE	FALSE	TRUE	FALSE	2316	FALSE	TRUE
BTBD1	53339	FALSE	FALSE	TRUE	FALSE	596	FALSE	TRUE	TRUE	TRUE	FALSE	1571	TRUE	TRUE
BTBD10	84280	FALSE	FALSE	TRUE	FALSE	2740	FALSE	TRUE	NA	FALSE	FALSE	NA	NA	NA
BTBD11	121551	FALSE	FALSE	TRUE	FALSE	2533	FALSE	TRUE	FALSE	TRUE	FALSE	2664	FALSE	TRUE
BTBD16	118663	NA	TRUE	TRUE	FALSE	14018	TRUE	TRUE	NA	FALSE	FALSE	NA	NA	NA
BTBD17	388419	FALSE	FALSE	TRUE	FALSE	19	FALSE	TRUE	NA	FALSE	FALSE	NA	NA	NA
BTBD18	643376	FALSE	FALSE	TRUE	FALSE	1302	FALSE	TRUE	NA	FALSE	FALSE	NA	FALSE	NA
BTBD2	55643	FALSE	FALSE	TRUE	FALSE	6162	FALSE	TRUE	TRUE	TRUE	FALSE	45	TRUE	TRUE
BTBD3	22903	FALSE	FALSE	TRUE	FALSE	18	FALSE	TRUE	TRUE	TRUE	FALSE	295	TRUE	TRUE
BTBD6	90135	FALSE	FALSE	TRUE	FALSE	1301	FALSE	TRUE	FALSE	TRUE	FALSE	6422	FALSE	TRUE
BTBD7	55727	FALSE	FALSE	TRUE	FALSE	942	FALSE	TRUE	FALSE	TRUE	FALSE	4657	FALSE	TRUE
BTBD8	284697	FALSE	FALSE	TRUE	FALSE	28	FALSE	TRUE	TRUE	TRUE	FALSE	49	TRUE	TRUE
BTBD9	114781	FALSE	TRUE	TRUE	FALSE	1	FALSE	FALSE	FALSE	TRUE	FALSE	175	FALSE	TRUE
BTC	685	NA	TRUE	TRUE	FALSE	11223	TRUE	TRUE	NA	FALSE	FALSE	NA	NA	NA
BTD	686	FALSE	TRUE	TRUE	FALSE	6946	TRUE	TRUE	FALSE	TRUE	FALSE	4237	FALSE	TRUE
BTF3	689	TRUE	TRUE	TRUE	TRUE	225	FALSE	FALSE	TRUE	TRUE	FALSE	1	FALSE	FALSE
BTF3L4	91408	FALSE	FALSE	TRUE	FALSE	3017	FALSE	TRUE	NA	FALSE	FALSE	NA	NA	NA
BTG1	694	FALSE	TRUE	TRUE	FALSE	1	FALSE	FALSE	FALSE	TRUE	FALSE	6786	FALSE	TRUE
BTG2	7832	FALSE	TRUE	TRUE	FALSE	212	TRUE	TRUE	FALSE	TRUE	FALSE	5475	FALSE	TRUE
BTG3	10950	NA	TRUE	TRUE	FALSE	3	TRUE	TRUE	NA	FALSE	FALSE	NA	NA	NA
BTG4	54766	NA	TRUE	TRUE	FALSE	355	TRUE	TRUE	NA	FALSE	FALSE	NA	NA	NA
BTLA	151888	NA	TRUE	TRUE	FALSE	2792	TRUE	TRUE	NA	FALSE	FALSE	NA	FALSE	NA
BTN1A1	696	FALSE	FALSE	TRUE	FALSE	868	FALSE	TRUE	TRUE	TRUE	FALSE	3915	TRUE	TRUE
BTN2A1	11120	TRUE	TRUE	TRUE	FALSE	589	TRUE	TRUE	TRUE	TRUE	FALSE	2430	TRUE	TRUE
BTN2A2	10385	FALSE	FALSE	TRUE	FALSE	36	FALSE	TRUE	NA	FALSE	FALSE	NA	NA	NA
BTN3A1	11119	FALSE	FALSE	TRUE	FALSE	1703	FALSE	TRUE	TRUE	TRUE	FALSE	375	TRUE	TRUE
BTN3A2	11118	TRUE	TRUE	TRUE	FALSE	66	TRUE	TRUE	TRUE	TRUE	FALSE	2295	TRUE	TRUE
BTN3A3	10384	TRUE	TRUE	TRUE	FALSE	5567	TRUE	TRUE	TRUE	TRUE	FALSE	6081	TRUE	TRUE
BTNL3	10917	FALSE	TRUE	TRUE	FALSE	36	TRUE	TRUE	FALSE	TRUE	FALSE	2302	FALSE	TRUE
BTNL8	79908	FALSE	FALSE	TRUE	FALSE	8789	FALSE	TRUE	FALSE	TRUE	FALSE	5209	FALSE	TRUE
BTNL9	153579	FALSE	FALSE	TRUE	FALSE	3031	FALSE	TRUE	FALSE	TRUE	FALSE	3492	FALSE	TRUE
BTRC	8945	FALSE	FALSE	TRUE	FALSE	2507	FALSE	TRUE	FALSE	TRUE	FALSE	747	FALSE	TRUE
BUB1	699	TRUE	TRUE	TRUE	TRUE	3	FALSE	FALSE	TRUE	TRUE	FALSE	1	FALSE	FALSE
BUB1B	701	TRUE	TRUE	TRUE	TRUE	1	FALSE	FALSE	TRUE	TRUE	TRUE	1	FALSE	FALSE
BUB3	9184	FALSE	TRUE	TRUE	TRUE	2	FALSE	FALSE	FALSE	TRUE	FALSE	10	FALSE	FALSE
BUD13	84811	NA	TRUE	TRUE	TRUE	1	FALSE	FALSE	NA	FALSE	FALSE	NA	FALSE	NA
BUD31	8896	TRUE	TRUE	TRUE	TRUE	8190	FALSE	FALSE	TRUE	TRUE	TRUE	1	FALSE	FALSE
BVES	11149	FALSE	FALSE	TRUE	FALSE	9090	FALSE	TRUE	NA	FALSE	FALSE	NA	NA	NA
BYSL	705	NA	TRUE	TRUE	TRUE	1	FALSE	FALSE	NA	FALSE	FALSE	NA	FALSE	NA
TSPOAP1	9256	FALSE	FALSE	TRUE	FALSE	914	FALSE	TRUE	NA	FALSE	FALSE	NA	NA	NA
BZW1	9689	FALSE	FALSE	TRUE	FALSE	6721	FALSE	TRUE	NA	FALSE	FALSE	NA	NA	NA
BZW2	28969	NA	TRUE	TRUE	FALSE	4218	TRUE	TRUE	NA	FALSE	FALSE	NA	NA	NA
DEPP1	11067	FALSE	FALSE	TRUE	FALSE	33	FALSE	TRUE	NA	FALSE	FALSE	NA	FALSE	NA
C10orf105	414152	FALSE	FALSE	TRUE	FALSE	322	FALSE	TRUE	NA	FALSE	NA	NA	NA	NA
CABCOCO1	219621	FALSE	FALSE	TRUE	FALSE	2115	FALSE	TRUE	NA	FALSE	NA	NA	NA	NA
LRMDA	83938	NA	TRUE	TRUE	FALSE	1337	TRUE	TRUE	NA	FALSE	FALSE	NA	NA	NA
C10orf111	221060	NA	NA	FALSE	FALSE	NA	NA	NA	NA	FALSE	NA	NA	NA	NA
C10orf113	387638	NA	TRUE	TRUE	FALSE	2375	TRUE	TRUE	NA	FALSE	FALSE	NA	NA	NA
NA	26148	NA	NA	FALSE	FALSE	NA	NA	NA	NA	FALSE	NA	NA	NA	NA
C10orf120	399814	NA	TRUE	TRUE	FALSE	1935	TRUE	TRUE	NA	FALSE	FALSE	NA	NA	NA
C10orf126	283080	NA	NA	FALSE	FALSE	NA	FALSE	NA	NA	FALSE	NA	NA	NA	NA
TMEM273	170371	NA	TRUE	TRUE	FALSE	60	TRUE	TRUE	NA	FALSE	NA	NA	NA	NA
NA	100127889	NA	NA	FALSE	FALSE	NA	NA	NA	NA	FALSE	NA	NA	NA	NA
TWNK	56652	FALSE	FALSE	TRUE	FALSE	135	FALSE	FALSE	FALSE	TRUE	FALSE	24	FALSE	TRUE
C10orf25	220979	NA	NA	FALSE	FALSE	NA	NA	NA	NA	FALSE	NA	NA	NA	NA
BORCS7	119032	FALSE	FALSE	TRUE	FALSE	31	FALSE	TRUE	NA	FALSE	FALSE	NA	NA	NA
FAM241B	219738	NA	TRUE	TRUE	FALSE	362	TRUE	TRUE	NA	FALSE	NA	NA	NA	NA
C10orf53	282966	FALSE	FALSE	TRUE	FALSE	10196	FALSE	TRUE	NA	FALSE	FALSE	NA	NA	NA
VSIR	64115	NA	TRUE	TRUE	FALSE	279	TRUE	TRUE	NA	FALSE	FALSE	NA	FALSE	NA
C10orf55	414236	FALSE	FALSE	TRUE	FALSE	122	FALSE	TRUE	NA	FALSE	NA	NA	NA	NA
C10orf62	414157	NA	TRUE	TRUE	FALSE	1903	TRUE	TRUE	NA	FALSE	NA	NA	NA	NA
C10orf67	256815	NA	TRUE	TRUE	FALSE	6103	TRUE	TRUE	NA	FALSE	NA	NA	NA	NA
C10orf71	118461	NA	TRUE	TRUE	FALSE	3451	TRUE	TRUE	NA	FALSE	FALSE	NA	NA	NA
ARMH3	79591	NA	TRUE	TRUE	FALSE	1	FALSE	TRUE	NA	FALSE	FALSE	NA	NA	NA
C10orf82	143379	NA	TRUE	TRUE	FALSE	5117	TRUE	TRUE	NA	FALSE	NA	NA	NA	NA
C10orf88	80007	FALSE	FALSE	TRUE	FALSE	5597	FALSE	TRUE	NA	FALSE	NA	NA	NA	NA
C10orf90	118611	FALSE	FALSE	TRUE	FALSE	222	FALSE	TRUE	NA	FALSE	NA	NA	NA	NA
C10orf91	170393	NA	NA	FALSE	FALSE	NA	NA	NA	NA	FALSE	NA	NA	NA	NA
C10orf95	79946	NA	NA	FALSE	FALSE	NA	FALSE	NA	NA	FALSE	NA	NA	NA	NA
C10orf99	387695	NA	TRUE	TRUE	FALSE	1769	TRUE	TRUE	NA	FALSE	FALSE	NA	NA	NA
C11orf1	64776	FALSE	FALSE	TRUE	FALSE	1314	FALSE	TRUE	NA	FALSE	FALSE	NA	NA	NA
C11orf16	56673	NA	TRUE	TRUE	FALSE	3681	TRUE	TRUE	NA	FALSE	FALSE	NA	FALSE	NA
C11orf21	29125	NA	TRUE	TRUE	FALSE	1694	TRUE	TRUE	NA	FALSE	NA	NA	NA	NA
C11orf24	53838	FALSE	FALSE	TRUE	FALSE	424	FALSE	TRUE	TRUE	TRUE	FALSE	1123	TRUE	TRUE
EMSY	56946	FALSE	FALSE	TRUE	FALSE	4	FALSE	TRUE	NA	FALSE	FALSE	NA	FALSE	NA
SELENOH	280636	FALSE	FALSE	TRUE	FALSE	768	FALSE	TRUE	NA	FALSE	FALSE	NA	FALSE	NA
C11orf40	143501	NA	TRUE	TRUE	FALSE	3352	TRUE	TRUE	NA	FALSE	FALSE	NA	NA	NA
C11orf42	160298	NA	TRUE	TRUE	FALSE	4958	TRUE	TRUE	NA	FALSE	FALSE	NA	NA	NA
C11orf44	283171	NA	NA	FALSE	FALSE	NA	NA	NA	NA	FALSE	NA	NA	NA	NA
C11orf45	219833	NA	TRUE	TRUE	FALSE	435	TRUE	TRUE	NA	FALSE	FALSE	NA	FALSE	NA
LBHD1	79081	FALSE	FALSE	TRUE	FALSE	58	FALSE	TRUE	NA	FALSE	FALSE	NA	FALSE	NA
C11orf49	79096	FALSE	FALSE	TRUE	FALSE	20	FALSE	TRUE	NA	FALSE	FALSE	NA	FALSE	NA
C11orf52	91894	NA	TRUE	TRUE	FALSE	3134	TRUE	TRUE	NA	FALSE	NA	NA	NA	NA
C11orf53	341032	FALSE	FALSE	TRUE	FALSE	7	FALSE	TRUE	NA	FALSE	NA	NA	NA	NA
C11orf54	28970	NA	TRUE	TRUE	FALSE	56	TRUE	TRUE	NA	FALSE	NA	NA	NA	NA
NKAPD1	55216	NA	TRUE	TRUE	FALSE	1	FALSE	FALSE	NA	FALSE	FALSE	NA	NA	NA
C11orf58	10944	FALSE	FALSE	TRUE	FALSE	2661	FALSE	TRUE	NA	FALSE	FALSE	NA	NA	NA
JHY	79864	FALSE	FALSE	TRUE	FALSE	336	FALSE	TRUE	NA	FALSE	FALSE	NA	NA	NA
C11orf65	160140	FALSE	FALSE	TRUE	FALSE	768	FALSE	TRUE	NA	FALSE	NA	NA	NA	NA
C11orf68	83638	NA	TRUE	TRUE	FALSE	1	FALSE	TRUE	NA	FALSE	NA	NA	NA	NA
CFAP300	85016	FALSE	FALSE	TRUE	FALSE	23	FALSE	FALSE	FALSE	TRUE	FALSE	734	FALSE	TRUE
C11orf71	54494	FALSE	FALSE	TRUE	FALSE	801	FALSE	TRUE	NA	FALSE	FALSE	NA	NA	NA
HIKESHI	51501	FALSE	FALSE	TRUE	FALSE	22	FALSE	TRUE	NA	FALSE	FALSE	NA	FALSE	NA
C11orf74	119710	NA	TRUE	TRUE	FALSE	1741	TRUE	TRUE	NA	FALSE	FALSE	NA	NA	NA
C11orf80	79703	FALSE	FALSE	TRUE	FALSE	566	FALSE	TRUE	NA	FALSE	FALSE	NA	NA	NA
SPINDOC	144097	FALSE	FALSE	TRUE	FALSE	28	FALSE	TRUE	NA	FALSE	NA	NA	NA	NA
MAJIN	283129	FALSE	FALSE	TRUE	FALSE	30	FALSE	TRUE	NA	FALSE	FALSE	NA	NA	NA
C11orf86	254439	FALSE	FALSE	TRUE	FALSE	4	FALSE	TRUE	NA	FALSE	NA	NA	NA	NA
C11orf87	399947	FALSE	FALSE	TRUE	FALSE	6	FALSE	TRUE	NA	FALSE	NA	NA	NA	NA
C11orf88	399949	FALSE	FALSE	TRUE	FALSE	3	FALSE	TRUE	NA	FALSE	NA	NA	NA	NA
C11orf91	100131378	FALSE	FALSE	TRUE	FALSE	1263	FALSE	TRUE	NA	FALSE	NA	NA	NA	NA
C11orf94	143678	FALSE	FALSE	TRUE	FALSE	803	FALSE	TRUE	NA	FALSE	NA	NA	NA	NA
C12orf10	60314	FALSE	FALSE	TRUE	FALSE	11	FALSE	TRUE	NA	FALSE	FALSE	NA	NA	NA
C12orf29	91298	NA	TRUE	TRUE	FALSE	5746	TRUE	TRUE	NA	FALSE	FALSE	NA	NA	NA
C12orf4	57102	NA	TRUE	TRUE	FALSE	150	TRUE	TRUE	NA	FALSE	FALSE	NA	NA	NA
C12orf40	283461	NA	TRUE	TRUE	FALSE	83	TRUE	TRUE	NA	FALSE	FALSE	NA	NA	NA
C12orf42	374470	NA	TRUE	TRUE	FALSE	5474	TRUE	TRUE	NA	FALSE	NA	NA	NA	NA
C12orf43	64897	NA	TRUE	TRUE	FALSE	9	TRUE	TRUE	NA	FALSE	NA	NA	NA	NA
C12orf45	121053	NA	TRUE	TRUE	TRUE	1	FALSE	FALSE	NA	FALSE	FALSE	NA	FALSE	NA
C12orf49	79794	NA	TRUE	TRUE	FALSE	1	FALSE	FALSE	NA	FALSE	FALSE	NA	NA	NA
TIGAR	57103	FALSE	TRUE	TRUE	FALSE	8292	TRUE	TRUE	FALSE	TRUE	FALSE	1017	FALSE	TRUE
C12orf50	160419	NA	TRUE	TRUE	FALSE	337	TRUE	TRUE	NA	FALSE	NA	NA	NA	NA
C12orf54	121273	NA	TRUE	TRUE	FALSE	446	TRUE	TRUE	NA	FALSE	FALSE	NA	NA	NA
C12orf56	115749	FALSE	FALSE	TRUE	FALSE	793	FALSE	TRUE	NA	FALSE	NA	NA	NA	NA
C12orf57	113246	FALSE	FALSE	TRUE	FALSE	37	FALSE	TRUE	NA	FALSE	NA	NA	NA	NA
C12orf60	144608	NA	TRUE	TRUE	FALSE	189	TRUE	TRUE	NA	FALSE	FALSE	NA	NA	NA
C12orf65	91574	NA	TRUE	TRUE	FALSE	1	FALSE	FALSE	NA	FALSE	NA	NA	NA	NA
C12orf66	144577	FALSE	FALSE	TRUE	FALSE	1527	FALSE	TRUE	NA	FALSE	FALSE	NA	NA	NA
C12orf71	728858	NA	TRUE	TRUE	FALSE	9	TRUE	TRUE	NA	FALSE	NA	NA	NA	NA
C12orf73	728568	FALSE	FALSE	TRUE	FALSE	5417	FALSE	TRUE	NA	FALSE	NA	NA	NA	NA
C12orf74	338809	NA	TRUE	TRUE	FALSE	1431	TRUE	TRUE	NA	FALSE	NA	NA	NA	NA
C12orf75	387882	NA	TRUE	TRUE	FALSE	2	TRUE	TRUE	NA	FALSE	NA	NA	NA	NA
C12orf76	400073	FALSE	FALSE	TRUE	FALSE	979	FALSE	TRUE	NA	FALSE	NA	NA	NA	NA
C12orf77	196415	NA	NA	FALSE	FALSE	NA	FALSE	NA	NA	FALSE	NA	NA	NA	NA
LINC01619	256021	NA	NA	FALSE	FALSE	NA	FALSE	NA	NA	FALSE	NA	NA	NA	NA
ERG28	11161	NA	TRUE	TRUE	FALSE	1103	TRUE	TRUE	NA	FALSE	FALSE	NA	NA	NA
CCDC198	55195	FALSE	FALSE	TRUE	FALSE	80	FALSE	TRUE	NA	FALSE	FALSE	NA	NA	NA
C14orf119	55017	NA	TRUE	TRUE	FALSE	1	FALSE	TRUE	NA	FALSE	FALSE	NA	NA	NA
GON7	84520	FALSE	FALSE	TRUE	FALSE	2028	FALSE	TRUE	NA	FALSE	NA	NA	NA	NA
DGLUCY	80017	NA	TRUE	TRUE	FALSE	8738	TRUE	TRUE	NA	FALSE	FALSE	NA	NA	NA
RTRAF	51637	FALSE	FALSE	TRUE	FALSE	553	FALSE	FALSE	NA	FALSE	NA	NA	FALSE	NA
C14orf177	283598	NA	TRUE	TRUE	FALSE	500	TRUE	TRUE	NA	FALSE	NA	NA	NA	NA
C14orf180	400258	NA	TRUE	TRUE	FALSE	419	TRUE	TRUE	NA	FALSE	NA	NA	NA	NA
LINC01588	283551	NA	NA	FALSE	FALSE	NA	NA	NA	NA	FALSE	NA	NA	NA	NA
LINC01599	196913	NA	NA	FALSE	FALSE	NA	NA	NA	NA	FALSE	NA	NA	NA	NA
ATP5MPL	9556	FALSE	FALSE	TRUE	FALSE	38	FALSE	TRUE	NA	FALSE	FALSE	NA	FALSE	NA
C14orf28	122525	NA	TRUE	TRUE	FALSE	9354	TRUE	TRUE	NA	FALSE	FALSE	NA	NA	NA
ARMH4	145407	NA	TRUE	TRUE	FALSE	4934	TRUE	TRUE	NA	FALSE	NA	NA	NA	NA
C14orf39	317761	NA	TRUE	TRUE	FALSE	5040	TRUE	TRUE	NA	FALSE	FALSE	NA	NA	NA
CLBA1	122616	NA	TRUE	TRUE	FALSE	598	TRUE	TRUE	NA	FALSE	FALSE	NA	NA	NA
TEDC1	283643	NA	TRUE	TRUE	FALSE	1	FALSE	FALSE	NA	FALSE	NA	NA	NA	NA
C14orf93	60686	NA	TRUE	TRUE	FALSE	222	TRUE	TRUE	NA	FALSE	FALSE	NA	NA	NA
CFAP161	161502	FALSE	FALSE	TRUE	FALSE	264	FALSE	TRUE	NA	FALSE	NA	NA	NA	NA
TMEM266	123591	NA	TRUE	TRUE	FALSE	10	TRUE	TRUE	NA	FALSE	NA	NA	NA	NA
C15orf32	145858	NA	NA	FALSE	FALSE	NA	NA	NA	NA	FALSE	NA	NA	NA	NA
C15orf39	56905	FALSE	FALSE	TRUE	FALSE	56	FALSE	TRUE	NA	FALSE	FALSE	NA	NA	NA
C15orf40	123207	FALSE	FALSE	TRUE	FALSE	6016	FALSE	TRUE	NA	FALSE	NA	NA	NA	NA
C15orf41	84529	NA	TRUE	TRUE	FALSE	1	FALSE	FALSE	NA	FALSE	NA	NA	NA	NA
TERB2	145645	NA	TRUE	TRUE	FALSE	393	TRUE	TRUE	NA	FALSE	NA	NA	NA	NA
C15orf48	84419	NA	TRUE	TRUE	FALSE	4474	TRUE	TRUE	NA	FALSE	FALSE	NA	FALSE	NA
CCDC9B	388115	NA	TRUE	TRUE	FALSE	9	TRUE	TRUE	NA	FALSE	NA	NA	NA	NA
C15orf53	400359	FALSE	FALSE	TRUE	FALSE	7	FALSE	TRUE	NA	FALSE	NA	NA	NA	NA
C15orf54	400360	NA	NA	FALSE	FALSE	NA	NA	NA	NA	FALSE	NA	NA	NA	NA
C15orf56	644809	NA	NA	FALSE	FALSE	NA	NA	NA	NA	FALSE	NA	NA	NA	NA
CCDC32	90416	NA	TRUE	TRUE	FALSE	1	FALSE	TRUE	NA	FALSE	NA	NA	NA	NA
INSYN1	388135	NA	TRUE	TRUE	FALSE	8946	TRUE	TRUE	NA	FALSE	NA	NA	NA	NA
C15orf61	145853	NA	TRUE	TRUE	FALSE	1036	TRUE	TRUE	NA	FALSE	FALSE	NA	NA	NA
C15orf62	643338	NA	TRUE	TRUE	FALSE	8	TRUE	TRUE	NA	FALSE	NA	NA	NA	NA
C15orf65	145788	NA	TRUE	TRUE	FALSE	5198	TRUE	TRUE	NA	FALSE	FALSE	NA	FALSE	NA
METTL26	84326	NA	TRUE	TRUE	FALSE	2815	TRUE	TRUE	NA	FALSE	NA	NA	NA	NA
C16orf45	89927	NA	TRUE	TRUE	FALSE	496	TRUE	TRUE	NA	FALSE	FALSE	NA	NA	NA
C16orf46	123775	FALSE	FALSE	TRUE	FALSE	2	FALSE	TRUE	NA	FALSE	FALSE	NA	FALSE	NA
MOSMO	730094	FALSE	FALSE	TRUE	FALSE	14	FALSE	TRUE	NA	FALSE	NA	NA	NA	NA
C16orf54	283897	FALSE	FALSE	TRUE	FALSE	456	FALSE	TRUE	NA	FALSE	NA	NA	NA	NA
C16orf58	64755	NA	TRUE	TRUE	FALSE	10192	TRUE	TRUE	NA	FALSE	FALSE	NA	FALSE	NA
TEDC2	80178	FALSE	FALSE	TRUE	FALSE	7	FALSE	FALSE	NA	FALSE	NA	NA	NA	NA
VPS35L	57020	FALSE	FALSE	TRUE	FALSE	8	FALSE	TRUE	NA	FALSE	FALSE	NA	FALSE	NA
C16orf70	80262	FALSE	FALSE	TRUE	FALSE	3334	FALSE	TRUE	NA	FALSE	NA	NA	NA	NA
C16orf71	146562	NA	TRUE	TRUE	FALSE	2	TRUE	TRUE	NA	FALSE	FALSE	NA	FALSE	NA
C16orf72	29035	NA	TRUE	TRUE	FALSE	1	FALSE	FALSE	NA	FALSE	NA	NA	NA	NA
C16orf74	404550	NA	TRUE	TRUE	FALSE	515	TRUE	TRUE	NA	FALSE	NA	NA	NA	NA
C16orf78	123970	NA	TRUE	TRUE	FALSE	565	TRUE	TRUE	NA	FALSE	FALSE	NA	NA	NA
C16orf86	388284	FALSE	FALSE	TRUE	FALSE	7445	FALSE	FALSE	NA	FALSE	NA	NA	NA	NA
C16orf87	388272	FALSE	FALSE	TRUE	FALSE	652	FALSE	TRUE	NA	FALSE	FALSE	NA	FALSE	NA
C16orf89	146556	FALSE	FALSE	TRUE	FALSE	597	FALSE	TRUE	NA	FALSE	FALSE	NA	NA	NA
C16orf90	646174	FALSE	FALSE	TRUE	FALSE	4100	FALSE	TRUE	NA	FALSE	NA	NA	NA	NA
C16orf91	283951	FALSE	FALSE	TRUE	FALSE	51	FALSE	TRUE	NA	FALSE	NA	NA	NA	NA
C16orf92	146378	FALSE	FALSE	TRUE	FALSE	3	FALSE	TRUE	NA	FALSE	NA	NA	NA	NA
CCDC189	90835	FALSE	FALSE	TRUE	FALSE	8	FALSE	TRUE	NA	FALSE	FALSE	NA	NA	NA
C16orf95	100506581	FALSE	FALSE	TRUE	FALSE	1593	FALSE	TRUE	NA	FALSE	NA	NA	NA	NA
C16orf96	342346	FALSE	FALSE	TRUE	FALSE	2413	FALSE	TRUE	NA	FALSE	NA	NA	NA	NA
C16orf97	388276	NA	NA	FALSE	FALSE	NA	NA	NA	NA	FALSE	NA	NA	NA	NA
C17orf102	400591	NA	NA	FALSE	FALSE	NA	FALSE	NA	NA	FALSE	NA	NA	NA	NA
MEIOC	284071	FALSE	FALSE	TRUE	FALSE	189	FALSE	FALSE	NA	FALSE	FALSE	NA	NA	NA
CFAP97D1	284067	FALSE	FALSE	TRUE	FALSE	31	FALSE	FALSE	NA	FALSE	NA	NA	NA	NA
C17orf107	100130311	NA	TRUE	TRUE	FALSE	3734	TRUE	TRUE	NA	FALSE	NA	NA	NA	NA
C17orf112	100506650	NA	NA	FALSE	FALSE	NA	NA	NA	NA	FALSE	NA	NA	NA	NA
C17orf47	284083	FALSE	FALSE	TRUE	FALSE	957	FALSE	TRUE	NA	FALSE	NA	NA	NA	NA
C17orf49	124944	FALSE	FALSE	TRUE	FALSE	2566	FALSE	FALSE	NA	FALSE	NA	NA	NA	NA
C17orf50	146853	FALSE	FALSE	TRUE	FALSE	8	FALSE	TRUE	NA	FALSE	NA	NA	NA	NA
C17orf51	339263	FALSE	FALSE	TRUE	FALSE	23	FALSE	TRUE	NA	FALSE	FALSE	NA	NA	NA
C17orf53	78995	FALSE	FALSE	TRUE	FALSE	49	FALSE	TRUE	NA	FALSE	NA	NA	NA	NA
C17orf58	284018	NA	TRUE	TRUE	FALSE	1	FALSE	FALSE	NA	FALSE	FALSE	NA	NA	NA
BORCS6	54785	FALSE	FALSE	TRUE	FALSE	15	FALSE	TRUE	NA	FALSE	NA	NA	NA	NA
CYBC1	79415	FALSE	FALSE	TRUE	FALSE	4	FALSE	TRUE	NA	FALSE	FALSE	NA	FALSE	NA
C17orf64	124773	NA	TRUE	TRUE	FALSE	14995	TRUE	TRUE	NA	FALSE	FALSE	NA	NA	NA
C17orf67	339210	NA	NA	FALSE	FALSE	NA	NA	NA	NA	FALSE	NA	NA	NA	NA
FAAP100	80233	FALSE	FALSE	TRUE	FALSE	6	FALSE	FALSE	NA	FALSE	NA	NA	NA	NA
SPEM2	201243	NA	TRUE	TRUE	FALSE	245	TRUE	TRUE	NA	FALSE	NA	NA	NA	NA
C17orf75	64149	FALSE	FALSE	TRUE	FALSE	281	FALSE	TRUE	NA	FALSE	FALSE	NA	NA	NA
C17orf77	146723	NA	NA	FALSE	FALSE	NA	FALSE	NA	NA	FALSE	NA	NA	NA	NA
C17orf78	284099	NA	TRUE	TRUE	FALSE	775	TRUE	TRUE	NA	FALSE	FALSE	NA	NA	NA
C17orf80	55028	TRUE	TRUE	TRUE	FALSE	200	TRUE	TRUE	TRUE	TRUE	FALSE	259	TRUE	TRUE
C17orf82	388407	NA	NA	FALSE	NA	NA	FALSE	NA	NA	FALSE	NA	NA	NA	NA
NCBP3	55421	NA	TRUE	TRUE	FALSE	1	FALSE	TRUE	NA	FALSE	FALSE	NA	FALSE	NA
NDUFAF8	284184	FALSE	FALSE	TRUE	FALSE	261	FALSE	FALSE	NA	FALSE	NA	NA	NA	NA
EPOP	100170841	NA	TRUE	TRUE	TRUE	1	FALSE	FALSE	NA	FALSE	NA	NA	NA	NA
C17orf97	400566	NA	TRUE	TRUE	FALSE	6068	TRUE	TRUE	NA	FALSE	FALSE	NA	FALSE	NA
C17orf98	388381	FALSE	FALSE	TRUE	FALSE	1948	FALSE	FALSE	NA	FALSE	NA	NA	NA	NA
C17orf99	100141515	FALSE	FALSE	TRUE	FALSE	3136	FALSE	TRUE	FALSE	TRUE	FALSE	6052	FALSE	TRUE
C18orf21	83608	NA	TRUE	TRUE	FALSE	1	FALSE	FALSE	NA	FALSE	NA	NA	NA	NA
C18orf25	147339	NA	TRUE	TRUE	FALSE	22	TRUE	TRUE	NA	FALSE	FALSE	NA	NA	NA
C18orf32	497661	FALSE	FALSE	TRUE	FALSE	5037	FALSE	TRUE	NA	FALSE	NA	NA	NA	NA
AKAIN1	642597	NA	TRUE	TRUE	FALSE	25	TRUE	TRUE	NA	FALSE	NA	NA	NA	NA
C18orf54	162681	NA	TRUE	TRUE	FALSE	773	TRUE	TRUE	NA	FALSE	NA	NA	NA	NA
C18orf63	644041	NA	TRUE	TRUE	FALSE	575	TRUE	TRUE	NA	FALSE	NA	NA	NA	NA
RMC1	29919	TRUE	TRUE	TRUE	FALSE	1	FALSE	TRUE	TRUE	TRUE	FALSE	5613	TRUE	TRUE
MYDGF	56005	FALSE	FALSE	TRUE	FALSE	308	FALSE	TRUE	NA	FALSE	FALSE	NA	NA	NA
C19orf12	83636	FALSE	TRUE	TRUE	FALSE	33	TRUE	TRUE	FALSE	TRUE	FALSE	3517	FALSE	TRUE
C19orf18	147685	FALSE	FALSE	TRUE	FALSE	124	FALSE	TRUE	NA	FALSE	FALSE	NA	NA	NA
C19orf24	55009	FALSE	FALSE	TRUE	FALSE	74	FALSE	TRUE	NA	FALSE	NA	NA	NA	NA
C19orf25	148223	NA	TRUE	TRUE	FALSE	1	FALSE	FALSE	NA	FALSE	NA	NA	NA	NA
CBARP	255057	FALSE	FALSE	TRUE	FALSE	183	FALSE	TRUE	NA	FALSE	NA	NA	NA	NA
C19orf33	64073	FALSE	FALSE	TRUE	FALSE	253	FALSE	TRUE	NA	FALSE	NA	NA	NA	NA
PEAK3	374872	FALSE	FALSE	TRUE	FALSE	2361	FALSE	TRUE	NA	FALSE	FALSE	NA	NA	NA
C19orf38	255809	FALSE	FALSE	TRUE	FALSE	50	FALSE	TRUE	NA	FALSE	NA	NA	NA	NA
FAAP24	91442	FALSE	FALSE	TRUE	FALSE	4	FALSE	FALSE	NA	FALSE	FALSE	NA	NA	NA
TRIR	79002	NA	TRUE	TRUE	FALSE	1	FALSE	FALSE	NA	FALSE	FALSE	NA	FALSE	NA
C19orf44	84167	FALSE	FALSE	TRUE	FALSE	30	FALSE	TRUE	NA	FALSE	NA	NA	NA	NA
TEX45	374877	NA	TRUE	TRUE	FALSE	5073	TRUE	TRUE	NA	FALSE	FALSE	NA	NA	NA
C19orf47	126526	FALSE	FALSE	TRUE	FALSE	2	FALSE	TRUE	NA	FALSE	NA	NA	NA	NA
C19orf48	84798	NA	NA	FALSE	FALSE	NA	NA	NA	NA	FALSE	FALSE	NA	NA	NA
TIMM29	90580	NA	TRUE	TRUE	TRUE	1	FALSE	FALSE	NA	FALSE	NA	NA	NA	NA
C19orf53	28974	NA	TRUE	TRUE	FALSE	1	FALSE	FALSE	NA	FALSE	FALSE	NA	FALSE	NA
C19orf54	284325	NA	TRUE	TRUE	FALSE	5244	TRUE	TRUE	NA	FALSE	NA	NA	NA	NA
C19orf57	79173	NA	TRUE	TRUE	FALSE	3923	TRUE	TRUE	NA	FALSE	NA	NA	NA	NA
REX1BD	55049	FALSE	FALSE	TRUE	FALSE	32	FALSE	TRUE	NA	FALSE	NA	NA	NA	NA
C19orf66	55337	FALSE	FALSE	TRUE	FALSE	95	FALSE	TRUE	NA	FALSE	NA	NA	NA	NA
C19orf67	646457	FALSE	FALSE	TRUE	FALSE	10174	FALSE	TRUE	NA	FALSE	NA	NA	NA	NA
C19orf70	125988	FALSE	FALSE	TRUE	FALSE	2	FALSE	FALSE	NA	FALSE	NA	NA	NA	NA
C19orf71	100128569	FALSE	FALSE	TRUE	FALSE	252	FALSE	TRUE	NA	FALSE	NA	NA	NA	NA
C19orf73	55150	NA	TRUE	TRUE	FALSE	5	TRUE	TRUE	NA	FALSE	NA	NA	NA	NA
ANGPTL8	55908	NA	TRUE	TRUE	FALSE	110	TRUE	TRUE	NA	FALSE	FALSE	NA	NA	NA
C19orf81	342918	NA	TRUE	TRUE	FALSE	904	TRUE	TRUE	NA	FALSE	NA	NA	NA	NA
EML2-AS1	100287177	NA	NA	FALSE	NA	NA	FALSE	NA	NA	FALSE	NA	NA	NA	NA
C19orf84	147646	NA	TRUE	TRUE	FALSE	1441	TRUE	TRUE	NA	FALSE	NA	NA	NA	NA
C1D	10438	NA	TRUE	TRUE	FALSE	1	FALSE	TRUE	NA	FALSE	FALSE	NA	FALSE	NA
C1GALT1	56913	NA	TRUE	TRUE	FALSE	62	TRUE	TRUE	NA	FALSE	FALSE	NA	NA	NA
C1QA	712	FALSE	FALSE	TRUE	FALSE	4934	FALSE	TRUE	FALSE	TRUE	FALSE	5038	FALSE	TRUE
C1QB	713	TRUE	TRUE	TRUE	FALSE	7204	TRUE	TRUE	TRUE	TRUE	FALSE	1956	TRUE	TRUE
C1QBP	708	FALSE	FALSE	TRUE	FALSE	5	FALSE	FALSE	FALSE	TRUE	FALSE	3238	FALSE	TRUE
C1QC	714	FALSE	TRUE	TRUE	FALSE	87	TRUE	TRUE	FALSE	TRUE	FALSE	141	FALSE	TRUE
C1QL1	10882	FALSE	TRUE	TRUE	FALSE	379	TRUE	TRUE	FALSE	TRUE	FALSE	6240	FALSE	TRUE
C1QL2	165257	FALSE	FALSE	TRUE	FALSE	297	FALSE	TRUE	TRUE	TRUE	FALSE	1728	TRUE	TRUE
C1QL3	389941	FALSE	TRUE	TRUE	FALSE	7488	TRUE	TRUE	FALSE	TRUE	FALSE	770	FALSE	TRUE
C1QL4	338761	NA	TRUE	TRUE	FALSE	14	TRUE	TRUE	NA	FALSE	FALSE	NA	FALSE	NA
C1QTNF1	114897	FALSE	FALSE	TRUE	FALSE	710	FALSE	TRUE	FALSE	TRUE	FALSE	337	FALSE	TRUE
C1QTNF2	114898	FALSE	FALSE	TRUE	FALSE	323	FALSE	TRUE	FALSE	TRUE	FALSE	5679	FALSE	TRUE
C1QTNF3	114899	TRUE	TRUE	TRUE	FALSE	6	TRUE	TRUE	TRUE	TRUE	FALSE	870	TRUE	TRUE
C1QTNF4	114900	FALSE	FALSE	TRUE	FALSE	1482	FALSE	TRUE	NA	FALSE	NA	NA	NA	NA
C1QTNF5	114902	FALSE	FALSE	TRUE	FALSE	22	FALSE	TRUE	NA	FALSE	NA	NA	NA	NA
C1QTNF6	114904	FALSE	FALSE	TRUE	FALSE	584	FALSE	TRUE	FALSE	TRUE	FALSE	152	FALSE	TRUE
C1QTNF7	114905	FALSE	FALSE	TRUE	FALSE	14825	FALSE	TRUE	TRUE	TRUE	FALSE	419	TRUE	TRUE
C1QTNF8	390664	TRUE	TRUE	TRUE	FALSE	23	TRUE	TRUE	TRUE	TRUE	FALSE	1117	TRUE	TRUE
C1QTNF9	338872	FALSE	NA	FALSE	FALSE	NA	FALSE	NA	FALSE	TRUE	FALSE	3615	FALSE	TRUE
C1QTNF9B	387911	NA	NA	FALSE	FALSE	NA	FALSE	NA	TRUE	TRUE	FALSE	4545	TRUE	TRUE
C1RL	51279	NA	TRUE	TRUE	FALSE	1	TRUE	TRUE	NA	FALSE	FALSE	NA	FALSE	NA
C1S	716	FALSE	FALSE	TRUE	FALSE	100	FALSE	TRUE	FALSE	TRUE	FALSE	1677	FALSE	TRUE
C1orf100	200159	FALSE	FALSE	TRUE	FALSE	1101	FALSE	TRUE	NA	FALSE	FALSE	NA	NA	NA
CATSPERE	257044	TRUE	TRUE	TRUE	FALSE	5659	TRUE	TRUE	TRUE	TRUE	FALSE	4131	TRUE	TRUE
C1orf105	92346	FALSE	FALSE	TRUE	FALSE	140	FALSE	TRUE	NA	FALSE	FALSE	NA	NA	NA
INAVA	55765	FALSE	FALSE	TRUE	FALSE	434	FALSE	TRUE	NA	FALSE	NA	NA	NA	NA
C1orf109	54955	NA	TRUE	TRUE	TRUE	1242	FALSE	FALSE	NA	FALSE	FALSE	NA	FALSE	NA
CCDC190	339512	FALSE	FALSE	TRUE	FALSE	231	FALSE	TRUE	NA	FALSE	FALSE	NA	NA	NA
SPATA46	284680	FALSE	FALSE	TRUE	FALSE	4831	FALSE	TRUE	NA	FALSE	NA	NA	NA	NA
C1orf112	55732	FALSE	FALSE	TRUE	FALSE	76	FALSE	TRUE	NA	FALSE	NA	NA	NA	NA
C1orf115	79762	NA	TRUE	TRUE	FALSE	778	TRUE	TRUE	NA	FALSE	FALSE	NA	FALSE	NA
C1orf116	79098	NA	TRUE	TRUE	FALSE	1431	TRUE	TRUE	NA	FALSE	FALSE	NA	FALSE	NA
C1orf122	127687	FALSE	FALSE	TRUE	FALSE	5645	FALSE	TRUE	NA	FALSE	FALSE	NA	NA	NA
C1orf123	54987	NA	TRUE	TRUE	FALSE	1	FALSE	TRUE	NA	FALSE	FALSE	NA	FALSE	NA
C1orf127	148345	FALSE	FALSE	TRUE	FALSE	1455	FALSE	TRUE	NA	FALSE	NA	NA	NA	NA
C1orf131	128061	NA	TRUE	TRUE	TRUE	12	FALSE	FALSE	NA	FALSE	NA	NA	FALSE	NA
C1orf137	388667	NA	NA	FALSE	FALSE	NA	FALSE	NA	NA	FALSE	NA	NA	NA	NA
C1orf141	400757	NA	TRUE	TRUE	FALSE	958	TRUE	TRUE	NA	FALSE	FALSE	NA	NA	NA
C1orf146	388649	FALSE	FALSE	TRUE	FALSE	846	FALSE	TRUE	NA	FALSE	FALSE	NA	NA	NA
C1orf158	93190	NA	TRUE	TRUE	FALSE	384	TRUE	TRUE	NA	FALSE	FALSE	NA	NA	NA
C1orf159	54991	FALSE	FALSE	TRUE	FALSE	704	FALSE	TRUE	NA	FALSE	FALSE	NA	NA	NA
C1orf162	128346	FALSE	FALSE	TRUE	FALSE	302	FALSE	TRUE	NA	FALSE	FALSE	NA	FALSE	NA
FYB2	199920	FALSE	FALSE	TRUE	FALSE	3123	FALSE	TRUE	NA	FALSE	FALSE	NA	NA	NA
C1orf174	339448	NA	TRUE	TRUE	FALSE	6	TRUE	TRUE	NA	FALSE	FALSE	NA	NA	NA
LEXM	163747	FALSE	FALSE	TRUE	FALSE	159	FALSE	TRUE	NA	FALSE	NA	NA	NA	NA
C1orf185	284546	NA	TRUE	TRUE	FALSE	5104	TRUE	TRUE	NA	FALSE	NA	NA	NA	NA
RHEX	440712	FALSE	FALSE	TRUE	FALSE	5460	FALSE	TRUE	NA	FALSE	FALSE	NA	NA	NA
C1orf189	388701	NA	TRUE	TRUE	FALSE	819	TRUE	TRUE	NA	FALSE	NA	NA	NA	NA
CFAP126	257177	FALSE	FALSE	TRUE	FALSE	9179	FALSE	TRUE	NA	FALSE	FALSE	NA	NA	NA
C1orf194	127003	NA	TRUE	TRUE	FALSE	1	FALSE	TRUE	NA	FALSE	NA	NA	NA	NA
C1orf195	727684	NA	NA	FALSE	FALSE	NA	NA	NA	NA	FALSE	NA	NA	NA	NA
C1orf198	84886	NA	TRUE	TRUE	FALSE	2791	TRUE	TRUE	NA	FALSE	FALSE	NA	NA	NA
SNHG28	284677	NA	NA	FALSE	FALSE	NA	NA	NA	NA	FALSE	NA	NA	NA	NA
C1orf21	81563	FALSE	FALSE	TRUE	FALSE	1069	FALSE	TRUE	NA	FALSE	NA	NA	NA	NA
C1orf210	149466	NA	TRUE	TRUE	FALSE	1044	TRUE	TRUE	NA	FALSE	NA	NA	NA	NA
C1orf216	127703	FALSE	FALSE	TRUE	FALSE	1789	FALSE	TRUE	NA	FALSE	NA	NA	NA	NA
C1orf226	400793	FALSE	FALSE	TRUE	FALSE	80	FALSE	TRUE	NA	FALSE	NA	NA	NA	NA
ARMH1	339541	FALSE	TRUE	TRUE	FALSE	1	FALSE	FALSE	FALSE	TRUE	FALSE	4745	FALSE	TRUE
C1orf229	388759	NA	NA	FALSE	FALSE	NA	FALSE	NA	NA	FALSE	NA	NA	NA	NA
FNDC10	643988	FALSE	FALSE	TRUE	FALSE	409	FALSE	TRUE	NA	FALSE	NA	NA	NA	NA
TEX46	729059	FALSE	FALSE	TRUE	FALSE	2989	FALSE	TRUE	NA	FALSE	NA	NA	NA	NA
ODR4	54953	FALSE	FALSE	TRUE	FALSE	5	FALSE	FALSE	FALSE	TRUE	FALSE	1191	FALSE	TRUE
C1orf35	79169	FALSE	FALSE	TRUE	FALSE	52	FALSE	TRUE	NA	FALSE	FALSE	NA	NA	NA
C1orf43	25912	FALSE	FALSE	TRUE	FALSE	8	FALSE	FALSE	NA	FALSE	FALSE	NA	NA	NA
C1orf50	79078	FALSE	FALSE	TRUE	FALSE	97	FALSE	TRUE	NA	FALSE	NA	NA	NA	NA
C1orf52	148423	FALSE	FALSE	TRUE	FALSE	5	FALSE	FALSE	NA	FALSE	NA	NA	NA	NA
C1orf53	388722	NA	TRUE	TRUE	FALSE	10619	TRUE	TRUE	NA	FALSE	FALSE	NA	NA	NA
C1orf54	79630	FALSE	FALSE	TRUE	FALSE	126	FALSE	TRUE	NA	FALSE	FALSE	NA	FALSE	NA
C1orf56	54964	FALSE	FALSE	TRUE	FALSE	40	FALSE	TRUE	TRUE	TRUE	FALSE	4027	TRUE	TRUE
C1orf61	10485	NA	TRUE	TRUE	FALSE	339	TRUE	TRUE	NA	FALSE	NA	NA	NA	NA
SRARP	149563	NA	TRUE	TRUE	FALSE	101	TRUE	TRUE	NA	FALSE	FALSE	NA	NA	NA
C1orf68	100129271	NA	TRUE	TRUE	FALSE	126	TRUE	TRUE	NA	FALSE	NA	NA	NA	NA
C1orf74	148304	FALSE	FALSE	TRUE	FALSE	76	FALSE	TRUE	NA	FALSE	FALSE	NA	NA	NA
GLMP	112770	FALSE	FALSE	TRUE	FALSE	269	FALSE	TRUE	NA	FALSE	FALSE	NA	NA	NA
FAAP20	199990	FALSE	FALSE	TRUE	FALSE	711	FALSE	FALSE	NA	FALSE	NA	NA	NA	NA
C1orf87	127795	FALSE	FALSE	TRUE	FALSE	3396	FALSE	TRUE	NA	FALSE	FALSE	NA	NA	NA
C1orf94	84970	NA	TRUE	TRUE	FALSE	3251	TRUE	TRUE	NA	FALSE	NA	NA	NA	NA
STUM	375057	NA	TRUE	TRUE	FALSE	6	TRUE	TRUE	NA	FALSE	FALSE	NA	FALSE	NA
C2	717	NA	TRUE	TRUE	FALSE	3630	TRUE	TRUE	NA	FALSE	FALSE	NA	NA	NA
C20orf141	128653	NA	TRUE	TRUE	FALSE	187	TRUE	TRUE	NA	FALSE	NA	NA	NA	NA
C20orf144	128864	NA	TRUE	TRUE	FALSE	15	TRUE	TRUE	NA	FALSE	NA	NA	NA	NA
MIR1-1HG	128826	NA	NA	FALSE	FALSE	NA	NA	NA	NA	FALSE	NA	NA	NA	NA
C20orf173	140873	FALSE	FALSE	TRUE	FALSE	38	FALSE	TRUE	NA	FALSE	FALSE	NA	NA	NA
C20orf194	25943	NA	TRUE	TRUE	FALSE	149	TRUE	TRUE	NA	FALSE	NA	NA	NA	NA
FNDC11	79025	FALSE	FALSE	TRUE	FALSE	2823	FALSE	TRUE	NA	FALSE	NA	NA	NA	NA
SHLD1	149840	NA	TRUE	TRUE	FALSE	1	FALSE	TRUE	NA	FALSE	FALSE	NA	NA	NA
C20orf197	284756	NA	NA	FALSE	FALSE	NA	NA	NA	NA	FALSE	NA	NA	NA	NA
C20orf202	400831	NA	TRUE	TRUE	FALSE	70	TRUE	TRUE	NA	FALSE	FALSE	NA	NA	NA
RAB5IF	55969	FALSE	FALSE	TRUE	FALSE	13	FALSE	TRUE	NA	FALSE	FALSE	NA	NA	NA
CFAP61	26074	NA	TRUE	TRUE	FALSE	20	TRUE	TRUE	NA	FALSE	NA	NA	NA	NA
C20orf27	54976	NA	TRUE	TRUE	FALSE	1742	TRUE	TRUE	NA	FALSE	NA	NA	NA	NA
C20orf78	100128496	NA	NA	FALSE	FALSE	NA	NA	NA	NA	FALSE	NA	NA	NA	NA
C20orf85	128602	FALSE	FALSE	TRUE	FALSE	4447	FALSE	TRUE	NA	FALSE	FALSE	NA	NA	NA
C20orf96	140680	NA	TRUE	TRUE	FALSE	1314	TRUE	TRUE	NA	FALSE	NA	NA	NA	NA
FAM243A	101928147	NA	TRUE	TRUE	FALSE	2822	TRUE	TRUE	NA	FALSE	NA	NA	NA	NA
CFAP410	755	NA	TRUE	TRUE	FALSE	1	FALSE	TRUE	NA	FALSE	NA	NA	NA	NA
GATD3A	8209	NA	NA	FALSE	FALSE	NA	FALSE	NA	NA	FALSE	NA	NA	NA	NA
C21orf58	54058	FALSE	FALSE	TRUE	FALSE	1031	FALSE	TRUE	NA	FALSE	FALSE	NA	NA	NA
CFAP298	56683	NA	TRUE	TRUE	TRUE	13	FALSE	FALSE	NA	FALSE	FALSE	NA	FALSE	NA
C21orf62	56245	NA	TRUE	TRUE	FALSE	75	TRUE	TRUE	NA	FALSE	FALSE	NA	FALSE	NA
C21orf91	54149	NA	TRUE	TRUE	FALSE	75	TRUE	TRUE	NA	FALSE	FALSE	NA	NA	NA
C22orf15	150248	FALSE	FALSE	TRUE	FALSE	42	FALSE	TRUE	NA	FALSE	NA	NA	NA	NA
C22orf23	84645	FALSE	FALSE	TRUE	FALSE	27	FALSE	TRUE	NA	FALSE	FALSE	NA	NA	NA
C22orf24	25775	NA	NA	FALSE	FALSE	NA	NA	NA	NA	FALSE	NA	NA	NA	NA
RTL10	79680	NA	TRUE	TRUE	FALSE	131	TRUE	TRUE	NA	FALSE	FALSE	NA	NA	NA
C22orf31	25770	NA	TRUE	TRUE	FALSE	1	TRUE	TRUE	NA	FALSE	FALSE	NA	NA	NA
C22orf39	128977	FALSE	FALSE	TRUE	FALSE	397	FALSE	TRUE	NA	FALSE	NA	NA	NA	NA
C22orf42	150297	NA	TRUE	TRUE	FALSE	340	TRUE	TRUE	NA	FALSE	NA	NA	NA	NA
C22orf46	79640	FALSE	FALSE	TRUE	FALSE	367	FALSE	TRUE	NA	FALSE	FALSE	NA	NA	NA
C2CD2	25966	NA	TRUE	TRUE	FALSE	6925	TRUE	TRUE	NA	FALSE	FALSE	NA	NA	NA
C2CD2L	9854	FALSE	FALSE	TRUE	FALSE	26	FALSE	TRUE	NA	FALSE	FALSE	NA	FALSE	NA
C2CD3	26005	FALSE	FALSE	TRUE	FALSE	43	FALSE	TRUE	NA	FALSE	NA	NA	NA	NA
C2CD4A	145741	FALSE	FALSE	TRUE	FALSE	9396	FALSE	TRUE	NA	FALSE	NA	NA	NA	NA
C2CD4B	388125	NA	TRUE	TRUE	FALSE	1387	TRUE	TRUE	NA	FALSE	NA	NA	NA	NA
C2CD4C	126567	NA	TRUE	TRUE	FALSE	592	TRUE	TRUE	NA	FALSE	NA	NA	NA	NA
C2CD4D	100191040	FALSE	FALSE	TRUE	FALSE	22	FALSE	TRUE	NA	FALSE	NA	NA	NA	NA
C2CD5	9847	NA	TRUE	TRUE	FALSE	556	TRUE	TRUE	NA	FALSE	FALSE	NA	NA	NA
C2orf15	150590	FALSE	FALSE	TRUE	FALSE	5744	FALSE	TRUE	NA	FALSE	FALSE	NA	NA	NA
C2orf16	84226	NA	TRUE	TRUE	FALSE	10685	TRUE	TRUE	NA	FALSE	FALSE	NA	NA	NA
C2orf27A	29798	NA	NA	FALSE	NA	NA	FALSE	NA	NA	FALSE	NA	NA	NA	NA
C2orf27B	408029	NA	NA	FALSE	FALSE	NA	FALSE	NA	NA	FALSE	NA	NA	NA	NA
C2orf40	84417	NA	TRUE	TRUE	FALSE	480	TRUE	TRUE	NA	FALSE	NA	NA	NA	NA
C2orf42	54980	NA	TRUE	TRUE	FALSE	85	TRUE	TRUE	NA	FALSE	NA	NA	NA	NA
LDAH	60526	FALSE	FALSE	TRUE	FALSE	2	FALSE	TRUE	NA	FALSE	NA	NA	NA	NA
WDCP	80304	FALSE	FALSE	TRUE	FALSE	18	FALSE	TRUE	TRUE	TRUE	FALSE	648	TRUE	TRUE
MAIP1	79568	FALSE	FALSE	TRUE	FALSE	4368	FALSE	TRUE	NA	FALSE	FALSE	NA	FALSE	NA
C2orf48	348738	NA	NA	FALSE	FALSE	NA	NA	NA	NA	FALSE	NA	NA	NA	NA
C2orf49	79074	FALSE	FALSE	TRUE	FALSE	1490	FALSE	TRUE	NA	FALSE	FALSE	NA	NA	NA
C2orf50	130813	FALSE	FALSE	TRUE	FALSE	6159	FALSE	TRUE	NA	FALSE	FALSE	NA	NA	NA
MAB21L4	79919	FALSE	FALSE	TRUE	FALSE	10457	FALSE	TRUE	NA	FALSE	NA	NA	NA	NA
TEX44	165100	FALSE	FALSE	TRUE	FALSE	3029	FALSE	TRUE	NA	FALSE	FALSE	NA	NA	NA
STPG4	285051	NA	TRUE	TRUE	FALSE	139	TRUE	TRUE	NA	FALSE	FALSE	NA	NA	NA
C2orf66	401027	NA	TRUE	TRUE	FALSE	2720	TRUE	TRUE	NA	FALSE	FALSE	NA	FALSE	NA
C2orf68	388969	FALSE	FALSE	TRUE	FALSE	3	FALSE	TRUE	NA	FALSE	NA	NA	NA	NA
C2orf69	205327	FALSE	FALSE	TRUE	FALSE	1608	FALSE	TRUE	NA	FALSE	FALSE	NA	NA	NA
C2orf70	339778	NA	TRUE	TRUE	FALSE	1	TRUE	TRUE	NA	FALSE	NA	NA	NA	NA
PCARE	388939	NA	TRUE	TRUE	FALSE	3905	TRUE	TRUE	NA	FALSE	FALSE	NA	NA	NA
C2orf72	257407	NA	TRUE	TRUE	FALSE	3574	TRUE	TRUE	NA	FALSE	NA	NA	NA	NA
C2orf73	129852	FALSE	FALSE	TRUE	FALSE	81	FALSE	TRUE	NA	FALSE	FALSE	NA	NA	NA
C2orf76	130355	FALSE	FALSE	TRUE	FALSE	24	FALSE	TRUE	NA	FALSE	NA	NA	NA	NA
C2orf78	388960	FALSE	FALSE	TRUE	FALSE	360	FALSE	TRUE	NA	FALSE	NA	NA	NA	NA
C2orf80	389073	NA	TRUE	TRUE	FALSE	15	TRUE	TRUE	NA	FALSE	NA	NA	NA	NA
SNORC	389084	FALSE	FALSE	TRUE	FALSE	14	FALSE	TRUE	NA	FALSE	NA	NA	NA	NA
C2orf83	56918	NA	NA	FALSE	FALSE	NA	NA	NA	NA	FALSE	FALSE	NA	NA	NA
C2orf88	84281	NA	TRUE	TRUE	FALSE	12	TRUE	TRUE	NA	FALSE	FALSE	NA	NA	NA
C2orf91	400950	NA	TRUE	TRUE	FALSE	663	TRUE	TRUE	NA	FALSE	NA	NA	NA	NA
C3	718	TRUE	TRUE	TRUE	FALSE	1	TRUE	TRUE	TRUE	TRUE	FALSE	5152	TRUE	TRUE
C3AR1	719	FALSE	TRUE	TRUE	FALSE	2995	TRUE	TRUE	FALSE	TRUE	FALSE	5090	FALSE	TRUE
C3orf14	57415	NA	TRUE	TRUE	FALSE	3428	TRUE	TRUE	NA	FALSE	NA	NA	NA	NA
NEPRO	25871	NA	TRUE	TRUE	TRUE	34	FALSE	FALSE	NA	FALSE	NA	NA	NA	NA
C3orf18	51161	NA	TRUE	TRUE	FALSE	474	TRUE	TRUE	NA	FALSE	NA	NA	NA	NA
C3orf20	84077	NA	TRUE	TRUE	FALSE	5909	TRUE	TRUE	NA	FALSE	NA	NA	NA	NA
C3orf22	152065	NA	TRUE	TRUE	FALSE	792	TRUE	TRUE	NA	FALSE	NA	NA	NA	NA
LINC01565	23434	NA	NA	FALSE	FALSE	NA	NA	NA	NA	FALSE	NA	NA	NA	NA
C3orf30	152405	NA	TRUE	TRUE	FALSE	4808	TRUE	TRUE	NA	FALSE	FALSE	NA	NA	NA
C3orf33	285315	NA	TRUE	TRUE	FALSE	7084	TRUE	TRUE	NA	FALSE	FALSE	NA	NA	NA
C3orf35	339883	NA	NA	FALSE	FALSE	NA	NA	NA	NA	FALSE	NA	NA	NA	NA
C3orf36	80111	FALSE	FALSE	TRUE	FALSE	910	FALSE	TRUE	NA	FALSE	NA	NA	NA	NA
C3orf38	285237	FALSE	TRUE	TRUE	FALSE	1	FALSE	FALSE	FALSE	TRUE	FALSE	5887	FALSE	TRUE
SMCO1	255798	NA	TRUE	TRUE	FALSE	8564	TRUE	TRUE	NA	FALSE	FALSE	NA	NA	NA
C3orf52	79669	NA	TRUE	TRUE	FALSE	516	TRUE	TRUE	NA	FALSE	FALSE	NA	FALSE	NA
PQLC2L	152078	FALSE	FALSE	TRUE	FALSE	2849	FALSE	TRUE	NA	FALSE	NA	NA	NA	NA
C3orf56	285311	NA	NA	FALSE	FALSE	NA	FALSE	NA	NA	FALSE	FALSE	NA	NA	NA
C3orf58	205428	NA	TRUE	TRUE	FALSE	405	TRUE	TRUE	NA	FALSE	FALSE	NA	FALSE	NA
C3orf62	375341	NA	TRUE	TRUE	FALSE	9202	TRUE	TRUE	NA	FALSE	NA	NA	NA	NA
C3orf67	200844	NA	TRUE	TRUE	FALSE	176	TRUE	TRUE	NA	FALSE	FALSE	NA	NA	NA
C3orf70	285382	NA	TRUE	TRUE	FALSE	35	TRUE	TRUE	NA	FALSE	NA	NA	NA	NA
C3orf79	152118	NA	NA	FALSE	FALSE	NA	NA	NA	NA	FALSE	NA	NA	NA	NA
C3orf80	401097	FALSE	FALSE	TRUE	FALSE	952	FALSE	TRUE	NA	FALSE	FALSE	NA	NA	NA
C3orf84	646498	FALSE	FALSE	TRUE	FALSE	7662	FALSE	TRUE	NA	FALSE	NA	NA	NA	NA
C4A	720	FALSE	FALSE	TRUE	FALSE	338	FALSE	TRUE	NA	FALSE	NA	NA	NA	NA
C4BPA	722	TRUE	TRUE	TRUE	FALSE	817	TRUE	TRUE	TRUE	TRUE	FALSE	1816	TRUE	TRUE
C4BPB	725	FALSE	TRUE	TRUE	FALSE	377	TRUE	TRUE	FALSE	TRUE	FALSE	1652	FALSE	TRUE
C4orf17	84103	NA	TRUE	TRUE	FALSE	6258	TRUE	TRUE	NA	FALSE	NA	NA	NA	NA
C4orf19	55286	FALSE	FALSE	TRUE	FALSE	3584	FALSE	TRUE	NA	FALSE	NA	NA	NA	NA
CFAP299	255119	NA	TRUE	TRUE	FALSE	266	TRUE	TRUE	NA	FALSE	FALSE	NA	NA	NA
ODAPH	152816	NA	TRUE	TRUE	FALSE	822	TRUE	TRUE	NA	FALSE	FALSE	NA	NA	NA
HPF1	54969	NA	TRUE	TRUE	FALSE	4055	TRUE	TRUE	NA	FALSE	FALSE	NA	FALSE	NA
ABHD18	80167	NA	TRUE	TRUE	FALSE	14320	TRUE	TRUE	NA	FALSE	NA	NA	NA	NA
C4orf3	401152	NA	TRUE	TRUE	FALSE	4508	TRUE	TRUE	NA	FALSE	NA	NA	NA	NA
FAM241A	132720	NA	TRUE	TRUE	FALSE	12061	TRUE	TRUE	NA	FALSE	FALSE	NA	NA	NA
C4orf33	132321	NA	TRUE	TRUE	FALSE	6875	TRUE	TRUE	NA	FALSE	FALSE	NA	NA	NA
C4orf36	132989	NA	TRUE	TRUE	FALSE	1168	TRUE	TRUE	NA	FALSE	FALSE	NA	NA	NA
C4orf45	152940	FALSE	FALSE	TRUE	FALSE	2741	FALSE	TRUE	NA	FALSE	FALSE	NA	FALSE	NA
C4orf46	201725	FALSE	FALSE	TRUE	FALSE	8168	FALSE	TRUE	NA	FALSE	NA	NA	NA	NA
C4orf47	441054	NA	TRUE	TRUE	FALSE	3771	TRUE	TRUE	NA	FALSE	NA	NA	NA	NA
C4orf48	401115	NA	TRUE	TRUE	FALSE	8091	TRUE	TRUE	NA	FALSE	FALSE	NA	NA	NA
C4orf51	646603	NA	TRUE	TRUE	FALSE	12	TRUE	TRUE	NA	FALSE	NA	NA	NA	NA
LINC01587	10141	NA	NA	FALSE	FALSE	NA	NA	NA	NA	FALSE	NA	NA	NA	NA
C5	727	TRUE	TRUE	TRUE	FALSE	5731	TRUE	TRUE	TRUE	TRUE	FALSE	912	TRUE	TRUE
C5AR1	728	FALSE	FALSE	TRUE	FALSE	5	FALSE	TRUE	FALSE	TRUE	FALSE	5538	FALSE	TRUE
C5AR2	27202	TRUE	TRUE	TRUE	FALSE	44	TRUE	TRUE	TRUE	TRUE	FALSE	222	TRUE	TRUE
C5orf15	56951	FALSE	FALSE	TRUE	FALSE	243	FALSE	TRUE	NA	FALSE	FALSE	NA	NA	NA
DCANP1	140947	FALSE	FALSE	TRUE	FALSE	2111	FALSE	TRUE	NA	FALSE	FALSE	NA	NA	NA
C5orf22	55322	NA	TRUE	TRUE	FALSE	2236	TRUE	TRUE	NA	FALSE	FALSE	NA	NA	NA
C5orf24	134553	NA	TRUE	TRUE	FALSE	153	TRUE	TRUE	NA	FALSE	FALSE	NA	NA	NA
TMEM267	64417	NA	TRUE	TRUE	FALSE	818	TRUE	TRUE	NA	FALSE	FALSE	NA	NA	NA
C5orf30	90355	FALSE	FALSE	TRUE	FALSE	1311	FALSE	TRUE	NA	FALSE	NA	NA	NA	NA
C5orf34	375444	FALSE	FALSE	TRUE	FALSE	104	FALSE	TRUE	NA	FALSE	FALSE	NA	NA	NA
C5orf38	153571	FALSE	FALSE	TRUE	FALSE	937	FALSE	TRUE	NA	FALSE	NA	NA	NA	NA
CPLANE1	65250	NA	TRUE	TRUE	FALSE	92	TRUE	TRUE	NA	FALSE	NA	NA	NA	NA
MRNIP	51149	FALSE	FALSE	TRUE	FALSE	1402	FALSE	TRUE	NA	FALSE	FALSE	NA	NA	NA
C5orf46	389336	NA	TRUE	TRUE	FALSE	8494	TRUE	TRUE	NA	FALSE	FALSE	NA	NA	NA
C5orf47	133491	NA	TRUE	TRUE	FALSE	7981	TRUE	TRUE	NA	FALSE	FALSE	NA	FALSE	NA
C5orf49	134121	FALSE	FALSE	TRUE	FALSE	1234	FALSE	TRUE	NA	FALSE	NA	NA	NA	NA
C5orf51	285636	NA	TRUE	TRUE	FALSE	4631	TRUE	TRUE	NA	FALSE	FALSE	NA	FALSE	NA
C5orf52	100190949	FALSE	FALSE	TRUE	FALSE	2333	FALSE	TRUE	NA	FALSE	FALSE	NA	FALSE	NA
EXOC3-AS1	116349	NA	NA	FALSE	FALSE	NA	FALSE	NA	NA	FALSE	NA	NA	NA	NA
C5orf58	133874	NA	NA	FALSE	FALSE	NA	NA	NA	NA	FALSE	NA	NA	NA	NA
C5orf60	285679	NA	NA	FALSE	FALSE	NA	FALSE	NA	NA	FALSE	NA	NA	NA	NA
C5orf63	401207	FALSE	FALSE	TRUE	FALSE	15077	FALSE	TRUE	NA	FALSE	NA	NA	NA	NA
C5orf64	285668	NA	NA	FALSE	FALSE	NA	NA	NA	NA	FALSE	NA	NA	NA	NA
C5orf66	100996485	NA	NA	FALSE	FALSE	NA	NA	NA	NA	FALSE	NA	NA	NA	NA
C6	729	FALSE	TRUE	TRUE	FALSE	848	TRUE	TRUE	FALSE	TRUE	FALSE	1276	FALSE	TRUE
SMIM29	221491	NA	TRUE	TRUE	FALSE	85	TRUE	TRUE	NA	FALSE	NA	NA	NA	NA
TSBP1	10665	NA	TRUE	TRUE	FALSE	398	TRUE	TRUE	NA	FALSE	FALSE	NA	NA	NA
C6orf106	64771	FALSE	FALSE	TRUE	FALSE	706	FALSE	TRUE	NA	FALSE	FALSE	NA	NA	NA
C6orf118	168090	NA	TRUE	TRUE	FALSE	396	TRUE	TRUE	NA	FALSE	FALSE	NA	NA	NA
C6orf120	387263	NA	TRUE	TRUE	FALSE	2759	TRUE	TRUE	NA	FALSE	NA	NA	NA	NA
C6orf132	647024	NA	TRUE	TRUE	FALSE	1	TRUE	TRUE	NA	FALSE	NA	NA	NA	NA
C6orf136	221545	FALSE	FALSE	TRUE	FALSE	5	FALSE	TRUE	NA	FALSE	FALSE	NA	FALSE	NA
C6orf141	135398	NA	TRUE	TRUE	FALSE	5717	TRUE	TRUE	NA	FALSE	NA	NA	NA	NA
C6orf15	29113	FALSE	FALSE	TRUE	FALSE	2	FALSE	TRUE	NA	FALSE	FALSE	NA	FALSE	NA
C6orf163	206412	NA	TRUE	TRUE	FALSE	234	TRUE	TRUE	NA	FALSE	FALSE	NA	NA	NA
CFAP206	154313	NA	TRUE	TRUE	FALSE	287	TRUE	TRUE	NA	FALSE	FALSE	NA	NA	NA
LINC01600	154386	NA	NA	FALSE	FALSE	NA	NA	NA	NA	FALSE	NA	NA	NA	NA
C6orf201	404220	NA	TRUE	TRUE	FALSE	1175	TRUE	TRUE	NA	FALSE	FALSE	NA	NA	NA
C6orf203	51250	NA	TRUE	TRUE	FALSE	104	TRUE	TRUE	NA	FALSE	NA	NA	NA	NA
ARMT1	79624	NA	TRUE	TRUE	FALSE	750	TRUE	TRUE	NA	FALSE	NA	NA	NA	NA
C6orf222	389384	FALSE	FALSE	TRUE	FALSE	352	FALSE	TRUE	NA	FALSE	NA	NA	NA	NA
C6orf223	221416	NA	TRUE	TRUE	FALSE	4731	TRUE	TRUE	NA	FALSE	FALSE	NA	NA	NA
C6orf226	441150	FALSE	FALSE	TRUE	FALSE	212	FALSE	TRUE	NA	FALSE	NA	NA	NA	NA
ARMH2	101928603	NA	TRUE	TRUE	FALSE	4431	TRUE	TRUE	NA	FALSE	NA	NA	NA	NA
MPIG6B	80739	FALSE	FALSE	TRUE	FALSE	2132	FALSE	TRUE	NA	FALSE	NA	NA	NA	NA
C6orf47	57827	FALSE	FALSE	TRUE	FALSE	6073	FALSE	TRUE	NA	FALSE	NA	NA	NA	NA
C6orf48	50854	NA	TRUE	TRUE	FALSE	40	TRUE	TRUE	NA	FALSE	FALSE	NA	NA	NA
C6orf52	347744	NA	TRUE	TRUE	FALSE	3064	TRUE	TRUE	NA	FALSE	FALSE	NA	FALSE	NA
SDHAF4	135154	FALSE	FALSE	TRUE	FALSE	417	FALSE	TRUE	NA	FALSE	FALSE	NA	FALSE	NA
[truncated: 16,769 more rows]
