# Supplementary material for: Partial gene suppression improves identification of cancer vulnerabilities when CRISPR-Cas9 knockout is pan-lethal
Source: Genome Biol. 2023 Aug 23;24:192. doi: 10.1186/s13059-023-03020-w (PMC10464129; doi:10.1186/s13059-023-03020-w)
Supplement: Supplementary file 3 — Additional file 3: Table S2. Gene dependency classes (pan-dependency, strongly selective dependency, etc.) and the related metrics. [file 13059_2023_3020_MOESM3_ESM.xlsx]

## Sheet: Table S2a
symbol	entrez_id	name	CRISPR Class (Mutually Exclusive)	CRISPR Non-dependency	CRISPR Weakly Selective Dependency	CRISPR Strongly Selective Dependency	CRISPR High-variance Dependency	CRISPR Pan-dependency	RNAi Class (Mutually Exclusive)	RNAi Non-dependency	RNAi Weakly Selective Dependency	RNAi Strongly Selective Dependency	RNAi High-variance Dependency	RNAi Pan-dependency
A1BG	1	alpha-1-B glycoprotein	Non-dependency	TRUE	FALSE	FALSE	FALSE	FALSE	Weakly Selective Dependency	FALSE	TRUE	FALSE	FALSE	FALSE
A1CF	29974	APOBEC1 complementation factor	Non-dependency	TRUE	FALSE	FALSE	FALSE	FALSE	Weakly Selective Dependency	FALSE	TRUE	FALSE	FALSE	FALSE
A2M	2	alpha-2-macroglobulin	Non-dependency	TRUE	FALSE	FALSE	FALSE	FALSE	Weakly Selective Dependency	FALSE	TRUE	FALSE	FALSE	FALSE
A2ML1	144568	alpha-2-macroglobulin like 1	Non-dependency	TRUE	FALSE	FALSE	FALSE	FALSE	Weakly Selective Dependency	FALSE	TRUE	FALSE	FALSE	FALSE
A4GALT	53947	alpha 1,4-galactosyltransferase (P blood group)	Non-dependency	TRUE	FALSE	FALSE	FALSE	FALSE	Non-dependency	TRUE	FALSE	FALSE	FALSE	FALSE
A4GNT	51146	alpha-1,4-N-acetylglucosaminyltransferase	Non-dependency	TRUE	FALSE	FALSE	FALSE	FALSE	Non-dependency	TRUE	FALSE	FALSE	FALSE	FALSE
AAAS	8086	aladin WD repeat nucleoporin	High-variance Dependency	FALSE	FALSE	FALSE	TRUE	TRUE	Weakly Selective Dependency	FALSE	TRUE	FALSE	FALSE	FALSE
AACS	65985	acetoacetyl-CoA synthetase	Non-dependency	TRUE	FALSE	FALSE	FALSE	FALSE	Weakly Selective Dependency	FALSE	TRUE	FALSE	FALSE	FALSE
AADAC	13	arylacetamide deacetylase	Non-dependency	TRUE	FALSE	FALSE	FALSE	FALSE	Weakly Selective Dependency	FALSE	TRUE	FALSE	FALSE	FALSE
AADACL2	344752	arylacetamide deacetylase like 2	Non-dependency	TRUE	FALSE	FALSE	FALSE	FALSE	Weakly Selective Dependency	FALSE	TRUE	FALSE	FALSE	FALSE
AADACL4	343066	arylacetamide deacetylase like 4	Non-dependency	TRUE	FALSE	FALSE	FALSE	FALSE	Non-dependency	TRUE	FALSE	FALSE	FALSE	FALSE
AADAT	51166	aminoadipate aminotransferase	Non-dependency	TRUE	FALSE	FALSE	FALSE	FALSE	Non-dependency	TRUE	FALSE	FALSE	FALSE	FALSE
AAGAB	79719	alpha and gamma adaptin binding protein	Non-dependency	TRUE	FALSE	FALSE	FALSE	FALSE	Non-dependency	TRUE	FALSE	FALSE	FALSE	FALSE
AAK1	22848	AP2 associated kinase 1	Weakly Selective Dependency	FALSE	TRUE	FALSE	FALSE	FALSE	Non-dependency	TRUE	FALSE	FALSE	FALSE	FALSE
AAMDC	28971	adipogenesis associated Mth938 domain containing	Non-dependency	TRUE	FALSE	FALSE	FALSE	FALSE	Non-dependency	TRUE	FALSE	FALSE	FALSE	FALSE
AAMP	14	angio associated migratory cell protein	Pan-dependency	FALSE	FALSE	FALSE	FALSE	TRUE	High-variance Dependency	FALSE	FALSE	FALSE	TRUE	FALSE
AANAT	15	aralkylamine N-acetyltransferase	Weakly Selective Dependency	FALSE	TRUE	FALSE	FALSE	FALSE	Non-dependency	TRUE	FALSE	FALSE	FALSE	FALSE
AAR2	25980	AAR2 splicing factor homolog	Weakly Selective Dependency	FALSE	TRUE	FALSE	FALSE	FALSE	Non-dependency	TRUE	FALSE	FALSE	FALSE	FALSE
AARD	441376	alanine and arginine rich domain containing protein	Weakly Selective Dependency	FALSE	TRUE	FALSE	FALSE	FALSE	Non-dependency	TRUE	FALSE	FALSE	FALSE	FALSE
AARS	16	alanyl-tRNA synthetase	Pan-dependency	FALSE	FALSE	FALSE	FALSE	TRUE	Non-dependency	TRUE	FALSE	FALSE	FALSE	FALSE
AARS2	57505	alanyl-tRNA synthetase 2, mitochondrial	Pan-dependency	FALSE	FALSE	FALSE	FALSE	TRUE	Weakly Selective Dependency	FALSE	TRUE	FALSE	FALSE	FALSE
AASDH	132949	aminoadipate-semialdehyde dehydrogenase	Non-dependency	TRUE	FALSE	FALSE	FALSE	FALSE	Weakly Selective Dependency	FALSE	TRUE	FALSE	FALSE	FALSE
AASDHPPT	60496	aminoadipate-semialdehyde dehydrogenase-phosphopantetheinyl transferase	High-variance Dependency	FALSE	FALSE	FALSE	TRUE	TRUE	Non-dependency	TRUE	FALSE	FALSE	FALSE	FALSE
AASS	10157	aminoadipate-semialdehyde synthase	Weakly Selective Dependency	FALSE	TRUE	FALSE	FALSE	FALSE	Non-dependency	TRUE	FALSE	FALSE	FALSE	FALSE
AATF	26574	apoptosis antagonizing transcription factor	Pan-dependency	FALSE	FALSE	FALSE	FALSE	TRUE	Weakly Selective Dependency	FALSE	TRUE	FALSE	FALSE	FALSE
AATK	9625	apoptosis associated tyrosine kinase	Weakly Selective Dependency	FALSE	TRUE	FALSE	FALSE	FALSE	Weakly Selective Dependency	FALSE	TRUE	FALSE	FALSE	FALSE
ABAT	18	4-aminobutyrate aminotransferase	Non-dependency	TRUE	FALSE	FALSE	FALSE	FALSE	Non-dependency	TRUE	FALSE	FALSE	FALSE	FALSE
ABCA1	19	ATP binding cassette subfamily A member 1	Non-dependency	TRUE	FALSE	FALSE	FALSE	FALSE	Weakly Selective Dependency	FALSE	TRUE	FALSE	FALSE	FALSE
ABCA2	20	ATP binding cassette subfamily A member 2	Weakly Selective Dependency	FALSE	TRUE	FALSE	FALSE	FALSE	Non-dependency	TRUE	FALSE	FALSE	FALSE	FALSE
ABCA3	21	ATP binding cassette subfamily A member 3	Non-dependency	TRUE	FALSE	FALSE	FALSE	FALSE	Non-dependency	TRUE	FALSE	FALSE	FALSE	FALSE
ABCA4	24	ATP binding cassette subfamily A member 4	Weakly Selective Dependency	FALSE	TRUE	FALSE	FALSE	FALSE	Non-dependency	TRUE	FALSE	FALSE	FALSE	FALSE
ABCA5	23461	ATP binding cassette subfamily A member 5	Non-dependency	TRUE	FALSE	FALSE	FALSE	FALSE	Non-dependency	TRUE	FALSE	FALSE	FALSE	FALSE
ABCA6	23460	ATP binding cassette subfamily A member 6	Non-dependency	TRUE	FALSE	FALSE	FALSE	FALSE	Non-dependency	TRUE	FALSE	FALSE	FALSE	FALSE
ABCA7	10347	ATP binding cassette subfamily A member 7	Non-dependency	TRUE	FALSE	FALSE	FALSE	FALSE	Non-dependency	TRUE	FALSE	FALSE	FALSE	FALSE
ABCA8	10351	ATP binding cassette subfamily A member 8	Weakly Selective Dependency	FALSE	TRUE	FALSE	FALSE	FALSE	Non-dependency	TRUE	FALSE	FALSE	FALSE	FALSE
ABCA9	10350	ATP binding cassette subfamily A member 9	Non-dependency	TRUE	FALSE	FALSE	FALSE	FALSE	Non-dependency	TRUE	FALSE	FALSE	FALSE	FALSE
ABCA10	10349	ATP binding cassette subfamily A member 10	Non-dependency	TRUE	FALSE	FALSE	FALSE	FALSE	Non-dependency	TRUE	FALSE	FALSE	FALSE	FALSE
ABCA12	26154	ATP binding cassette subfamily A member 12	Weakly Selective Dependency	FALSE	TRUE	FALSE	FALSE	FALSE	Non-dependency	TRUE	FALSE	FALSE	FALSE	FALSE
ABCA13	154664	ATP binding cassette subfamily A member 13	Weakly Selective Dependency	FALSE	TRUE	FALSE	FALSE	FALSE	Non-dependency	TRUE	FALSE	FALSE	FALSE	FALSE
ABCB1	5243	ATP binding cassette subfamily B member 1	Non-dependency	TRUE	FALSE	FALSE	FALSE	FALSE	Weakly Selective Dependency	FALSE	TRUE	FALSE	FALSE	FALSE
ABCB4	5244	ATP binding cassette subfamily B member 4	Non-dependency	TRUE	FALSE	FALSE	FALSE	FALSE	Non-dependency	TRUE	FALSE	FALSE	FALSE	FALSE
ABCB5	340273	ATP binding cassette subfamily B member 5	Non-dependency	TRUE	FALSE	FALSE	FALSE	FALSE	Weakly Selective Dependency	FALSE	TRUE	FALSE	FALSE	FALSE
ABCB6	10058	ATP binding cassette subfamily B member 6 (Langereis blood group)	Non-dependency	TRUE	FALSE	FALSE	FALSE	FALSE	Non-dependency	TRUE	FALSE	FALSE	FALSE	FALSE
ABCB8	11194	ATP binding cassette subfamily B member 8	Non-dependency	TRUE	FALSE	FALSE	FALSE	FALSE	Non-dependency	TRUE	FALSE	FALSE	FALSE	FALSE
ABCB9	23457	ATP binding cassette subfamily B member 9	Weakly Selective Dependency	FALSE	TRUE	FALSE	FALSE	FALSE	Weakly Selective Dependency	FALSE	TRUE	FALSE	FALSE	FALSE
ABCB10	23456	ATP binding cassette subfamily B member 10	High-variance Dependency	FALSE	FALSE	FALSE	TRUE	FALSE	Weakly Selective Dependency	FALSE	TRUE	FALSE	FALSE	FALSE
ABCB11	8647	ATP binding cassette subfamily B member 11	Non-dependency	TRUE	FALSE	FALSE	FALSE	FALSE	Weakly Selective Dependency	FALSE	TRUE	FALSE	FALSE	FALSE
ABCC1	4363	ATP binding cassette subfamily C member 1	Non-dependency	TRUE	FALSE	FALSE	FALSE	FALSE	Non-dependency	TRUE	FALSE	FALSE	FALSE	FALSE
ABCC2	1244	ATP binding cassette subfamily C member 2	Non-dependency	TRUE	FALSE	FALSE	FALSE	FALSE	Non-dependency	TRUE	FALSE	FALSE	FALSE	FALSE
ABCC3	8714	ATP binding cassette subfamily C member 3	Weakly Selective Dependency	FALSE	TRUE	FALSE	FALSE	FALSE	Weakly Selective Dependency	FALSE	TRUE	FALSE	FALSE	FALSE
ABCC4	10257	ATP binding cassette subfamily C member 4	Non-dependency	TRUE	FALSE	FALSE	FALSE	FALSE	Non-dependency	TRUE	FALSE	FALSE	FALSE	FALSE
ABCC5	10057	ATP binding cassette subfamily C member 5	Non-dependency	TRUE	FALSE	FALSE	FALSE	FALSE	Non-dependency	TRUE	FALSE	FALSE	FALSE	FALSE
ABCC6	368	ATP binding cassette subfamily C member 6	Weakly Selective Dependency	FALSE	TRUE	FALSE	FALSE	FALSE	Non-dependency	TRUE	FALSE	FALSE	FALSE	FALSE
ABCC8	6833	ATP binding cassette subfamily C member 8	Non-dependency	TRUE	FALSE	FALSE	FALSE	FALSE	Non-dependency	TRUE	FALSE	FALSE	FALSE	FALSE
ABCC9	10060	ATP binding cassette subfamily C member 9	Non-dependency	TRUE	FALSE	FALSE	FALSE	FALSE	Non-dependency	TRUE	FALSE	FALSE	FALSE	FALSE
ABCC10	89845	ATP binding cassette subfamily C member 10	Weakly Selective Dependency	FALSE	TRUE	FALSE	FALSE	FALSE	Non-dependency	TRUE	FALSE	FALSE	FALSE	FALSE
ABCC11	85320	ATP binding cassette subfamily C member 11	Non-dependency	TRUE	FALSE	FALSE	FALSE	FALSE	Non-dependency	TRUE	FALSE	FALSE	FALSE	FALSE
ABCC12	94160	ATP binding cassette subfamily C member 12	Non-dependency	TRUE	FALSE	FALSE	FALSE	FALSE	Non-dependency	TRUE	FALSE	FALSE	FALSE	FALSE
ABCD2	225	ATP binding cassette subfamily D member 2	Non-dependency	TRUE	FALSE	FALSE	FALSE	FALSE	Non-dependency	TRUE	FALSE	FALSE	FALSE	FALSE
ABCD3	5825	ATP binding cassette subfamily D member 3	Weakly Selective Dependency	FALSE	TRUE	FALSE	FALSE	FALSE	Weakly Selective Dependency	FALSE	TRUE	FALSE	FALSE	FALSE
ABCD4	5826	ATP binding cassette subfamily D member 4	Weakly Selective Dependency	FALSE	TRUE	FALSE	FALSE	FALSE	Non-dependency	TRUE	FALSE	FALSE	FALSE	FALSE
ABCE1	6059	ATP binding cassette subfamily E member 1	Pan-dependency	FALSE	FALSE	FALSE	FALSE	TRUE	Pan-dependency	FALSE	FALSE	FALSE	FALSE	TRUE
ABCF1	23	ATP binding cassette subfamily F member 1	Pan-dependency	FALSE	FALSE	FALSE	FALSE	TRUE	High-variance Dependency	FALSE	FALSE	FALSE	TRUE	FALSE
ABCF2	10061	ATP binding cassette subfamily F member 2	Weakly Selective Dependency	FALSE	TRUE	FALSE	FALSE	FALSE	Non-dependency	TRUE	FALSE	FALSE	FALSE	FALSE
ABCF3	55324	ATP binding cassette subfamily F member 3	Non-dependency	TRUE	FALSE	FALSE	FALSE	FALSE	Non-dependency	TRUE	FALSE	FALSE	FALSE	FALSE
ABCG1	9619	ATP binding cassette subfamily G member 1	High-variance Dependency	FALSE	FALSE	FALSE	TRUE	TRUE	Non-dependency	TRUE	FALSE	FALSE	FALSE	FALSE
ABCG2	9429	ATP binding cassette subfamily G member 2 (Junior blood group)	Weakly Selective Dependency	FALSE	TRUE	FALSE	FALSE	FALSE	Non-dependency	TRUE	FALSE	FALSE	FALSE	FALSE
ABCG4	64137	ATP binding cassette subfamily G member 4	Non-dependency	TRUE	FALSE	FALSE	FALSE	FALSE	Non-dependency	TRUE	FALSE	FALSE	FALSE	FALSE
ABCG5	64240	ATP binding cassette subfamily G member 5	Non-dependency	TRUE	FALSE	FALSE	FALSE	FALSE	Non-dependency	TRUE	FALSE	FALSE	FALSE	FALSE
ABCG8	64241	ATP binding cassette subfamily G member 8	Weakly Selective Dependency	FALSE	TRUE	FALSE	FALSE	FALSE	Non-dependency	TRUE	FALSE	FALSE	FALSE	FALSE
ABHD2	11057	abhydrolase domain containing 2	Weakly Selective Dependency	FALSE	TRUE	FALSE	FALSE	FALSE	Weakly Selective Dependency	FALSE	TRUE	FALSE	FALSE	FALSE
ABHD3	171586	abhydrolase domain containing 3	Non-dependency	TRUE	FALSE	FALSE	FALSE	FALSE	Non-dependency	TRUE	FALSE	FALSE	FALSE	FALSE
ABHD4	63874	abhydrolase domain containing 4	Non-dependency	TRUE	FALSE	FALSE	FALSE	FALSE	Non-dependency	TRUE	FALSE	FALSE	FALSE	FALSE
ABHD5	51099	abhydrolase domain containing 5	Non-dependency	TRUE	FALSE	FALSE	FALSE	FALSE	Non-dependency	TRUE	FALSE	FALSE	FALSE	FALSE
ABHD6	57406	abhydrolase domain containing 6	Non-dependency	TRUE	FALSE	FALSE	FALSE	FALSE	Non-dependency	TRUE	FALSE	FALSE	FALSE	FALSE
ABHD8	79575	abhydrolase domain containing 8	Non-dependency	TRUE	FALSE	FALSE	FALSE	FALSE	Non-dependency	TRUE	FALSE	FALSE	FALSE	FALSE
ABHD10	55347	abhydrolase domain containing 10	Non-dependency	TRUE	FALSE	FALSE	FALSE	FALSE	Weakly Selective Dependency	FALSE	TRUE	FALSE	FALSE	FALSE
ABHD11	83451	abhydrolase domain containing 11	High-variance Dependency	FALSE	FALSE	FALSE	TRUE	TRUE	Non-dependency	TRUE	FALSE	FALSE	FALSE	FALSE
ABHD12	26090	abhydrolase domain containing 12	Weakly Selective Dependency	FALSE	TRUE	FALSE	FALSE	FALSE	High-variance Dependency	FALSE	FALSE	FALSE	TRUE	FALSE
ABHD12B	145447	abhydrolase domain containing 12B	Weakly Selective Dependency	FALSE	TRUE	FALSE	FALSE	FALSE	Non-dependency	TRUE	FALSE	FALSE	FALSE	FALSE
ABHD13	84945	abhydrolase domain containing 13	Weakly Selective Dependency	FALSE	TRUE	FALSE	FALSE	FALSE	Non-dependency	TRUE	FALSE	FALSE	FALSE	FALSE
ABHD14A	25864	abhydrolase domain containing 14A	Non-dependency	TRUE	FALSE	FALSE	FALSE	FALSE	Non-dependency	TRUE	FALSE	FALSE	FALSE	FALSE
ABHD14B	84836	abhydrolase domain containing 14B	Non-dependency	TRUE	FALSE	FALSE	FALSE	FALSE	Non-dependency	TRUE	FALSE	FALSE	FALSE	FALSE
ABHD15	116236	abhydrolase domain containing 15	Weakly Selective Dependency	FALSE	TRUE	FALSE	FALSE	FALSE	Non-dependency	TRUE	FALSE	FALSE	FALSE	FALSE
ABHD16A	7920	abhydrolase domain containing 16A	Weakly Selective Dependency	FALSE	TRUE	FALSE	FALSE	FALSE	Non-dependency	TRUE	FALSE	FALSE	FALSE	FALSE
ABHD16B	140701	abhydrolase domain containing 16B	Non-dependency	TRUE	FALSE	FALSE	FALSE	FALSE	Non-dependency	TRUE	FALSE	FALSE	FALSE	FALSE
ABHD17A	81926	abhydrolase domain containing 17A	High-variance Dependency	FALSE	FALSE	FALSE	TRUE	TRUE	Non-dependency	TRUE	FALSE	FALSE	FALSE	FALSE
ABHD17B	51104	abhydrolase domain containing 17B	Non-dependency	TRUE	FALSE	FALSE	FALSE	FALSE	Non-dependency	TRUE	FALSE	FALSE	FALSE	FALSE
ABI1	10006	abl interactor 1	Weakly Selective Dependency	FALSE	TRUE	FALSE	FALSE	FALSE	Weakly Selective Dependency	FALSE	TRUE	FALSE	FALSE	FALSE
ABI2	10152	abl interactor 2	Non-dependency	TRUE	FALSE	FALSE	FALSE	FALSE	Weakly Selective Dependency	FALSE	TRUE	FALSE	FALSE	FALSE
ABI3	51225	ABI family member 3	Non-dependency	TRUE	FALSE	FALSE	FALSE	FALSE	Weakly Selective Dependency	FALSE	TRUE	FALSE	FALSE	FALSE
ABL1	25	ABL proto-oncogene 1, non-receptor tyrosine kinase	Weakly Selective Dependency	FALSE	TRUE	FALSE	FALSE	FALSE	Non-dependency	TRUE	FALSE	FALSE	FALSE	FALSE
ABL2	27	ABL proto-oncogene 2, non-receptor tyrosine kinase	Non-dependency	TRUE	FALSE	FALSE	FALSE	FALSE	Weakly Selective Dependency	FALSE	TRUE	FALSE	FALSE	FALSE
ABLIM1	3983	actin binding LIM protein 1	Non-dependency	TRUE	FALSE	FALSE	FALSE	FALSE	Non-dependency	TRUE	FALSE	FALSE	FALSE	FALSE
ABLIM2	84448	actin binding LIM protein family member 2	Non-dependency	TRUE	FALSE	FALSE	FALSE	FALSE	Non-dependency	TRUE	FALSE	FALSE	FALSE	FALSE
ABLIM3	22885	actin binding LIM protein family member 3	Non-dependency	TRUE	FALSE	FALSE	FALSE	FALSE	Weakly Selective Dependency	FALSE	TRUE	FALSE	FALSE	FALSE
ABR	29	ABR, RhoGEF and GTPase activating protein	Weakly Selective Dependency	FALSE	TRUE	FALSE	FALSE	FALSE	Non-dependency	TRUE	FALSE	FALSE	FALSE	FALSE
ABRA	137735	actin binding Rho activating protein	Weakly Selective Dependency	FALSE	TRUE	FALSE	FALSE	FALSE	Non-dependency	TRUE	FALSE	FALSE	FALSE	FALSE
ABRAXAS1	84142	abraxas 1, BRCA1 A complex subunit	Weakly Selective Dependency	FALSE	TRUE	FALSE	FALSE	FALSE	Non-dependency	TRUE	FALSE	FALSE	FALSE	FALSE
ABRAXAS2	23172	abraxas 2, BRISC complex subunit	Non-dependency	TRUE	FALSE	FALSE	FALSE	FALSE	Non-dependency	TRUE	FALSE	FALSE	FALSE	FALSE
ABT1	29777	activator of basal transcription 1	High-variance Dependency	FALSE	FALSE	FALSE	TRUE	TRUE	Weakly Selective Dependency	FALSE	TRUE	FALSE	FALSE	FALSE
ABTB1	80325	ankyrin repeat and BTB domain containing 1	Non-dependency	TRUE	FALSE	FALSE	FALSE	FALSE	Non-dependency	TRUE	FALSE	FALSE	FALSE	FALSE
ABTB2	25841	ankyrin repeat and BTB domain containing 2	Non-dependency	TRUE	FALSE	FALSE	FALSE	FALSE	Non-dependency	TRUE	FALSE	FALSE	FALSE	FALSE
ACAA1	30	acetyl-CoA acyltransferase 1	Non-dependency	TRUE	FALSE	FALSE	FALSE	FALSE	Non-dependency	TRUE	FALSE	FALSE	FALSE	FALSE
ACAA2	10449	acetyl-CoA acyltransferase 2	Non-dependency	TRUE	FALSE	FALSE	FALSE	FALSE	Non-dependency	TRUE	FALSE	FALSE	FALSE	FALSE
ACACA	31	acetyl-CoA carboxylase alpha	High-variance Dependency	FALSE	FALSE	FALSE	TRUE	FALSE	Weakly Selective Dependency	FALSE	TRUE	FALSE	FALSE	FALSE
ACACB	32	acetyl-CoA carboxylase beta	Non-dependency	TRUE	FALSE	FALSE	FALSE	FALSE	Weakly Selective Dependency	FALSE	TRUE	FALSE	FALSE	FALSE
ACAD8	27034	acyl-CoA dehydrogenase family member 8	Non-dependency	TRUE	FALSE	FALSE	FALSE	FALSE	Non-dependency	TRUE	FALSE	FALSE	FALSE	FALSE
ACAD9	28976	acyl-CoA dehydrogenase family member 9	High-variance Dependency	FALSE	FALSE	FALSE	TRUE	FALSE	Weakly Selective Dependency	FALSE	TRUE	FALSE	FALSE	FALSE
ACAD10	80724	acyl-CoA dehydrogenase family member 10	Non-dependency	TRUE	FALSE	FALSE	FALSE	FALSE	Weakly Selective Dependency	FALSE	TRUE	FALSE	FALSE	FALSE
ACAD11	84129	acyl-CoA dehydrogenase family member 11	Weakly Selective Dependency	FALSE	TRUE	FALSE	FALSE	FALSE	Weakly Selective Dependency	FALSE	TRUE	FALSE	FALSE	FALSE
ACADL	33	acyl-CoA dehydrogenase long chain	Non-dependency	TRUE	FALSE	FALSE	FALSE	FALSE	Weakly Selective Dependency	FALSE	TRUE	FALSE	FALSE	FALSE
ACADM	34	acyl-CoA dehydrogenase medium chain	Non-dependency	TRUE	FALSE	FALSE	FALSE	FALSE	Weakly Selective Dependency	FALSE	TRUE	FALSE	FALSE	FALSE
ACADS	35	acyl-CoA dehydrogenase short chain	Weakly Selective Dependency	FALSE	TRUE	FALSE	FALSE	FALSE	Weakly Selective Dependency	FALSE	TRUE	FALSE	FALSE	FALSE
ACADSB	36	acyl-CoA dehydrogenase short/branched chain	Non-dependency	TRUE	FALSE	FALSE	FALSE	FALSE	Weakly Selective Dependency	FALSE	TRUE	FALSE	FALSE	FALSE
ACADVL	37	acyl-CoA dehydrogenase very long chain	Non-dependency	TRUE	FALSE	FALSE	FALSE	FALSE	Weakly Selective Dependency	FALSE	TRUE	FALSE	FALSE	FALSE
ACAN	176	aggrecan	Non-dependency	TRUE	FALSE	FALSE	FALSE	FALSE	Weakly Selective Dependency	FALSE	TRUE	FALSE	FALSE	FALSE
ACAP1	9744	ArfGAP with coiled-coil, ankyrin repeat and PH domains 1	Weakly Selective Dependency	FALSE	TRUE	FALSE	FALSE	FALSE	Non-dependency	TRUE	FALSE	FALSE	FALSE	FALSE
ACAP2	23527	ArfGAP with coiled-coil, ankyrin repeat and PH domains 2	Weakly Selective Dependency	FALSE	TRUE	FALSE	FALSE	FALSE	Weakly Selective Dependency	FALSE	TRUE	FALSE	FALSE	FALSE
ACAP3	116983	ArfGAP with coiled-coil, ankyrin repeat and PH domains 3	Weakly Selective Dependency	FALSE	TRUE	FALSE	FALSE	FALSE	Non-dependency	TRUE	FALSE	FALSE	FALSE	FALSE
ACAT1	38	acetyl-CoA acetyltransferase 1	Non-dependency	TRUE	FALSE	FALSE	FALSE	FALSE	Weakly Selective Dependency	FALSE	TRUE	FALSE	FALSE	FALSE
ACAT2	39	acetyl-CoA acetyltransferase 2	Non-dependency	TRUE	FALSE	FALSE	FALSE	FALSE	Weakly Selective Dependency	FALSE	TRUE	FALSE	FALSE	FALSE
ACBD3	64746	acyl-CoA binding domain containing 3	Weakly Selective Dependency	FALSE	TRUE	FALSE	FALSE	FALSE	Weakly Selective Dependency	FALSE	TRUE	FALSE	FALSE	FALSE
ACBD4	79777	acyl-CoA binding domain containing 4	Non-dependency	TRUE	FALSE	FALSE	FALSE	FALSE	Weakly Selective Dependency	FALSE	TRUE	FALSE	FALSE	FALSE
ACBD5	91452	acyl-CoA binding domain containing 5	Weakly Selective Dependency	FALSE	TRUE	FALSE	FALSE	FALSE	Weakly Selective Dependency	FALSE	TRUE	FALSE	FALSE	FALSE
ACBD6	84320	acyl-CoA binding domain containing 6	Non-dependency	TRUE	FALSE	FALSE	FALSE	FALSE	Weakly Selective Dependency	FALSE	TRUE	FALSE	FALSE	FALSE
ACCS	84680	1-aminocyclopropane-1-carboxylate synthase homolog (inactive)	Non-dependency	TRUE	FALSE	FALSE	FALSE	FALSE	Non-dependency	TRUE	FALSE	FALSE	FALSE	FALSE
ACCSL	390110	1-aminocyclopropane-1-carboxylate synthase homolog (inactive) like	Weakly Selective Dependency	FALSE	TRUE	FALSE	FALSE	FALSE	Non-dependency	TRUE	FALSE	FALSE	FALSE	FALSE
ACD	65057	ACD, shelterin complex subunit and telomerase recruitment factor	High-variance Dependency	FALSE	FALSE	FALSE	TRUE	TRUE	Non-dependency	TRUE	FALSE	FALSE	FALSE	FALSE
ACE	1636	angiotensin I converting enzyme	Weakly Selective Dependency	FALSE	TRUE	FALSE	FALSE	FALSE	Non-dependency	TRUE	FALSE	FALSE	FALSE	FALSE
ACER1	125981	alkaline ceramidase 1	Non-dependency	TRUE	FALSE	FALSE	FALSE	FALSE	Non-dependency	TRUE	FALSE	FALSE	FALSE	FALSE
ACER2	340485	alkaline ceramidase 2	Non-dependency	TRUE	FALSE	FALSE	FALSE	FALSE	Non-dependency	TRUE	FALSE	FALSE	FALSE	FALSE
ACER3	55331	alkaline ceramidase 3	Weakly Selective Dependency	FALSE	TRUE	FALSE	FALSE	FALSE	Weakly Selective Dependency	FALSE	TRUE	FALSE	FALSE	FALSE
ACHE	43	acetylcholinesterase (Cartwright blood group)	Weakly Selective Dependency	FALSE	TRUE	FALSE	FALSE	FALSE	Weakly Selective Dependency	FALSE	TRUE	FALSE	FALSE	FALSE
ACIN1	22985	apoptotic chromatin condensation inducer 1	Pan-dependency	FALSE	FALSE	FALSE	FALSE	TRUE	Weakly Selective Dependency	FALSE	TRUE	FALSE	FALSE	FALSE
ACKR1	2532	atypical chemokine receptor 1 (Duffy blood group)	Non-dependency	TRUE	FALSE	FALSE	FALSE	FALSE	Weakly Selective Dependency	FALSE	TRUE	FALSE	FALSE	FALSE
ACKR2	1238	atypical chemokine receptor 2	Non-dependency	TRUE	FALSE	FALSE	FALSE	FALSE	Weakly Selective Dependency	FALSE	TRUE	FALSE	FALSE	FALSE
ACKR3	57007	atypical chemokine receptor 3	Non-dependency	TRUE	FALSE	FALSE	FALSE	FALSE	Non-dependency	TRUE	FALSE	FALSE	FALSE	FALSE
ACKR4	51554	atypical chemokine receptor 4	Weakly Selective Dependency	FALSE	TRUE	FALSE	FALSE	FALSE	Non-dependency	TRUE	FALSE	FALSE	FALSE	FALSE
ACLY	47	ATP citrate lyase	High-variance Dependency	FALSE	FALSE	FALSE	TRUE	FALSE	High-variance Dependency	FALSE	FALSE	FALSE	TRUE	FALSE
ACMSD	130013	aminocarboxymuconate semialdehyde decarboxylase	Non-dependency	TRUE	FALSE	FALSE	FALSE	FALSE	Weakly Selective Dependency	FALSE	TRUE	FALSE	FALSE	FALSE
ACO1	48	aconitase 1	Non-dependency	TRUE	FALSE	FALSE	FALSE	FALSE	Non-dependency	TRUE	FALSE	FALSE	FALSE	FALSE
ACO2	50	aconitase 2	High-variance Dependency	FALSE	FALSE	FALSE	TRUE	FALSE	High-variance Dependency	FALSE	FALSE	FALSE	TRUE	FALSE
ACOT1	641371	acyl-CoA thioesterase 1	Non-dependency	TRUE	FALSE	FALSE	FALSE	FALSE	Non-dependency	TRUE	FALSE	FALSE	FALSE	FALSE
ACOT2	10965	acyl-CoA thioesterase 2	Non-dependency	TRUE	FALSE	FALSE	FALSE	FALSE	Non-dependency	TRUE	FALSE	FALSE	FALSE	FALSE
ACOT4	122970	acyl-CoA thioesterase 4	Weakly Selective Dependency	FALSE	TRUE	FALSE	FALSE	FALSE	Non-dependency	TRUE	FALSE	FALSE	FALSE	FALSE
ACOT7	11332	acyl-CoA thioesterase 7	Non-dependency	TRUE	FALSE	FALSE	FALSE	FALSE	Non-dependency	TRUE	FALSE	FALSE	FALSE	FALSE
ACOT8	10005	acyl-CoA thioesterase 8	Non-dependency	TRUE	FALSE	FALSE	FALSE	FALSE	High-variance Dependency	FALSE	FALSE	FALSE	TRUE	FALSE
ACOT11	26027	acyl-CoA thioesterase 11	Non-dependency	TRUE	FALSE	FALSE	FALSE	FALSE	Weakly Selective Dependency	FALSE	TRUE	FALSE	FALSE	FALSE
ACOT12	134526	acyl-CoA thioesterase 12	Pan-dependency	FALSE	FALSE	FALSE	FALSE	TRUE	Non-dependency	TRUE	FALSE	FALSE	FALSE	FALSE
ACOT13	55856	acyl-CoA thioesterase 13	Non-dependency	TRUE	FALSE	FALSE	FALSE	FALSE	Weakly Selective Dependency	FALSE	TRUE	FALSE	FALSE	FALSE
ACOX1	51	acyl-CoA oxidase 1	Strongly Selective Dependency	FALSE	FALSE	TRUE	FALSE	FALSE	Non-dependency	TRUE	FALSE	FALSE	FALSE	FALSE
ACOX2	8309	acyl-CoA oxidase 2	Non-dependency	TRUE	FALSE	FALSE	FALSE	FALSE	Non-dependency	TRUE	FALSE	FALSE	FALSE	FALSE
ACOX3	8310	acyl-CoA oxidase 3, pristanoyl	Weakly Selective Dependency	FALSE	TRUE	FALSE	FALSE	FALSE	Weakly Selective Dependency	FALSE	TRUE	FALSE	FALSE	FALSE
ACOXL	55289	acyl-CoA oxidase like	Weakly Selective Dependency	FALSE	TRUE	FALSE	FALSE	FALSE	Non-dependency	TRUE	FALSE	FALSE	FALSE	FALSE
ACP1	52	acid phosphatase 1	Non-dependency	TRUE	FALSE	FALSE	FALSE	FALSE	Non-dependency	TRUE	FALSE	FALSE	FALSE	FALSE
ACP2	53	acid phosphatase 2, lysosomal	Non-dependency	TRUE	FALSE	FALSE	FALSE	FALSE	Non-dependency	TRUE	FALSE	FALSE	FALSE	FALSE
ACP5	54	acid phosphatase 5, tartrate resistant	Non-dependency	TRUE	FALSE	FALSE	FALSE	FALSE	Non-dependency	TRUE	FALSE	FALSE	FALSE	FALSE
ACP6	51205	acid phosphatase 6, lysophosphatidic	Weakly Selective Dependency	FALSE	TRUE	FALSE	FALSE	FALSE	Non-dependency	TRUE	FALSE	FALSE	FALSE	FALSE
ACP7	390928	acid phosphatase 7, tartrate resistant (putative)	Non-dependency	TRUE	FALSE	FALSE	FALSE	FALSE	Weakly Selective Dependency	FALSE	TRUE	FALSE	FALSE	FALSE
ACPP	55	acid phosphatase, prostate	Non-dependency	TRUE	FALSE	FALSE	FALSE	FALSE	Weakly Selective Dependency	FALSE	TRUE	FALSE	FALSE	FALSE
ACR	49	acrosin	Weakly Selective Dependency	FALSE	TRUE	FALSE	FALSE	FALSE	Weakly Selective Dependency	FALSE	TRUE	FALSE	FALSE	FALSE
ACRBP	84519	acrosin binding protein	Non-dependency	TRUE	FALSE	FALSE	FALSE	FALSE	Non-dependency	TRUE	FALSE	FALSE	FALSE	FALSE
ACRV1	56	acrosomal vesicle protein 1	Non-dependency	TRUE	FALSE	FALSE	FALSE	FALSE	Weakly Selective Dependency	FALSE	TRUE	FALSE	FALSE	FALSE
ACSBG1	23205	acyl-CoA synthetase bubblegum family member 1	Non-dependency	TRUE	FALSE	FALSE	FALSE	FALSE	Non-dependency	TRUE	FALSE	FALSE	FALSE	FALSE
ACSBG2	81616	acyl-CoA synthetase bubblegum family member 2	Non-dependency	TRUE	FALSE	FALSE	FALSE	FALSE	Non-dependency	TRUE	FALSE	FALSE	FALSE	FALSE
ACSF2	80221	acyl-CoA synthetase family member 2	Weakly Selective Dependency	FALSE	TRUE	FALSE	FALSE	FALSE	Non-dependency	TRUE	FALSE	FALSE	FALSE	FALSE
ACSF3	197322	acyl-CoA synthetase family member 3	Non-dependency	TRUE	FALSE	FALSE	FALSE	FALSE	Non-dependency	TRUE	FALSE	FALSE	FALSE	FALSE
ACSL1	2180	acyl-CoA synthetase long chain family member 1	Non-dependency	TRUE	FALSE	FALSE	FALSE	FALSE	Non-dependency	TRUE	FALSE	FALSE	FALSE	FALSE
ACSL3	2181	acyl-CoA synthetase long chain family member 3	High-variance Dependency	FALSE	FALSE	FALSE	TRUE	FALSE	Weakly Selective Dependency	FALSE	TRUE	FALSE	FALSE	FALSE
ACSL5	51703	acyl-CoA synthetase long chain family member 5	Non-dependency	TRUE	FALSE	FALSE	FALSE	FALSE	Non-dependency	TRUE	FALSE	FALSE	FALSE	FALSE
ACSL6	23305	acyl-CoA synthetase long chain family member 6	Weakly Selective Dependency	FALSE	TRUE	FALSE	FALSE	FALSE	Non-dependency	TRUE	FALSE	FALSE	FALSE	FALSE
ACSM1	116285	acyl-CoA synthetase medium chain family member 1	Non-dependency	TRUE	FALSE	FALSE	FALSE	FALSE	Non-dependency	TRUE	FALSE	FALSE	FALSE	FALSE
ACSM2B	348158	acyl-CoA synthetase medium chain family member 2B	Non-dependency	TRUE	FALSE	FALSE	FALSE	FALSE	Non-dependency	TRUE	FALSE	FALSE	FALSE	FALSE
ACSM3	6296	acyl-CoA synthetase medium chain family member 3	Non-dependency	TRUE	FALSE	FALSE	FALSE	FALSE	Non-dependency	TRUE	FALSE	FALSE	FALSE	FALSE
ACSM5	54988	acyl-CoA synthetase medium chain family member 5	Non-dependency	TRUE	FALSE	FALSE	FALSE	FALSE	Non-dependency	TRUE	FALSE	FALSE	FALSE	FALSE
ACSM6	142827	acyl-CoA synthetase medium chain family member 6	Non-dependency	TRUE	FALSE	FALSE	FALSE	FALSE	Weakly Selective Dependency	FALSE	TRUE	FALSE	FALSE	FALSE
ACSS1	84532	acyl-CoA synthetase short chain family member 1	Non-dependency	TRUE	FALSE	FALSE	FALSE	FALSE	High-variance Dependency	FALSE	FALSE	FALSE	TRUE	FALSE
ACSS2	55902	acyl-CoA synthetase short chain family member 2	Non-dependency	TRUE	FALSE	FALSE	FALSE	FALSE	Non-dependency	TRUE	FALSE	FALSE	FALSE	FALSE
ACSS3	79611	acyl-CoA synthetase short chain family member 3	Non-dependency	TRUE	FALSE	FALSE	FALSE	FALSE	Non-dependency	TRUE	FALSE	FALSE	FALSE	FALSE
ACTA1	58	actin, alpha 1, skeletal muscle	Weakly Selective Dependency	FALSE	TRUE	FALSE	FALSE	FALSE	Non-dependency	TRUE	FALSE	FALSE	FALSE	FALSE
ACTA2	59	actin, alpha 2, smooth muscle, aorta	Non-dependency	TRUE	FALSE	FALSE	FALSE	FALSE	Non-dependency	TRUE	FALSE	FALSE	FALSE	FALSE
ACTB	60	actin beta	High-variance Dependency	FALSE	FALSE	FALSE	TRUE	TRUE	High-variance Dependency	FALSE	FALSE	FALSE	TRUE	FALSE
ACTBL2	345651	actin, beta like 2	Non-dependency	TRUE	FALSE	FALSE	FALSE	FALSE	Weakly Selective Dependency	FALSE	TRUE	FALSE	FALSE	FALSE
ACTC1	70	actin, alpha, cardiac muscle 1	Non-dependency	TRUE	FALSE	FALSE	FALSE	FALSE	Weakly Selective Dependency	FALSE	TRUE	FALSE	FALSE	FALSE
ACTG1	71	actin gamma 1	High-variance Dependency	FALSE	FALSE	FALSE	TRUE	FALSE	High-variance Dependency	FALSE	FALSE	FALSE	TRUE	FALSE
ACTG2	72	actin, gamma 2, smooth muscle, enteric	Non-dependency	TRUE	FALSE	FALSE	FALSE	FALSE	High-variance Dependency	FALSE	FALSE	FALSE	TRUE	TRUE
ACTL6A	86	actin like 6A	Pan-dependency	FALSE	FALSE	FALSE	FALSE	TRUE	High-variance Dependency	FALSE	FALSE	FALSE	TRUE	TRUE
ACTL6B	51412	actin like 6B	Non-dependency	TRUE	FALSE	FALSE	FALSE	FALSE	Non-dependency	TRUE	FALSE	FALSE	FALSE	FALSE
ACTL7A	10881	actin like 7A	Weakly Selective Dependency	FALSE	TRUE	FALSE	FALSE	FALSE	Weakly Selective Dependency	FALSE	TRUE	FALSE	FALSE	FALSE
ACTL7B	10880	actin like 7B	Weakly Selective Dependency	FALSE	TRUE	FALSE	FALSE	FALSE	Non-dependency	TRUE	FALSE	FALSE	FALSE	FALSE
ACTL8	81569	actin like 8	Weakly Selective Dependency	FALSE	TRUE	FALSE	FALSE	FALSE	Non-dependency	TRUE	FALSE	FALSE	FALSE	FALSE
ACTL9	284382	actin like 9	Non-dependency	TRUE	FALSE	FALSE	FALSE	FALSE	Non-dependency	TRUE	FALSE	FALSE	FALSE	FALSE
ACTN1	87	actinin alpha 1	Weakly Selective Dependency	FALSE	TRUE	FALSE	FALSE	FALSE	Weakly Selective Dependency	FALSE	TRUE	FALSE	FALSE	FALSE
ACTN2	88	actinin alpha 2	Non-dependency	TRUE	FALSE	FALSE	FALSE	FALSE	Non-dependency	TRUE	FALSE	FALSE	FALSE	FALSE
ACTN4	81	actinin alpha 4	Weakly Selective Dependency	FALSE	TRUE	FALSE	FALSE	FALSE	Non-dependency	TRUE	FALSE	FALSE	FALSE	FALSE
ACTR1A	10121	ARP1 actin related protein 1 homolog A	Pan-dependency	FALSE	FALSE	FALSE	FALSE	TRUE	High-variance Dependency	FALSE	FALSE	FALSE	TRUE	TRUE
ACTR1B	10120	ARP1 actin related protein 1 homolog B	Pan-dependency	FALSE	FALSE	FALSE	FALSE	TRUE	Non-dependency	TRUE	FALSE	FALSE	FALSE	FALSE
ACTR2	10097	ARP2 actin related protein 2 homolog	Pan-dependency	FALSE	FALSE	FALSE	FALSE	TRUE	High-variance Dependency	FALSE	FALSE	FALSE	TRUE	FALSE
ACTR3	10096	ARP3 actin related protein 3 homolog	High-variance Dependency	FALSE	FALSE	FALSE	TRUE	FALSE	Weakly Selective Dependency	FALSE	TRUE	FALSE	FALSE	FALSE
ACTR3B	57180	ARP3 actin related protein 3 homolog B	Non-dependency	TRUE	FALSE	FALSE	FALSE	FALSE	Non-dependency	TRUE	FALSE	FALSE	FALSE	FALSE
ACTR5	79913	ARP5 actin related protein 5 homolog	High-variance Dependency	FALSE	FALSE	FALSE	TRUE	FALSE	Weakly Selective Dependency	FALSE	TRUE	FALSE	FALSE	FALSE
ACTR6	64431	ARP6 actin related protein 6 homolog	Pan-dependency	FALSE	FALSE	FALSE	FALSE	TRUE	Weakly Selective Dependency	FALSE	TRUE	FALSE	FALSE	FALSE
ACTR8	93973	ARP8 actin related protein 8 homolog	Pan-dependency	FALSE	FALSE	FALSE	FALSE	TRUE	High-variance Dependency	FALSE	FALSE	FALSE	TRUE	FALSE
ACTR10	55860	actin related protein 10 homolog	Pan-dependency	FALSE	FALSE	FALSE	FALSE	TRUE	High-variance Dependency	FALSE	FALSE	FALSE	TRUE	TRUE
ACTRT2	140625	actin related protein T2	Non-dependency	TRUE	FALSE	FALSE	FALSE	FALSE	Non-dependency	TRUE	FALSE	FALSE	FALSE	FALSE
ACTRT3	84517	actin related protein T3	Non-dependency	TRUE	FALSE	FALSE	FALSE	FALSE	Non-dependency	TRUE	FALSE	FALSE	FALSE	FALSE
ACVR1	90	activin A receptor type 1	Non-dependency	TRUE	FALSE	FALSE	FALSE	FALSE	Non-dependency	TRUE	FALSE	FALSE	FALSE	FALSE
ACVR1B	91	activin A receptor type 1B	Weakly Selective Dependency	FALSE	TRUE	FALSE	FALSE	FALSE	Weakly Selective Dependency	FALSE	TRUE	FALSE	FALSE	FALSE
ACVR1C	130399	activin A receptor type 1C	Non-dependency	TRUE	FALSE	FALSE	FALSE	FALSE	Non-dependency	TRUE	FALSE	FALSE	FALSE	FALSE
ACVR2A	92	activin A receptor type 2A	Weakly Selective Dependency	FALSE	TRUE	FALSE	FALSE	FALSE	Weakly Selective Dependency	FALSE	TRUE	FALSE	FALSE	FALSE
ACVR2B	93	activin A receptor type 2B	Non-dependency	TRUE	FALSE	FALSE	FALSE	FALSE	Non-dependency	TRUE	FALSE	FALSE	FALSE	FALSE
ACVRL1	94	activin A receptor like type 1	Non-dependency	TRUE	FALSE	FALSE	FALSE	FALSE	Non-dependency	TRUE	FALSE	FALSE	FALSE	FALSE
ACY1	95	aminoacylase 1	Non-dependency	TRUE	FALSE	FALSE	FALSE	FALSE	Weakly Selective Dependency	FALSE	TRUE	FALSE	FALSE	FALSE
ACY3	91703	aminoacylase 3	Non-dependency	TRUE	FALSE	FALSE	FALSE	FALSE	Non-dependency	TRUE	FALSE	FALSE	FALSE	FALSE
ACYP1	97	acylphosphatase 1	Weakly Selective Dependency	FALSE	TRUE	FALSE	FALSE	FALSE	Weakly Selective Dependency	FALSE	TRUE	FALSE	FALSE	FALSE
ACYP2	98	acylphosphatase 2	Non-dependency	TRUE	FALSE	FALSE	FALSE	FALSE	Non-dependency	TRUE	FALSE	FALSE	FALSE	FALSE
ADA	100	adenosine deaminase	Non-dependency	TRUE	FALSE	FALSE	FALSE	FALSE	Non-dependency	TRUE	FALSE	FALSE	FALSE	FALSE
ADA2	51816	adenosine deaminase 2	Weakly Selective Dependency	FALSE	TRUE	FALSE	FALSE	FALSE	Non-dependency	TRUE	FALSE	FALSE	FALSE	FALSE
ADAD1	132612	adenosine deaminase domain containing 1	Non-dependency	TRUE	FALSE	FALSE	FALSE	FALSE	Weakly Selective Dependency	FALSE	TRUE	FALSE	FALSE	FALSE
ADAD2	161931	adenosine deaminase domain containing 2	Non-dependency	TRUE	FALSE	FALSE	FALSE	FALSE	Non-dependency	TRUE	FALSE	FALSE	FALSE	FALSE
ADAL	161823	adenosine deaminase like	Non-dependency	TRUE	FALSE	FALSE	FALSE	FALSE	Non-dependency	TRUE	FALSE	FALSE	FALSE	FALSE
ADAM2	2515	ADAM metallopeptidase domain 2	Non-dependency	TRUE	FALSE	FALSE	FALSE	FALSE	Weakly Selective Dependency	FALSE	TRUE	FALSE	FALSE	FALSE
ADAM7	8756	ADAM metallopeptidase domain 7	Non-dependency	TRUE	FALSE	FALSE	FALSE	FALSE	Non-dependency	TRUE	FALSE	FALSE	FALSE	FALSE
ADAM8	101	ADAM metallopeptidase domain 8	Weakly Selective Dependency	FALSE	TRUE	FALSE	FALSE	FALSE	Non-dependency	TRUE	FALSE	FALSE	FALSE	FALSE
ADAM9	8754	ADAM metallopeptidase domain 9	Non-dependency	TRUE	FALSE	FALSE	FALSE	FALSE	Non-dependency	TRUE	FALSE	FALSE	FALSE	FALSE
ADAM10	102	ADAM metallopeptidase domain 10	Weakly Selective Dependency	FALSE	TRUE	FALSE	FALSE	FALSE	Weakly Selective Dependency	FALSE	TRUE	FALSE	FALSE	FALSE
ADAM11	4185	ADAM metallopeptidase domain 11	Weakly Selective Dependency	FALSE	TRUE	FALSE	FALSE	FALSE	Non-dependency	TRUE	FALSE	FALSE	FALSE	FALSE
ADAM12	8038	ADAM metallopeptidase domain 12	Weakly Selective Dependency	FALSE	TRUE	FALSE	FALSE	FALSE	Non-dependency	TRUE	FALSE	FALSE	FALSE	FALSE
ADAM15	8751	ADAM metallopeptidase domain 15	Non-dependency	TRUE	FALSE	FALSE	FALSE	FALSE	Non-dependency	TRUE	FALSE	FALSE	FALSE	FALSE
ADAM17	6868	ADAM metallopeptidase domain 17	Weakly Selective Dependency	FALSE	TRUE	FALSE	FALSE	FALSE	Non-dependency	TRUE	FALSE	FALSE	FALSE	FALSE
ADAM18	8749	ADAM metallopeptidase domain 18	Non-dependency	TRUE	FALSE	FALSE	FALSE	FALSE	Non-dependency	TRUE	FALSE	FALSE	FALSE	FALSE
ADAM19	8728	ADAM metallopeptidase domain 19	Non-dependency	TRUE	FALSE	FALSE	FALSE	FALSE	Weakly Selective Dependency	FALSE	TRUE	FALSE	FALSE	FALSE
ADAM20	8748	ADAM metallopeptidase domain 20	Non-dependency	TRUE	FALSE	FALSE	FALSE	FALSE	Non-dependency	TRUE	FALSE	FALSE	FALSE	FALSE
ADAM21	8747	ADAM metallopeptidase domain 21	Non-dependency	TRUE	FALSE	FALSE	FALSE	FALSE	Non-dependency	TRUE	FALSE	FALSE	FALSE	FALSE
ADAM22	53616	ADAM metallopeptidase domain 22	Non-dependency	TRUE	FALSE	FALSE	FALSE	FALSE	Non-dependency	TRUE	FALSE	FALSE	FALSE	FALSE
ADAM23	8745	ADAM metallopeptidase domain 23	Non-dependency	TRUE	FALSE	FALSE	FALSE	FALSE	Weakly Selective Dependency	FALSE	TRUE	FALSE	FALSE	FALSE
ADAM28	10863	ADAM metallopeptidase domain 28	Non-dependency	TRUE	FALSE	FALSE	FALSE	FALSE	Non-dependency	TRUE	FALSE	FALSE	FALSE	FALSE
ADAM29	11086	ADAM metallopeptidase domain 29	Non-dependency	TRUE	FALSE	FALSE	FALSE	FALSE	Non-dependency	TRUE	FALSE	FALSE	FALSE	FALSE
ADAM30	11085	ADAM metallopeptidase domain 30	Weakly Selective Dependency	FALSE	TRUE	FALSE	FALSE	FALSE	Non-dependency	TRUE	FALSE	FALSE	FALSE	FALSE
ADAM32	203102	ADAM metallopeptidase domain 32	Non-dependency	TRUE	FALSE	FALSE	FALSE	FALSE	Non-dependency	TRUE	FALSE	FALSE	FALSE	FALSE
ADAM33	80332	ADAM metallopeptidase domain 33	Non-dependency	TRUE	FALSE	FALSE	FALSE	FALSE	Non-dependency	TRUE	FALSE	FALSE	FALSE	FALSE
ADAMDEC1	27299	ADAM like decysin 1	Non-dependency	TRUE	FALSE	FALSE	FALSE	FALSE	Weakly Selective Dependency	FALSE	TRUE	FALSE	FALSE	FALSE
ADAMTS1	9510	ADAM metallopeptidase with thrombospondin type 1 motif 1	Weakly Selective Dependency	FALSE	TRUE	FALSE	FALSE	FALSE	Weakly Selective Dependency	FALSE	TRUE	FALSE	FALSE	FALSE
ADAMTS2	9509	ADAM metallopeptidase with thrombospondin type 1 motif 2	Non-dependency	TRUE	FALSE	FALSE	FALSE	FALSE	Non-dependency	TRUE	FALSE	FALSE	FALSE	FALSE
ADAMTS3	9508	ADAM metallopeptidase with thrombospondin type 1 motif 3	Non-dependency	TRUE	FALSE	FALSE	FALSE	FALSE	Non-dependency	TRUE	FALSE	FALSE	FALSE	FALSE
ADAMTS4	9507	ADAM metallopeptidase with thrombospondin type 1 motif 4	Non-dependency	TRUE	FALSE	FALSE	FALSE	FALSE	Weakly Selective Dependency	FALSE	TRUE	FALSE	FALSE	FALSE
ADAMTS5	11096	ADAM metallopeptidase with thrombospondin type 1 motif 5	Non-dependency	TRUE	FALSE	FALSE	FALSE	FALSE	Non-dependency	TRUE	FALSE	FALSE	FALSE	FALSE
ADAMTS6	11174	ADAM metallopeptidase with thrombospondin type 1 motif 6	Non-dependency	TRUE	FALSE	FALSE	FALSE	FALSE	Non-dependency	TRUE	FALSE	FALSE	FALSE	FALSE
ADAMTS7	11173	ADAM metallopeptidase with thrombospondin type 1 motif 7	Weakly Selective Dependency	FALSE	TRUE	FALSE	FALSE	FALSE	Non-dependency	TRUE	FALSE	FALSE	FALSE	FALSE
ADAMTS8	11095	ADAM metallopeptidase with thrombospondin type 1 motif 8	Non-dependency	TRUE	FALSE	FALSE	FALSE	FALSE	Non-dependency	TRUE	FALSE	FALSE	FALSE	FALSE
ADAMTS9	56999	ADAM metallopeptidase with thrombospondin type 1 motif 9	Weakly Selective Dependency	FALSE	TRUE	FALSE	FALSE	FALSE	Non-dependency	TRUE	FALSE	FALSE	FALSE	FALSE
ADAMTS10	81794	ADAM metallopeptidase with thrombospondin type 1 motif 10	Weakly Selective Dependency	FALSE	TRUE	FALSE	FALSE	FALSE	Non-dependency	TRUE	FALSE	FALSE	FALSE	FALSE
ADAMTS12	81792	ADAM metallopeptidase with thrombospondin type 1 motif 12	Non-dependency	TRUE	FALSE	FALSE	FALSE	FALSE	Weakly Selective Dependency	FALSE	TRUE	FALSE	FALSE	FALSE
ADAMTS13	11093	ADAM metallopeptidase with thrombospondin type 1 motif 13	Non-dependency	TRUE	FALSE	FALSE	FALSE	FALSE	Non-dependency	TRUE	FALSE	FALSE	FALSE	FALSE
ADAMTS14	140766	ADAM metallopeptidase with thrombospondin type 1 motif 14	Non-dependency	TRUE	FALSE	FALSE	FALSE	FALSE	Non-dependency	TRUE	FALSE	FALSE	FALSE	FALSE
ADAMTS15	170689	ADAM metallopeptidase with thrombospondin type 1 motif 15	Non-dependency	TRUE	FALSE	FALSE	FALSE	FALSE	Weakly Selective Dependency	FALSE	TRUE	FALSE	FALSE	FALSE
ADAMTS16	170690	ADAM metallopeptidase with thrombospondin type 1 motif 16	Non-dependency	TRUE	FALSE	FALSE	FALSE	FALSE	Non-dependency	TRUE	FALSE	FALSE	FALSE	FALSE
ADAMTS17	170691	ADAM metallopeptidase with thrombospondin type 1 motif 17	Non-dependency	TRUE	FALSE	FALSE	FALSE	FALSE	Non-dependency	TRUE	FALSE	FALSE	FALSE	FALSE
ADAMTS18	170692	ADAM metallopeptidase with thrombospondin type 1 motif 18	Non-dependency	TRUE	FALSE	FALSE	FALSE	FALSE	Non-dependency	TRUE	FALSE	FALSE	FALSE	FALSE
ADAMTS19	171019	ADAM metallopeptidase with thrombospondin type 1 motif 19	Non-dependency	TRUE	FALSE	FALSE	FALSE	FALSE	Weakly Selective Dependency	FALSE	TRUE	FALSE	FALSE	FALSE
ADAMTS20	80070	ADAM metallopeptidase with thrombospondin type 1 motif 20	Non-dependency	TRUE	FALSE	FALSE	FALSE	FALSE	Weakly Selective Dependency	FALSE	TRUE	FALSE	FALSE	FALSE
ADAMTSL1	92949	ADAMTS like 1	Weakly Selective Dependency	FALSE	TRUE	FALSE	FALSE	FALSE	Non-dependency	TRUE	FALSE	FALSE	FALSE	FALSE
ADAMTSL2	9719	ADAMTS like 2	Non-dependency	TRUE	FALSE	FALSE	FALSE	FALSE	Non-dependency	TRUE	FALSE	FALSE	FALSE	FALSE
ADAMTSL3	57188	ADAMTS like 3	Non-dependency	TRUE	FALSE	FALSE	FALSE	FALSE	Weakly Selective Dependency	FALSE	TRUE	FALSE	FALSE	FALSE
ADAMTSL4	54507	ADAMTS like 4	Weakly Selective Dependency	FALSE	TRUE	FALSE	FALSE	FALSE	Non-dependency	TRUE	FALSE	FALSE	FALSE	FALSE
ADAMTSL5	339366	ADAMTS like 5	Weakly Selective Dependency	FALSE	TRUE	FALSE	FALSE	FALSE	Non-dependency	TRUE	FALSE	FALSE	FALSE	FALSE
ADAP1	11033	ArfGAP with dual PH domains 1	Weakly Selective Dependency	FALSE	TRUE	FALSE	FALSE	FALSE	Weakly Selective Dependency	FALSE	TRUE	FALSE	FALSE	FALSE
ADAP2	55803	ArfGAP with dual PH domains 2	Weakly Selective Dependency	FALSE	TRUE	FALSE	FALSE	FALSE	Non-dependency	TRUE	FALSE	FALSE	FALSE	FALSE
ADAR	103	adenosine deaminase, RNA specific	High-variance Dependency	FALSE	FALSE	FALSE	TRUE	FALSE	Strongly Selective Dependency	FALSE	FALSE	TRUE	TRUE	FALSE
ADARB1	104	adenosine deaminase, RNA specific B1	Non-dependency	TRUE	FALSE	FALSE	FALSE	FALSE	Non-dependency	TRUE	FALSE	FALSE	FALSE	FALSE
ADARB2	105	adenosine deaminase, RNA specific B2 (inactive)	Non-dependency	TRUE	FALSE	FALSE	FALSE	FALSE	Non-dependency	TRUE	FALSE	FALSE	FALSE	FALSE
ADAT1	23536	adenosine deaminase, tRNA specific 1	Weakly Selective Dependency	FALSE	TRUE	FALSE	FALSE	FALSE	Non-dependency	TRUE	FALSE	FALSE	FALSE	FALSE
ADAT2	134637	adenosine deaminase, tRNA specific 2	High-variance Dependency	FALSE	FALSE	FALSE	TRUE	TRUE	Non-dependency	TRUE	FALSE	FALSE	FALSE	FALSE
ADAT3	113179	adenosine deaminase, tRNA specific 3	High-variance Dependency	FALSE	FALSE	FALSE	TRUE	TRUE	Non-dependency	TRUE	FALSE	FALSE	FALSE	FALSE
ADCK1	57143	aarF domain containing kinase 1	Non-dependency	TRUE	FALSE	FALSE	FALSE	FALSE	Non-dependency	TRUE	FALSE	FALSE	FALSE	FALSE
ADCK2	90956	aarF domain containing kinase 2	Weakly Selective Dependency	FALSE	TRUE	FALSE	FALSE	FALSE	Non-dependency	TRUE	FALSE	FALSE	FALSE	FALSE
ADCK5	203054	aarF domain containing kinase 5	Non-dependency	TRUE	FALSE	FALSE	FALSE	FALSE	Non-dependency	TRUE	FALSE	FALSE	FALSE	FALSE
ADCY1	107	adenylate cyclase 1	Non-dependency	TRUE	FALSE	FALSE	FALSE	FALSE	Non-dependency	TRUE	FALSE	FALSE	FALSE	FALSE
ADCY2	108	adenylate cyclase 2	Non-dependency	TRUE	FALSE	FALSE	FALSE	FALSE	Non-dependency	TRUE	FALSE	FALSE	FALSE	FALSE
ADCY3	109	adenylate cyclase 3	Weakly Selective Dependency	FALSE	TRUE	FALSE	FALSE	FALSE	Non-dependency	TRUE	FALSE	FALSE	FALSE	FALSE
ADCY4	196883	adenylate cyclase 4	Weakly Selective Dependency	FALSE	TRUE	FALSE	FALSE	FALSE	Non-dependency	TRUE	FALSE	FALSE	FALSE	FALSE
ADCY5	111	adenylate cyclase 5	Non-dependency	TRUE	FALSE	FALSE	FALSE	FALSE	Non-dependency	TRUE	FALSE	FALSE	FALSE	FALSE
ADCY6	112	adenylate cyclase 6	Non-dependency	TRUE	FALSE	FALSE	FALSE	FALSE	Weakly Selective Dependency	FALSE	TRUE	FALSE	FALSE	FALSE
ADCY7	113	adenylate cyclase 7	Non-dependency	TRUE	FALSE	FALSE	FALSE	FALSE	Non-dependency	TRUE	FALSE	FALSE	FALSE	FALSE
ADCY8	114	adenylate cyclase 8	Weakly Selective Dependency	FALSE	TRUE	FALSE	FALSE	FALSE	Non-dependency	TRUE	FALSE	FALSE	FALSE	FALSE
ADCY9	115	adenylate cyclase 9	Non-dependency	TRUE	FALSE	FALSE	FALSE	FALSE	Non-dependency	TRUE	FALSE	FALSE	FALSE	FALSE
ADCY10	55811	adenylate cyclase 10	Non-dependency	TRUE	FALSE	FALSE	FALSE	FALSE	Weakly Selective Dependency	FALSE	TRUE	FALSE	FALSE	FALSE
ADCYAP1	116	adenylate cyclase activating polypeptide 1	Non-dependency	TRUE	FALSE	FALSE	FALSE	FALSE	Non-dependency	TRUE	FALSE	FALSE	FALSE	FALSE
ADCYAP1R1	117	ADCYAP receptor type I	Weakly Selective Dependency	FALSE	TRUE	FALSE	FALSE	FALSE	Weakly Selective Dependency	FALSE	TRUE	FALSE	FALSE	FALSE
ADD1	118	adducin 1	Non-dependency	TRUE	FALSE	FALSE	FALSE	FALSE	Non-dependency	TRUE	FALSE	FALSE	FALSE	FALSE
ADD2	119	adducin 2	Non-dependency	TRUE	FALSE	FALSE	FALSE	FALSE	Non-dependency	TRUE	FALSE	FALSE	FALSE	FALSE
ADD3	120	adducin 3	Non-dependency	TRUE	FALSE	FALSE	FALSE	FALSE	Non-dependency	TRUE	FALSE	FALSE	FALSE	FALSE
ADGRA1	84435	adhesion G protein-coupled receptor A1	Non-dependency	TRUE	FALSE	FALSE	FALSE	FALSE	Weakly Selective Dependency	FALSE	TRUE	FALSE	FALSE	FALSE
ADGRA2	25960	adhesion G protein-coupled receptor A2	Non-dependency	TRUE	FALSE	FALSE	FALSE	FALSE	Weakly Selective Dependency	FALSE	TRUE	FALSE	FALSE	FALSE
ADGRA3	166647	adhesion G protein-coupled receptor A3	Non-dependency	TRUE	FALSE	FALSE	FALSE	FALSE	Non-dependency	TRUE	FALSE	FALSE	FALSE	FALSE
ADGRB1	575	adhesion G protein-coupled receptor B1	Weakly Selective Dependency	FALSE	TRUE	FALSE	FALSE	FALSE	Non-dependency	TRUE	FALSE	FALSE	FALSE	FALSE
ADGRB3	577	adhesion G protein-coupled receptor B3	Non-dependency	TRUE	FALSE	FALSE	FALSE	FALSE	Non-dependency	TRUE	FALSE	FALSE	FALSE	FALSE
ADGRD1	283383	adhesion G protein-coupled receptor D1	Weakly Selective Dependency	FALSE	TRUE	FALSE	FALSE	FALSE	Weakly Selective Dependency	FALSE	TRUE	FALSE	FALSE	FALSE
ADGRE1	2015	adhesion G protein-coupled receptor E1	Non-dependency	TRUE	FALSE	FALSE	FALSE	FALSE	Non-dependency	TRUE	FALSE	FALSE	FALSE	FALSE
ADGRE2	30817	adhesion G protein-coupled receptor E2	Weakly Selective Dependency	FALSE	TRUE	FALSE	FALSE	FALSE	Weakly Selective Dependency	FALSE	TRUE	FALSE	FALSE	FALSE
ADGRE3	84658	adhesion G protein-coupled receptor E3	Non-dependency	TRUE	FALSE	FALSE	FALSE	FALSE	Non-dependency	TRUE	FALSE	FALSE	FALSE	FALSE
ADGRE5	976	adhesion G protein-coupled receptor E5	Non-dependency	TRUE	FALSE	FALSE	FALSE	FALSE	Non-dependency	TRUE	FALSE	FALSE	FALSE	FALSE
ADGRF1	266977	adhesion G protein-coupled receptor F1	Non-dependency	TRUE	FALSE	FALSE	FALSE	FALSE	Weakly Selective Dependency	FALSE	TRUE	FALSE	FALSE	FALSE
ADGRF3	165082	adhesion G protein-coupled receptor F3	Non-dependency	TRUE	FALSE	FALSE	FALSE	FALSE	Non-dependency	TRUE	FALSE	FALSE	FALSE	FALSE
ADGRF4	221393	adhesion G protein-coupled receptor F4	Non-dependency	TRUE	FALSE	FALSE	FALSE	FALSE	Weakly Selective Dependency	FALSE	TRUE	FALSE	FALSE	FALSE
ADGRF5	221395	adhesion G protein-coupled receptor F5	Weakly Selective Dependency	FALSE	TRUE	FALSE	FALSE	FALSE	Weakly Selective Dependency	FALSE	TRUE	FALSE	FALSE	FALSE
ADGRG1	9289	adhesion G protein-coupled receptor G1	Non-dependency	TRUE	FALSE	FALSE	FALSE	FALSE	Non-dependency	TRUE	FALSE	FALSE	FALSE	FALSE
ADGRG3	222487	adhesion G protein-coupled receptor G3	Weakly Selective Dependency	FALSE	TRUE	FALSE	FALSE	FALSE	Weakly Selective Dependency	FALSE	TRUE	FALSE	FALSE	FALSE
ADGRG5	221188	adhesion G protein-coupled receptor G5	Non-dependency	TRUE	FALSE	FALSE	FALSE	FALSE	Non-dependency	TRUE	FALSE	FALSE	FALSE	FALSE
ADGRG6	57211	adhesion G protein-coupled receptor G6	Non-dependency	TRUE	FALSE	FALSE	FALSE	FALSE	Weakly Selective Dependency	FALSE	TRUE	FALSE	FALSE	FALSE
ADGRG7	84873	adhesion G protein-coupled receptor G7	Non-dependency	TRUE	FALSE	FALSE	FALSE	FALSE	Non-dependency	TRUE	FALSE	FALSE	FALSE	FALSE
ADGRL1	22859	adhesion G protein-coupled receptor L1	Non-dependency	TRUE	FALSE	FALSE	FALSE	FALSE	Non-dependency	TRUE	FALSE	FALSE	FALSE	FALSE
ADGRL2	23266	adhesion G protein-coupled receptor L2	Non-dependency	TRUE	FALSE	FALSE	FALSE	FALSE	Non-dependency	TRUE	FALSE	FALSE	FALSE	FALSE
ADGRL3	23284	adhesion G protein-coupled receptor L3	Non-dependency	TRUE	FALSE	FALSE	FALSE	FALSE	Non-dependency	TRUE	FALSE	FALSE	FALSE	FALSE
ADGRL4	64123	adhesion G protein-coupled receptor L4	Non-dependency	TRUE	FALSE	FALSE	FALSE	FALSE	Weakly Selective Dependency	FALSE	TRUE	FALSE	FALSE	FALSE
ADGRV1	84059	adhesion G protein-coupled receptor V1	Non-dependency	TRUE	FALSE	FALSE	FALSE	FALSE	Non-dependency	TRUE	FALSE	FALSE	FALSE	FALSE
ADH1A	124	alcohol dehydrogenase 1A (class I), alpha polypeptide	Non-dependency	TRUE	FALSE	FALSE	FALSE	FALSE	Non-dependency	TRUE	FALSE	FALSE	FALSE	FALSE
ADH1B	125	alcohol dehydrogenase 1B (class I), beta polypeptide	Non-dependency	TRUE	FALSE	FALSE	FALSE	FALSE	Non-dependency	TRUE	FALSE	FALSE	FALSE	FALSE
ADH4	127	alcohol dehydrogenase 4 (class II), pi polypeptide	Non-dependency	TRUE	FALSE	FALSE	FALSE	FALSE	Weakly Selective Dependency	FALSE	TRUE	FALSE	FALSE	FALSE
ADH5	128	alcohol dehydrogenase 5 (class III), chi polypeptide	Non-dependency	TRUE	FALSE	FALSE	FALSE	FALSE	Non-dependency	TRUE	FALSE	FALSE	FALSE	FALSE
ADH6	130	alcohol dehydrogenase 6 (class V)	Non-dependency	TRUE	FALSE	FALSE	FALSE	FALSE	Non-dependency	TRUE	FALSE	FALSE	FALSE	FALSE
ADHFE1	137872	alcohol dehydrogenase, iron containing 1	Non-dependency	TRUE	FALSE	FALSE	FALSE	FALSE	Non-dependency	TRUE	FALSE	FALSE	FALSE	FALSE
ADI1	55256	acireductone dioxygenase 1	Weakly Selective Dependency	FALSE	TRUE	FALSE	FALSE	FALSE	Non-dependency	TRUE	FALSE	FALSE	FALSE	FALSE
ADIG	149685	adipogenin	Non-dependency	TRUE	FALSE	FALSE	FALSE	FALSE	Non-dependency	TRUE	FALSE	FALSE	FALSE	FALSE
ADIPOQ	9370	adiponectin, C1Q and collagen domain containing	Non-dependency	TRUE	FALSE	FALSE	FALSE	FALSE	Weakly Selective Dependency	FALSE	TRUE	FALSE	FALSE	FALSE
ADIPOR1	51094	adiponectin receptor 1	Weakly Selective Dependency	FALSE	TRUE	FALSE	FALSE	FALSE	Non-dependency	TRUE	FALSE	FALSE	FALSE	FALSE
ADIPOR2	79602	adiponectin receptor 2	Weakly Selective Dependency	FALSE	TRUE	FALSE	FALSE	FALSE	Non-dependency	TRUE	FALSE	FALSE	FALSE	FALSE
ADIRF	10974	adipogenesis regulatory factor	Non-dependency	TRUE	FALSE	FALSE	FALSE	FALSE	Non-dependency	TRUE	FALSE	FALSE	FALSE	FALSE
ADK	132	adenosine kinase	Weakly Selective Dependency	FALSE	TRUE	FALSE	FALSE	FALSE	Non-dependency	TRUE	FALSE	FALSE	FALSE	FALSE
ADM	133	adrenomedullin	Non-dependency	TRUE	FALSE	FALSE	FALSE	FALSE	Weakly Selective Dependency	FALSE	TRUE	FALSE	FALSE	FALSE
ADM2	79924	adrenomedullin 2	Non-dependency	TRUE	FALSE	FALSE	FALSE	FALSE	Non-dependency	TRUE	FALSE	FALSE	FALSE	FALSE
ADNP	23394	activity dependent neuroprotector homeobox	High-variance Dependency	FALSE	FALSE	FALSE	TRUE	FALSE	Non-dependency	TRUE	FALSE	FALSE	FALSE	FALSE
ADNP2	22850	ADNP homeobox 2	Non-dependency	TRUE	FALSE	FALSE	FALSE	FALSE	Weakly Selective Dependency	FALSE	TRUE	FALSE	FALSE	FALSE
ADORA1	134	adenosine A1 receptor	Non-dependency	TRUE	FALSE	FALSE	FALSE	FALSE	Non-dependency	TRUE	FALSE	FALSE	FALSE	FALSE
ADORA2A	135	adenosine A2a receptor	Weakly Selective Dependency	FALSE	TRUE	FALSE	FALSE	FALSE	Weakly Selective Dependency	FALSE	TRUE	FALSE	FALSE	FALSE
ADORA2B	136	adenosine A2b receptor	Weakly Selective Dependency	FALSE	TRUE	FALSE	FALSE	FALSE	Non-dependency	TRUE	FALSE	FALSE	FALSE	FALSE
ADORA3	140	adenosine A3 receptor	Non-dependency	TRUE	FALSE	FALSE	FALSE	FALSE	Non-dependency	TRUE	FALSE	FALSE	FALSE	FALSE
ADPGK	83440	ADP dependent glucokinase	Strongly Selective Dependency	FALSE	FALSE	TRUE	FALSE	FALSE	Weakly Selective Dependency	FALSE	TRUE	FALSE	FALSE	FALSE
ADPRH	141	ADP-ribosylarginine hydrolase	Weakly Selective Dependency	FALSE	TRUE	FALSE	FALSE	FALSE	Non-dependency	TRUE	FALSE	FALSE	FALSE	FALSE
ADPRHL1	113622	ADP-ribosylhydrolase like 1	Weakly Selective Dependency	FALSE	TRUE	FALSE	FALSE	FALSE	Non-dependency	TRUE	FALSE	FALSE	FALSE	FALSE
ADPRHL2	54936	ADP-ribosylhydrolase like 2	Weakly Selective Dependency	FALSE	TRUE	FALSE	FALSE	FALSE	Non-dependency	TRUE	FALSE	FALSE	FALSE	FALSE
ADPRM	56985	ADP-ribose/CDP-alcohol diphosphatase, manganese dependent	Non-dependency	TRUE	FALSE	FALSE	FALSE	FALSE	Weakly Selective Dependency	FALSE	TRUE	FALSE	FALSE	FALSE
ADRA1A	148	adrenoceptor alpha 1A	Non-dependency	TRUE	FALSE	FALSE	FALSE	FALSE	Non-dependency	TRUE	FALSE	FALSE	FALSE	FALSE
ADRA1B	147	adrenoceptor alpha 1B	Non-dependency	TRUE	FALSE	FALSE	FALSE	FALSE	Non-dependency	TRUE	FALSE	FALSE	FALSE	FALSE
ADRA1D	146	adrenoceptor alpha 1D	Weakly Selective Dependency	FALSE	TRUE	FALSE	FALSE	FALSE	Weakly Selective Dependency	FALSE	TRUE	FALSE	FALSE	FALSE
ADRA2A	150	adrenoceptor alpha 2A	Non-dependency	TRUE	FALSE	FALSE	FALSE	FALSE	Non-dependency	TRUE	FALSE	FALSE	FALSE	FALSE
ADRA2B	151	adrenoceptor alpha 2B	Weakly Selective Dependency	FALSE	TRUE	FALSE	FALSE	FALSE	Non-dependency	TRUE	FALSE	FALSE	FALSE	FALSE
ADRA2C	152	adrenoceptor alpha 2C	Non-dependency	TRUE	FALSE	FALSE	FALSE	FALSE	Non-dependency	TRUE	FALSE	FALSE	FALSE	FALSE
ADRB1	153	adrenoceptor beta 1	Non-dependency	TRUE	FALSE	FALSE	FALSE	FALSE	Non-dependency	TRUE	FALSE	FALSE	FALSE	FALSE
ADRB2	154	adrenoceptor beta 2	Weakly Selective Dependency	FALSE	TRUE	FALSE	FALSE	FALSE	Weakly Selective Dependency	FALSE	TRUE	FALSE	FALSE	FALSE
ADRB3	155	adrenoceptor beta 3	Non-dependency	TRUE	FALSE	FALSE	FALSE	FALSE	Non-dependency	TRUE	FALSE	FALSE	FALSE	FALSE
ADRM1	11047	adhesion regulating molecule 1	High-variance Dependency	FALSE	FALSE	FALSE	TRUE	TRUE	Weakly Selective Dependency	FALSE	TRUE	FALSE	FALSE	FALSE
ADSL	158	adenylosuccinate lyase	Pan-dependency	FALSE	FALSE	FALSE	FALSE	TRUE	High-variance Dependency	FALSE	FALSE	FALSE	TRUE	FALSE
ADSS	159	adenylosuccinate synthase	High-variance Dependency	FALSE	FALSE	FALSE	TRUE	FALSE	Weakly Selective Dependency	FALSE	TRUE	FALSE	FALSE	FALSE
ADSSL1	122622	adenylosuccinate synthase like 1	Weakly Selective Dependency	FALSE	TRUE	FALSE	FALSE	FALSE	Non-dependency	TRUE	FALSE	FALSE	FALSE	FALSE
ADTRP	84830	androgen dependent TFPI regulating protein	Weakly Selective Dependency	FALSE	TRUE	FALSE	FALSE	FALSE	Weakly Selective Dependency	FALSE	TRUE	FALSE	FALSE	FALSE
AEBP1	165	AE binding protein 1	Weakly Selective Dependency	FALSE	TRUE	FALSE	FALSE	FALSE	Non-dependency	TRUE	FALSE	FALSE	FALSE	FALSE
AEBP2	121536	AE binding protein 2	Weakly Selective Dependency	FALSE	TRUE	FALSE	FALSE	FALSE	Weakly Selective Dependency	FALSE	TRUE	FALSE	FALSE	FALSE
AEN	64782	apoptosis enhancing nuclease	Non-dependency	TRUE	FALSE	FALSE	FALSE	FALSE	Weakly Selective Dependency	FALSE	TRUE	FALSE	FALSE	FALSE
AES	166	amino-terminal enhancer of split	Weakly Selective Dependency	FALSE	TRUE	FALSE	FALSE	FALSE	Weakly Selective Dependency	FALSE	TRUE	FALSE	FALSE	FALSE
AFAP1	60312	actin filament associated protein 1	Non-dependency	TRUE	FALSE	FALSE	FALSE	FALSE	Non-dependency	TRUE	FALSE	FALSE	FALSE	FALSE
AFDN	4301	afadin, adherens junction formation factor	Weakly Selective Dependency	FALSE	TRUE	FALSE	FALSE	FALSE	Weakly Selective Dependency	FALSE	TRUE	FALSE	FALSE	FALSE
AFF1	4299	AF4/FMR2 family member 1	Non-dependency	TRUE	FALSE	FALSE	FALSE	FALSE	Weakly Selective Dependency	FALSE	TRUE	FALSE	FALSE	FALSE
AFF3	3899	AF4/FMR2 family member 3	Weakly Selective Dependency	FALSE	TRUE	FALSE	FALSE	FALSE	Non-dependency	TRUE	FALSE	FALSE	FALSE	FALSE
AFF4	27125	AF4/FMR2 family member 4	Non-dependency	TRUE	FALSE	FALSE	FALSE	FALSE	Weakly Selective Dependency	FALSE	TRUE	FALSE	FALSE	FALSE
AFG1L	246269	AFG1 like ATPase	Non-dependency	TRUE	FALSE	FALSE	FALSE	FALSE	Non-dependency	TRUE	FALSE	FALSE	FALSE	FALSE
AFG3L2	10939	AFG3 like matrix AAA peptidase subunit 2	Pan-dependency	FALSE	FALSE	FALSE	FALSE	TRUE	Pan-dependency	FALSE	FALSE	FALSE	FALSE	TRUE
AFM	173	afamin	Non-dependency	TRUE	FALSE	FALSE	FALSE	FALSE	Non-dependency	TRUE	FALSE	FALSE	FALSE	FALSE
AFMID	125061	arylformamidase	Non-dependency	TRUE	FALSE	FALSE	FALSE	FALSE	Non-dependency	TRUE	FALSE	FALSE	FALSE	FALSE
AFP	174	alpha fetoprotein	Non-dependency	TRUE	FALSE	FALSE	FALSE	FALSE	Non-dependency	TRUE	FALSE	FALSE	FALSE	FALSE
AFTPH	54812	aftiphilin	Non-dependency	TRUE	FALSE	FALSE	FALSE	FALSE	Non-dependency	TRUE	FALSE	FALSE	FALSE	FALSE
AGA	175	aspartylglucosaminidase	Non-dependency	TRUE	FALSE	FALSE	FALSE	FALSE	Weakly Selective Dependency	FALSE	TRUE	FALSE	FALSE	FALSE
AGAP1	116987	ArfGAP with GTPase domain, ankyrin repeat and PH domain 1	Weakly Selective Dependency	FALSE	TRUE	FALSE	FALSE	FALSE	Weakly Selective Dependency	FALSE	TRUE	FALSE	FALSE	FALSE
AGAP2	116986	ArfGAP with GTPase domain, ankyrin repeat and PH domain 2	Weakly Selective Dependency	FALSE	TRUE	FALSE	FALSE	FALSE	Non-dependency	TRUE	FALSE	FALSE	FALSE	FALSE
AGAP3	116988	ArfGAP with GTPase domain, ankyrin repeat and PH domain 3	Non-dependency	TRUE	FALSE	FALSE	FALSE	FALSE	Non-dependency	TRUE	FALSE	FALSE	FALSE	FALSE
AGAP4	119016	ArfGAP with GTPase domain, ankyrin repeat and PH domain 4	Non-dependency	TRUE	FALSE	FALSE	FALSE	FALSE	Weakly Selective Dependency	FALSE	TRUE	FALSE	FALSE	FALSE
AGAP5	729092	ArfGAP with GTPase domain, ankyrin repeat and PH domain 5	High-variance Dependency	FALSE	FALSE	FALSE	TRUE	TRUE	Non-dependency	TRUE	FALSE	FALSE	FALSE	FALSE
AGAP6	414189	ArfGAP with GTPase domain, ankyrin repeat and PH domain 6	Pan-dependency	FALSE	FALSE	FALSE	FALSE	TRUE	Non-dependency	TRUE	FALSE	FALSE	FALSE	FALSE
AGAP9	642517	ArfGAP with GTPase domain, ankyrin repeat and PH domain 9	Non-dependency	TRUE	FALSE	FALSE	FALSE	FALSE	Non-dependency	TRUE	FALSE	FALSE	FALSE	FALSE
AGBL2	79841	ATP/GTP binding protein like 2	Weakly Selective Dependency	FALSE	TRUE	FALSE	FALSE	FALSE	Non-dependency	TRUE	FALSE	FALSE	FALSE	FALSE
AGBL3	340351	ATP/GTP binding protein like 3	Weakly Selective Dependency	FALSE	TRUE	FALSE	FALSE	FALSE	Non-dependency	TRUE	FALSE	FALSE	FALSE	FALSE
AGBL5	60509	ATP/GTP binding protein like 5	Weakly Selective Dependency	FALSE	TRUE	FALSE	FALSE	FALSE	Non-dependency	TRUE	FALSE	FALSE	FALSE	FALSE
AGER	177	advanced glycosylation end-product specific receptor	Non-dependency	TRUE	FALSE	FALSE	FALSE	FALSE	Non-dependency	TRUE	FALSE	FALSE	FALSE	FALSE
AGFG1	3267	ArfGAP with FG repeats 1	Weakly Selective Dependency	FALSE	TRUE	FALSE	FALSE	FALSE	Weakly Selective Dependency	FALSE	TRUE	FALSE	FALSE	FALSE
AGFG2	3268	ArfGAP with FG repeats 2	Weakly Selective Dependency	FALSE	TRUE	FALSE	FALSE	FALSE	Non-dependency	TRUE	FALSE	FALSE	FALSE	FALSE
AGGF1	55109	angiogenic factor with G-patch and FHA domains 1	Non-dependency	TRUE	FALSE	FALSE	FALSE	FALSE	Non-dependency	TRUE	FALSE	FALSE	FALSE	FALSE
AGK	55750	acylglycerol kinase	Non-dependency	TRUE	FALSE	FALSE	FALSE	FALSE	Weakly Selective Dependency	FALSE	TRUE	FALSE	FALSE	FALSE
AGL	178	amylo-alpha-1, 6-glucosidase, 4-alpha-glucanotransferase	Non-dependency	TRUE	FALSE	FALSE	FALSE	FALSE	Weakly Selective Dependency	FALSE	TRUE	FALSE	FALSE	FALSE
AGMAT	79814	agmatinase	Weakly Selective Dependency	FALSE	TRUE	FALSE	FALSE	FALSE	Non-dependency	TRUE	FALSE	FALSE	FALSE	FALSE
AGMO	392636	alkylglycerol monooxygenase	Non-dependency	TRUE	FALSE	FALSE	FALSE	FALSE	Non-dependency	TRUE	FALSE	FALSE	FALSE	FALSE
AGO1	26523	argonaute 1, RISC catalytic component	Weakly Selective Dependency	FALSE	TRUE	FALSE	FALSE	FALSE	Non-dependency	TRUE	FALSE	FALSE	FALSE	FALSE
AGO2	27161	argonaute 2, RISC catalytic component	Weakly Selective Dependency	FALSE	TRUE	FALSE	FALSE	FALSE	Weakly Selective Dependency	FALSE	TRUE	FALSE	FALSE	FALSE
AGO3	192669	argonaute 3, RISC catalytic component	Weakly Selective Dependency	FALSE	TRUE	FALSE	FALSE	FALSE	Non-dependency	TRUE	FALSE	FALSE	FALSE	FALSE
AGO4	192670	argonaute 4, RISC catalytic component	Non-dependency	TRUE	FALSE	FALSE	FALSE	FALSE	Non-dependency	TRUE	FALSE	FALSE	FALSE	FALSE
AGPAT1	10554	1-acylglycerol-3-phosphate O-acyltransferase 1	Strongly Selective Dependency	FALSE	FALSE	TRUE	FALSE	FALSE	Weakly Selective Dependency	FALSE	TRUE	FALSE	FALSE	FALSE
AGPAT2	10555	1-acylglycerol-3-phosphate O-acyltransferase 2	Weakly Selective Dependency	FALSE	TRUE	FALSE	FALSE	FALSE	Weakly Selective Dependency	FALSE	TRUE	FALSE	FALSE	FALSE
AGPAT3	56894	1-acylglycerol-3-phosphate O-acyltransferase 3	Strongly Selective Dependency	FALSE	FALSE	TRUE	FALSE	FALSE	Weakly Selective Dependency	FALSE	TRUE	FALSE	FALSE	FALSE
AGPAT4	56895	1-acylglycerol-3-phosphate O-acyltransferase 4	Non-dependency	TRUE	FALSE	FALSE	FALSE	FALSE	Non-dependency	TRUE	FALSE	FALSE	FALSE	FALSE
AGPAT5	55326	1-acylglycerol-3-phosphate O-acyltransferase 5	Strongly Selective Dependency	FALSE	FALSE	TRUE	FALSE	FALSE	Non-dependency	TRUE	FALSE	FALSE	FALSE	FALSE
AGPS	8540	alkylglycerone phosphate synthase	Weakly Selective Dependency	FALSE	TRUE	FALSE	FALSE	FALSE	Weakly Selective Dependency	FALSE	TRUE	FALSE	FALSE	FALSE
AGR2	10551	anterior gradient 2, protein disulphide isomerase family member	Weakly Selective Dependency	FALSE	TRUE	FALSE	FALSE	FALSE	Weakly Selective Dependency	FALSE	TRUE	FALSE	FALSE	FALSE
AGR3	155465	anterior gradient 3, protein disulphide isomerase family member	Non-dependency	TRUE	FALSE	FALSE	FALSE	FALSE	Non-dependency	TRUE	FALSE	FALSE	FALSE	FALSE
AGRN	375790	agrin	Weakly Selective Dependency	FALSE	TRUE	FALSE	FALSE	FALSE	Weakly Selective Dependency	FALSE	TRUE	FALSE	FALSE	FALSE
AGRP	181	agouti related neuropeptide	Non-dependency	TRUE	FALSE	FALSE	FALSE	FALSE	Non-dependency	TRUE	FALSE	FALSE	FALSE	FALSE
AGT	183	angiotensinogen	Weakly Selective Dependency	FALSE	TRUE	FALSE	FALSE	FALSE	Weakly Selective Dependency	FALSE	TRUE	FALSE	FALSE	FALSE
AGTPBP1	23287	ATP/GTP binding protein 1	Non-dependency	TRUE	FALSE	FALSE	FALSE	FALSE	Non-dependency	TRUE	FALSE	FALSE	FALSE	FALSE
AGTR1	185	angiotensin II receptor type 1	Weakly Selective Dependency	FALSE	TRUE	FALSE	FALSE	FALSE	Non-dependency	TRUE	FALSE	FALSE	FALSE	FALSE
AGTRAP	57085	angiotensin II receptor associated protein	Non-dependency	TRUE	FALSE	FALSE	FALSE	FALSE	Non-dependency	TRUE	FALSE	FALSE	FALSE	FALSE
AGXT	189	alanine--glyoxylate and serine--pyruvate aminotransferase	Non-dependency	TRUE	FALSE	FALSE	FALSE	FALSE	Weakly Selective Dependency	FALSE	TRUE	FALSE	FALSE	FALSE
AGXT2	64902	alanine--glyoxylate aminotransferase 2	Weakly Selective Dependency	FALSE	TRUE	FALSE	FALSE	FALSE	Non-dependency	TRUE	FALSE	FALSE	FALSE	FALSE
AHCTF1	25909	AT-hook containing transcription factor 1	Pan-dependency	FALSE	FALSE	FALSE	FALSE	TRUE	High-variance Dependency	FALSE	FALSE	FALSE	TRUE	TRUE
AHCY	191	adenosylhomocysteinase	Pan-dependency	FALSE	FALSE	FALSE	FALSE	TRUE	Weakly Selective Dependency	FALSE	TRUE	FALSE	FALSE	FALSE
AHCYL1	10768	adenosylhomocysteinase like 1	High-variance Dependency	FALSE	FALSE	FALSE	TRUE	FALSE	Weakly Selective Dependency	FALSE	TRUE	FALSE	FALSE	FALSE
AHCYL2	23382	adenosylhomocysteinase like 2	Non-dependency	TRUE	FALSE	FALSE	FALSE	FALSE	Non-dependency	TRUE	FALSE	FALSE	FALSE	FALSE
AHI1	54806	Abelson helper integration site 1	Non-dependency	TRUE	FALSE	FALSE	FALSE	FALSE	Non-dependency	TRUE	FALSE	FALSE	FALSE	FALSE
AHNAK	79026	AHNAK nucleoprotein	Weakly Selective Dependency	FALSE	TRUE	FALSE	FALSE	FALSE	Weakly Selective Dependency	FALSE	TRUE	FALSE	FALSE	FALSE
AHR	196	aryl hydrocarbon receptor	Weakly Selective Dependency	FALSE	TRUE	FALSE	FALSE	FALSE	Weakly Selective Dependency	FALSE	TRUE	FALSE	FALSE	FALSE
AHRR	57491	aryl-hydrocarbon receptor repressor	Weakly Selective Dependency	FALSE	TRUE	FALSE	FALSE	FALSE	Non-dependency	TRUE	FALSE	FALSE	FALSE	FALSE
AHSA1	10598	activator of HSP90 ATPase activity 1	Weakly Selective Dependency	FALSE	TRUE	FALSE	FALSE	FALSE	Non-dependency	TRUE	FALSE	FALSE	FALSE	FALSE
AHSA2P	130872	activator of HSP90 ATPase homolog 2, pseudogene	Non-dependency	TRUE	FALSE	FALSE	FALSE	FALSE	Non-dependency	TRUE	FALSE	FALSE	FALSE	FALSE
AHSG	197	alpha 2-HS glycoprotein	Non-dependency	TRUE	FALSE	FALSE	FALSE	FALSE	Non-dependency	TRUE	FALSE	FALSE	FALSE	FALSE
AHSP	51327	alpha hemoglobin stabilizing protein	Non-dependency	TRUE	FALSE	FALSE	FALSE	FALSE	Non-dependency	TRUE	FALSE	FALSE	FALSE	FALSE
AICDA	57379	activation induced cytidine deaminase	Non-dependency	TRUE	FALSE	FALSE	FALSE	FALSE	Weakly Selective Dependency	FALSE	TRUE	FALSE	FALSE	FALSE
AIDA	64853	axin interactor, dorsalization associated	Non-dependency	TRUE	FALSE	FALSE	FALSE	FALSE	Weakly Selective Dependency	FALSE	TRUE	FALSE	FALSE	FALSE
AIF1	199	allograft inflammatory factor 1	Weakly Selective Dependency	FALSE	TRUE	FALSE	FALSE	FALSE	Non-dependency	TRUE	FALSE	FALSE	FALSE	FALSE
AIF1L	83543	allograft inflammatory factor 1 like	Weakly Selective Dependency	FALSE	TRUE	FALSE	FALSE	FALSE	Non-dependency	TRUE	FALSE	FALSE	FALSE	FALSE
AIFM2	84883	apoptosis inducing factor, mitochondria associated 2	Weakly Selective Dependency	FALSE	TRUE	FALSE	FALSE	FALSE	Non-dependency	TRUE	FALSE	FALSE	FALSE	FALSE
AIFM3	150209	apoptosis inducing factor, mitochondria associated 3	Weakly Selective Dependency	FALSE	TRUE	FALSE	FALSE	FALSE	Non-dependency	TRUE	FALSE	FALSE	FALSE	FALSE
AIG1	51390	androgen induced 1	Non-dependency	TRUE	FALSE	FALSE	FALSE	FALSE	High-variance Dependency	FALSE	FALSE	FALSE	TRUE	FALSE
AIM2	9447	absent in melanoma 2	Non-dependency	TRUE	FALSE	FALSE	FALSE	FALSE	Weakly Selective Dependency	FALSE	TRUE	FALSE	FALSE	FALSE
AIMP1	9255	aminoacyl tRNA synthetase complex interacting multifunctional protein 1	Weakly Selective Dependency	FALSE	TRUE	FALSE	FALSE	FALSE	Non-dependency	TRUE	FALSE	FALSE	FALSE	FALSE
AIMP2	7965	aminoacyl tRNA synthetase complex interacting multifunctional protein 2	Weakly Selective Dependency	FALSE	TRUE	FALSE	FALSE	FALSE	Weakly Selective Dependency	FALSE	TRUE	FALSE	FALSE	FALSE
AIP	9049	aryl hydrocarbon receptor interacting protein	High-variance Dependency	FALSE	FALSE	FALSE	TRUE	FALSE	Non-dependency	TRUE	FALSE	FALSE	FALSE	FALSE
AIPL1	23746	aryl hydrocarbon receptor interacting protein like 1	Non-dependency	TRUE	FALSE	FALSE	FALSE	FALSE	Non-dependency	TRUE	FALSE	FALSE	FALSE	FALSE
AIRE	326	autoimmune regulator	Non-dependency	TRUE	FALSE	FALSE	FALSE	FALSE	Non-dependency	TRUE	FALSE	FALSE	FALSE	FALSE
AJAP1	55966	adherens junctions associated protein 1	Non-dependency	TRUE	FALSE	FALSE	FALSE	FALSE	Strongly Selective Dependency	TRUE	FALSE	TRUE	FALSE	FALSE
AJUBA	84962	ajuba LIM protein	Weakly Selective Dependency	FALSE	TRUE	FALSE	FALSE	FALSE	Weakly Selective Dependency	FALSE	TRUE	FALSE	FALSE	FALSE
AK1	203	adenylate kinase 1	Weakly Selective Dependency	FALSE	TRUE	FALSE	FALSE	FALSE	Non-dependency	TRUE	FALSE	FALSE	FALSE	FALSE
AK2	204	adenylate kinase 2	Weakly Selective Dependency	FALSE	TRUE	FALSE	FALSE	FALSE	Non-dependency	TRUE	FALSE	FALSE	FALSE	FALSE
AK3	50808	adenylate kinase 3	Weakly Selective Dependency	FALSE	TRUE	FALSE	FALSE	FALSE	Non-dependency	TRUE	FALSE	FALSE	FALSE	FALSE
AK4	205	adenylate kinase 4	Weakly Selective Dependency	FALSE	TRUE	FALSE	FALSE	FALSE	Non-dependency	TRUE	FALSE	FALSE	FALSE	FALSE
AK5	26289	adenylate kinase 5	Non-dependency	TRUE	FALSE	FALSE	FALSE	FALSE	Non-dependency	TRUE	FALSE	FALSE	FALSE	FALSE
AK7	122481	adenylate kinase 7	Weakly Selective Dependency	FALSE	TRUE	FALSE	FALSE	FALSE	Weakly Selective Dependency	FALSE	TRUE	FALSE	FALSE	FALSE
AK8	158067	adenylate kinase 8	Non-dependency	TRUE	FALSE	FALSE	FALSE	FALSE	Non-dependency	TRUE	FALSE	FALSE	FALSE	FALSE
AK9	221264	adenylate kinase 9	Non-dependency	TRUE	FALSE	FALSE	FALSE	FALSE	Non-dependency	TRUE	FALSE	FALSE	FALSE	FALSE
AKAP1	8165	A-kinase anchoring protein 1	Non-dependency	TRUE	FALSE	FALSE	FALSE	FALSE	Weakly Selective Dependency	FALSE	TRUE	FALSE	FALSE	FALSE
AKAP2	11217	A-kinase anchoring protein 2	Non-dependency	TRUE	FALSE	FALSE	FALSE	FALSE	Non-dependency	TRUE	FALSE	FALSE	FALSE	FALSE
AKAP3	10566	A-kinase anchoring protein 3	Non-dependency	TRUE	FALSE	FALSE	FALSE	FALSE	Non-dependency	TRUE	FALSE	FALSE	FALSE	FALSE
AKAP5	9495	A-kinase anchoring protein 5	Non-dependency	TRUE	FALSE	FALSE	FALSE	FALSE	Non-dependency	TRUE	FALSE	FALSE	FALSE	FALSE
AKAP6	9472	A-kinase anchoring protein 6	Non-dependency	TRUE	FALSE	FALSE	FALSE	FALSE	Non-dependency	TRUE	FALSE	FALSE	FALSE	FALSE
AKAP7	9465	A-kinase anchoring protein 7	Weakly Selective Dependency	FALSE	TRUE	FALSE	FALSE	FALSE	Non-dependency	TRUE	FALSE	FALSE	FALSE	FALSE
AKAP8	10270	A-kinase anchoring protein 8	Non-dependency	TRUE	FALSE	FALSE	FALSE	FALSE	Non-dependency	TRUE	FALSE	FALSE	FALSE	FALSE
AKAP8L	26993	A-kinase anchoring protein 8 like	Weakly Selective Dependency	FALSE	TRUE	FALSE	FALSE	FALSE	Non-dependency	TRUE	FALSE	FALSE	FALSE	FALSE
AKAP9	10142	A-kinase anchoring protein 9	Non-dependency	TRUE	FALSE	FALSE	FALSE	FALSE	Non-dependency	TRUE	FALSE	FALSE	FALSE	FALSE
AKAP10	11216	A-kinase anchoring protein 10	Non-dependency	TRUE	FALSE	FALSE	FALSE	FALSE	Non-dependency	TRUE	FALSE	FALSE	FALSE	FALSE
AKAP11	11215	A-kinase anchoring protein 11	Non-dependency	TRUE	FALSE	FALSE	FALSE	FALSE	Weakly Selective Dependency	FALSE	TRUE	FALSE	FALSE	FALSE
AKAP12	9590	A-kinase anchoring protein 12	Non-dependency	TRUE	FALSE	FALSE	FALSE	FALSE	Non-dependency	TRUE	FALSE	FALSE	FALSE	FALSE
AKAP13	11214	A-kinase anchoring protein 13	Weakly Selective Dependency	FALSE	TRUE	FALSE	FALSE	FALSE	Weakly Selective Dependency	FALSE	TRUE	FALSE	FALSE	FALSE
AKIP1	56672	A-kinase interacting protein 1	Weakly Selective Dependency	FALSE	TRUE	FALSE	FALSE	FALSE	Non-dependency	TRUE	FALSE	FALSE	FALSE	FALSE
AKIRIN1	79647	akirin 1	High-variance Dependency	FALSE	FALSE	FALSE	TRUE	FALSE	Non-dependency	TRUE	FALSE	FALSE	FALSE	FALSE
AKNA	80709	AT-hook transcription factor	Weakly Selective Dependency	FALSE	TRUE	FALSE	FALSE	FALSE	Non-dependency	TRUE	FALSE	FALSE	FALSE	FALSE
AKR1A1	10327	aldo-keto reductase family 1 member A1	Non-dependency	TRUE	FALSE	FALSE	FALSE	FALSE	Weakly Selective Dependency	FALSE	TRUE	FALSE	FALSE	FALSE
AKR1B1	231	aldo-keto reductase family 1 member B	Non-dependency	TRUE	FALSE	FALSE	FALSE	FALSE	Weakly Selective Dependency	FALSE	TRUE	FALSE	FALSE	FALSE
AKR1B10	57016	aldo-keto reductase family 1 member B10	Non-dependency	TRUE	FALSE	FALSE	FALSE	FALSE	Weakly Selective Dependency	FALSE	TRUE	FALSE	FALSE	FALSE
AKR1B15	441282	aldo-keto reductase family 1 member B15	Non-dependency	TRUE	FALSE	FALSE	FALSE	FALSE	Weakly Selective Dependency	FALSE	TRUE	FALSE	FALSE	FALSE
AKR1C1	1645	aldo-keto reductase family 1 member C1	Weakly Selective Dependency	FALSE	TRUE	FALSE	FALSE	FALSE	Non-dependency	TRUE	FALSE	FALSE	FALSE	FALSE
AKR1C2	1646	aldo-keto reductase family 1 member C2	Non-dependency	TRUE	FALSE	FALSE	FALSE	FALSE	Weakly Selective Dependency	FALSE	TRUE	FALSE	FALSE	FALSE
AKR1C3	8644	aldo-keto reductase family 1 member C3	Non-dependency	TRUE	FALSE	FALSE	FALSE	FALSE	Weakly Selective Dependency	FALSE	TRUE	FALSE	FALSE	FALSE
AKR1C4	1109	aldo-keto reductase family 1 member C4	Non-dependency	TRUE	FALSE	FALSE	FALSE	FALSE	Non-dependency	TRUE	FALSE	FALSE	FALSE	FALSE
AKR1D1	6718	aldo-keto reductase family 1 member D1	Non-dependency	TRUE	FALSE	FALSE	FALSE	FALSE	Non-dependency	TRUE	FALSE	FALSE	FALSE	FALSE
AKR1E2	83592	aldo-keto reductase family 1 member E2	Non-dependency	TRUE	FALSE	FALSE	FALSE	FALSE	Non-dependency	TRUE	FALSE	FALSE	FALSE	FALSE
AKR7A2	8574	aldo-keto reductase family 7 member A2	Non-dependency	TRUE	FALSE	FALSE	FALSE	FALSE	Non-dependency	TRUE	FALSE	FALSE	FALSE	FALSE
AKR7A3	22977	aldo-keto reductase family 7 member A3	Weakly Selective Dependency	FALSE	TRUE	FALSE	FALSE	FALSE	Non-dependency	TRUE	FALSE	FALSE	FALSE	FALSE
AKT1	207	AKT serine/threonine kinase 1	Weakly Selective Dependency	FALSE	TRUE	FALSE	FALSE	FALSE	Weakly Selective Dependency	FALSE	TRUE	FALSE	FALSE	FALSE
AKT1S1	84335	AKT1 substrate 1	Non-dependency	TRUE	FALSE	FALSE	FALSE	FALSE	Non-dependency	TRUE	FALSE	FALSE	FALSE	FALSE
AKT2	208	AKT serine/threonine kinase 2	Weakly Selective Dependency	FALSE	TRUE	FALSE	FALSE	FALSE	Weakly Selective Dependency	FALSE	TRUE	FALSE	FALSE	FALSE
AKT3	10000	AKT serine/threonine kinase 3	Non-dependency	TRUE	FALSE	FALSE	FALSE	FALSE	Non-dependency	TRUE	FALSE	FALSE	FALSE	FALSE
AKTIP	64400	AKT interacting protein	Weakly Selective Dependency	FALSE	TRUE	FALSE	FALSE	FALSE	Non-dependency	TRUE	FALSE	FALSE	FALSE	FALSE
ALAD	210	aminolevulinate dehydratase	Weakly Selective Dependency	FALSE	TRUE	FALSE	FALSE	FALSE	Non-dependency	TRUE	FALSE	FALSE	FALSE	FALSE
ALAS1	211	5'-aminolevulinate synthase 1	Weakly Selective Dependency	FALSE	TRUE	FALSE	FALSE	FALSE	Non-dependency	TRUE	FALSE	FALSE	FALSE	FALSE
ALB	213	albumin	Non-dependency	TRUE	FALSE	FALSE	FALSE	FALSE	Non-dependency	TRUE	FALSE	FALSE	FALSE	FALSE
ALCAM	214	activated leukocyte cell adhesion molecule	Non-dependency	TRUE	FALSE	FALSE	FALSE	FALSE	Weakly Selective Dependency	FALSE	TRUE	FALSE	FALSE	FALSE
ALDH1A1	216	aldehyde dehydrogenase 1 family member A1	Non-dependency	TRUE	FALSE	FALSE	FALSE	FALSE	Non-dependency	TRUE	FALSE	FALSE	FALSE	FALSE
ALDH1A2	8854	aldehyde dehydrogenase 1 family member A2	Non-dependency	TRUE	FALSE	FALSE	FALSE	FALSE	Weakly Selective Dependency	FALSE	TRUE	FALSE	FALSE	FALSE
ALDH1A3	220	aldehyde dehydrogenase 1 family member A3	Non-dependency	TRUE	FALSE	FALSE	FALSE	FALSE	Non-dependency	TRUE	FALSE	FALSE	FALSE	FALSE
ALDH1B1	219	aldehyde dehydrogenase 1 family member B1	Non-dependency	TRUE	FALSE	FALSE	FALSE	FALSE	Weakly Selective Dependency	FALSE	TRUE	FALSE	FALSE	FALSE
ALDH1L1	10840	aldehyde dehydrogenase 1 family member L1	Weakly Selective Dependency	FALSE	TRUE	FALSE	FALSE	FALSE	Weakly Selective Dependency	FALSE	TRUE	FALSE	FALSE	FALSE
ALDH1L2	160428	aldehyde dehydrogenase 1 family member L2	Non-dependency	TRUE	FALSE	FALSE	FALSE	FALSE	Non-dependency	TRUE	FALSE	FALSE	FALSE	FALSE
ALDH2	217	aldehyde dehydrogenase 2 family member	Weakly Selective Dependency	FALSE	TRUE	FALSE	FALSE	FALSE	Weakly Selective Dependency	FALSE	TRUE	FALSE	FALSE	FALSE
ALDH3A1	218	aldehyde dehydrogenase 3 family member A1	Weakly Selective Dependency	FALSE	TRUE	FALSE	FALSE	FALSE	Non-dependency	TRUE	FALSE	FALSE	FALSE	FALSE
ALDH3B2	222	aldehyde dehydrogenase 3 family member B2	Weakly Selective Dependency	FALSE	TRUE	FALSE	FALSE	FALSE	Weakly Selective Dependency	FALSE	TRUE	FALSE	FALSE	FALSE
ALDH4A1	8659	aldehyde dehydrogenase 4 family member A1	Non-dependency	TRUE	FALSE	FALSE	FALSE	FALSE	Non-dependency	TRUE	FALSE	FALSE	FALSE	FALSE
ALDH5A1	7915	aldehyde dehydrogenase 5 family member A1	Non-dependency	TRUE	FALSE	FALSE	FALSE	FALSE	Non-dependency	TRUE	FALSE	FALSE	FALSE	FALSE
ALDH7A1	501	aldehyde dehydrogenase 7 family member A1	Weakly Selective Dependency	FALSE	TRUE	FALSE	FALSE	FALSE	Non-dependency	TRUE	FALSE	FALSE	FALSE	FALSE
ALDH8A1	64577	aldehyde dehydrogenase 8 family member A1	Weakly Selective Dependency	FALSE	TRUE	FALSE	FALSE	FALSE	Non-dependency	TRUE	FALSE	FALSE	FALSE	FALSE
ALDH9A1	223	aldehyde dehydrogenase 9 family member A1	Non-dependency	TRUE	FALSE	FALSE	FALSE	FALSE	Weakly Selective Dependency	FALSE	TRUE	FALSE	FALSE	FALSE
ALDH16A1	126133	aldehyde dehydrogenase 16 family member A1	Non-dependency	TRUE	FALSE	FALSE	FALSE	FALSE	Non-dependency	TRUE	FALSE	FALSE	FALSE	FALSE
ALDH18A1	5832	aldehyde dehydrogenase 18 family member A1	Strongly Selective Dependency	FALSE	FALSE	TRUE	TRUE	FALSE	Strongly Selective Dependency	FALSE	FALSE	TRUE	FALSE	FALSE
ALDOA	226	aldolase, fructose-bisphosphate A	Pan-dependency	FALSE	FALSE	FALSE	FALSE	TRUE	High-variance Dependency	FALSE	FALSE	FALSE	TRUE	TRUE
ALDOB	229	aldolase, fructose-bisphosphate B	Non-dependency	TRUE	FALSE	FALSE	FALSE	FALSE	Weakly Selective Dependency	FALSE	TRUE	FALSE	FALSE	FALSE
ALDOC	230	aldolase, fructose-bisphosphate C	Weakly Selective Dependency	FALSE	TRUE	FALSE	FALSE	FALSE	Weakly Selective Dependency	FALSE	TRUE	FALSE	FALSE	FALSE
ALG1	56052	ALG1, chitobiosyldiphosphodolichol beta-mannosyltransferase	Pan-dependency	FALSE	FALSE	FALSE	FALSE	TRUE	Non-dependency	TRUE	FALSE	FALSE	FALSE	FALSE
ALG1L	200810	ALG1, chitobiosyldiphosphodolichol beta-mannosyltransferase like	Pan-dependency	FALSE	FALSE	FALSE	FALSE	TRUE	Non-dependency	TRUE	FALSE	FALSE	FALSE	FALSE
ALG2	85365	ALG2, alpha-1,3/1,6-mannosyltransferase	Pan-dependency	FALSE	FALSE	FALSE	FALSE	TRUE	Non-dependency	TRUE	FALSE	FALSE	FALSE	FALSE
ALG3	10195	ALG3, alpha-1,3- mannosyltransferase	Weakly Selective Dependency	FALSE	TRUE	FALSE	FALSE	FALSE	Non-dependency	TRUE	FALSE	FALSE	FALSE	FALSE
ALG5	29880	ALG5, dolichyl-phosphate beta-glucosyltransferase	High-variance Dependency	FALSE	FALSE	FALSE	TRUE	FALSE	Weakly Selective Dependency	FALSE	TRUE	FALSE	FALSE	FALSE
ALG6	29929	ALG6, alpha-1,3-glucosyltransferase	High-variance Dependency	FALSE	FALSE	FALSE	TRUE	FALSE	Non-dependency	TRUE	FALSE	FALSE	FALSE	FALSE
ALG8	79053	ALG8, alpha-1,3-glucosyltransferase	High-variance Dependency	FALSE	FALSE	FALSE	TRUE	FALSE	Non-dependency	TRUE	FALSE	FALSE	FALSE	FALSE
ALG9	79796	ALG9, alpha-1,2-mannosyltransferase	Weakly Selective Dependency	FALSE	TRUE	FALSE	FALSE	FALSE	Weakly Selective Dependency	FALSE	TRUE	FALSE	FALSE	FALSE
ALG10	84920	ALG10, alpha-1,2-glucosyltransferase	Weakly Selective Dependency	FALSE	TRUE	FALSE	FALSE	FALSE	Non-dependency	TRUE	FALSE	FALSE	FALSE	FALSE
ALG10B	144245	ALG10B, alpha-1,2-glucosyltransferase	Non-dependency	TRUE	FALSE	FALSE	FALSE	FALSE	Weakly Selective Dependency	FALSE	TRUE	FALSE	FALSE	FALSE
ALG11	440138	ALG11, alpha-1,2-mannosyltransferase	Pan-dependency	FALSE	FALSE	FALSE	FALSE	TRUE	Weakly Selective Dependency	FALSE	TRUE	FALSE	FALSE	FALSE
ALG12	79087	ALG12, alpha-1,6-mannosyltransferase	High-variance Dependency	FALSE	FALSE	FALSE	TRUE	FALSE	Weakly Selective Dependency	FALSE	TRUE	FALSE	FALSE	FALSE
ALK	238	ALK receptor tyrosine kinase	Weakly Selective Dependency	FALSE	TRUE	FALSE	FALSE	FALSE	Non-dependency	TRUE	FALSE	FALSE	FALSE	FALSE
ALKAL1	389658	ALK and LTK ligand 1	Non-dependency	TRUE	FALSE	FALSE	FALSE	FALSE	Non-dependency	TRUE	FALSE	FALSE	FALSE	FALSE
ALKBH1	8846	alkB homolog 1, histone H2A dioxygenase	Weakly Selective Dependency	FALSE	TRUE	FALSE	FALSE	FALSE	Non-dependency	TRUE	FALSE	FALSE	FALSE	FALSE
ALKBH2	121642	alkB homolog 2, alpha-ketoglutarate dependent dioxygenase	Non-dependency	TRUE	FALSE	FALSE	FALSE	FALSE	Non-dependency	TRUE	FALSE	FALSE	FALSE	FALSE
ALKBH3	221120	alkB homolog 3, alpha-ketoglutaratedependent dioxygenase	Non-dependency	TRUE	FALSE	FALSE	FALSE	FALSE	Weakly Selective Dependency	FALSE	TRUE	FALSE	FALSE	FALSE
ALKBH4	54784	alkB homolog 4, lysine demethylase	Weakly Selective Dependency	FALSE	TRUE	FALSE	FALSE	FALSE	Non-dependency	TRUE	FALSE	FALSE	FALSE	FALSE
ALKBH5	54890	alkB homolog 5, RNA demethylase	Weakly Selective Dependency	FALSE	TRUE	FALSE	FALSE	FALSE	Non-dependency	TRUE	FALSE	FALSE	FALSE	FALSE
ALKBH7	84266	alkB homolog 7	Weakly Selective Dependency	FALSE	TRUE	FALSE	FALSE	FALSE	Non-dependency	TRUE	FALSE	FALSE	FALSE	FALSE
ALKBH8	91801	alkB homolog 8, tRNA methyltransferase	Weakly Selective Dependency	FALSE	TRUE	FALSE	FALSE	FALSE	Non-dependency	TRUE	FALSE	FALSE	FALSE	FALSE
ALLC	55821	allantoicase	Weakly Selective Dependency	FALSE	TRUE	FALSE	FALSE	FALSE	Weakly Selective Dependency	FALSE	TRUE	FALSE	FALSE	FALSE
ALMS1	7840	ALMS1, centrosome and basal body associated protein	Non-dependency	TRUE	FALSE	FALSE	FALSE	FALSE	Non-dependency	TRUE	FALSE	FALSE	FALSE	FALSE
ALOX5	240	arachidonate 5-lipoxygenase	Non-dependency	TRUE	FALSE	FALSE	FALSE	FALSE	Non-dependency	TRUE	FALSE	FALSE	FALSE	FALSE
ALOX5AP	241	arachidonate 5-lipoxygenase activating protein	Non-dependency	TRUE	FALSE	FALSE	FALSE	FALSE	Non-dependency	TRUE	FALSE	FALSE	FALSE	FALSE
ALOX12	239	arachidonate 12-lipoxygenase, 12S type	Non-dependency	TRUE	FALSE	FALSE	FALSE	FALSE	Non-dependency	TRUE	FALSE	FALSE	FALSE	FALSE
ALOX12B	242	arachidonate 12-lipoxygenase, 12R type	Non-dependency	TRUE	FALSE	FALSE	FALSE	FALSE	Weakly Selective Dependency	FALSE	TRUE	FALSE	FALSE	FALSE
ALOX15	246	arachidonate 15-lipoxygenase	Weakly Selective Dependency	FALSE	TRUE	FALSE	FALSE	FALSE	Weakly Selective Dependency	FALSE	TRUE	FALSE	FALSE	FALSE
ALOX15B	247	arachidonate 15-lipoxygenase, type B	Weakly Selective Dependency	FALSE	TRUE	FALSE	FALSE	FALSE	Non-dependency	TRUE	FALSE	FALSE	FALSE	FALSE
ALOXE3	59344	arachidonate lipoxygenase 3	Weakly Selective Dependency	FALSE	TRUE	FALSE	FALSE	FALSE	Weakly Selective Dependency	FALSE	TRUE	FALSE	FALSE	FALSE
ALPG	251	alkaline phosphatase, germ cell	Non-dependency	TRUE	FALSE	FALSE	FALSE	FALSE	Non-dependency	TRUE	FALSE	FALSE	FALSE	FALSE
ALPI	248	alkaline phosphatase, intestinal	Weakly Selective Dependency	FALSE	TRUE	FALSE	FALSE	FALSE	Non-dependency	TRUE	FALSE	FALSE	FALSE	FALSE
ALPK1	80216	alpha kinase 1	Non-dependency	TRUE	FALSE	FALSE	FALSE	FALSE	Weakly Selective Dependency	FALSE	TRUE	FALSE	FALSE	FALSE
ALPK2	115701	alpha kinase 2	Non-dependency	TRUE	FALSE	FALSE	FALSE	FALSE	Non-dependency	TRUE	FALSE	FALSE	FALSE	FALSE
ALPK3	57538	alpha kinase 3	Non-dependency	TRUE	FALSE	FALSE	FALSE	FALSE	Non-dependency	TRUE	FALSE	FALSE	FALSE	FALSE
ALPL	249	alkaline phosphatase, biomineralization associated	Non-dependency	TRUE	FALSE	FALSE	FALSE	FALSE	Non-dependency	TRUE	FALSE	FALSE	FALSE	FALSE
ALPP	250	alkaline phosphatase, placental	Non-dependency	TRUE	FALSE	FALSE	FALSE	FALSE	Weakly Selective Dependency	FALSE	TRUE	FALSE	FALSE	FALSE
ALS2	57679	ALS2, alsin Rho guanine nucleotide exchange factor	Non-dependency	TRUE	FALSE	FALSE	FALSE	FALSE	Non-dependency	TRUE	FALSE	FALSE	FALSE	FALSE
ALS2CL	259173	ALS2 C-terminal like	Non-dependency	TRUE	FALSE	FALSE	FALSE	FALSE	Non-dependency	TRUE	FALSE	FALSE	FALSE	FALSE
ALS2CR12	130540	amyotrophic lateral sclerosis 2 chromosome region 12	Non-dependency	TRUE	FALSE	FALSE	FALSE	FALSE	Non-dependency	TRUE	FALSE	FALSE	FALSE	FALSE
ALX1	8092	ALX homeobox 1	Weakly Selective Dependency	FALSE	TRUE	FALSE	FALSE	FALSE	Non-dependency	TRUE	FALSE	FALSE	FALSE	FALSE
ALX3	257	ALX homeobox 3	Weakly Selective Dependency	FALSE	TRUE	FALSE	FALSE	FALSE	Non-dependency	TRUE	FALSE	FALSE	FALSE	FALSE
ALX4	60529	ALX homeobox 4	Weakly Selective Dependency	FALSE	TRUE	FALSE	FALSE	FALSE	Non-dependency	TRUE	FALSE	FALSE	FALSE	FALSE
ALYREF	10189	Aly/REF export factor	Pan-dependency	FALSE	FALSE	FALSE	FALSE	TRUE	Pan-dependency	FALSE	FALSE	FALSE	FALSE	TRUE
AMACR	23600	alpha-methylacyl-CoA racemase	Non-dependency	TRUE	FALSE	FALSE	FALSE	FALSE	Non-dependency	TRUE	FALSE	FALSE	FALSE	FALSE
AMBN	258	ameloblastin	Non-dependency	TRUE	FALSE	FALSE	FALSE	FALSE	Non-dependency	TRUE	FALSE	FALSE	FALSE	FALSE
AMBP	259	alpha-1-microglobulin/bikunin precursor	Weakly Selective Dependency	FALSE	TRUE	FALSE	FALSE	FALSE	Weakly Selective Dependency	FALSE	TRUE	FALSE	FALSE	FALSE
AMBRA1	55626	autophagy and beclin 1 regulator 1	High-variance Dependency	FALSE	FALSE	FALSE	TRUE	FALSE	Weakly Selective Dependency	FALSE	TRUE	FALSE	FALSE	FALSE
AMD1	262	adenosylmethionine decarboxylase 1	High-variance Dependency	FALSE	FALSE	FALSE	TRUE	FALSE	Weakly Selective Dependency	FALSE	TRUE	FALSE	FALSE	FALSE
AMDHD1	144193	amidohydrolase domain containing 1	Non-dependency	TRUE	FALSE	FALSE	FALSE	FALSE	Non-dependency	TRUE	FALSE	FALSE	FALSE	FALSE
AMDHD2	51005	amidohydrolase domain containing 2	Non-dependency	TRUE	FALSE	FALSE	FALSE	FALSE	Non-dependency	TRUE	FALSE	FALSE	FALSE	FALSE
AMER3	205147	APC membrane recruitment protein 3	Non-dependency	TRUE	FALSE	FALSE	FALSE	FALSE	Non-dependency	TRUE	FALSE	FALSE	FALSE	FALSE
AMFR	267	autocrine motility factor receptor	Weakly Selective Dependency	FALSE	TRUE	FALSE	FALSE	FALSE	Weakly Selective Dependency	FALSE	TRUE	FALSE	FALSE	FALSE
AMH	268	anti-Mullerian hormone	Non-dependency	TRUE	FALSE	FALSE	FALSE	FALSE	Non-dependency	TRUE	FALSE	FALSE	FALSE	FALSE
AMHR2	269	anti-Mullerian hormone receptor type 2	Weakly Selective Dependency	FALSE	TRUE	FALSE	FALSE	FALSE	Non-dependency	TRUE	FALSE	FALSE	FALSE	FALSE
AMIGO1	57463	adhesion molecule with Ig like domain 1	Non-dependency	TRUE	FALSE	FALSE	FALSE	FALSE	Non-dependency	TRUE	FALSE	FALSE	FALSE	FALSE
AMIGO2	347902	adhesion molecule with Ig like domain 2	Non-dependency	TRUE	FALSE	FALSE	FALSE	FALSE	Non-dependency	TRUE	FALSE	FALSE	FALSE	FALSE
AMIGO3	386724	adhesion molecule with Ig like domain 3	Non-dependency	TRUE	FALSE	FALSE	FALSE	FALSE	Weakly Selective Dependency	FALSE	TRUE	FALSE	FALSE	FALSE
AMN	81693	amnion associated transmembrane protein	Non-dependency	TRUE	FALSE	FALSE	FALSE	FALSE	Weakly Selective Dependency	FALSE	TRUE	FALSE	FALSE	FALSE
AMN1	196394	antagonist of mitotic exit network 1 homolog	Non-dependency	TRUE	FALSE	FALSE	FALSE	FALSE	Non-dependency	TRUE	FALSE	FALSE	FALSE	FALSE
AMOTL1	154810	angiomotin like 1	Non-dependency	TRUE	FALSE	FALSE	FALSE	FALSE	Weakly Selective Dependency	FALSE	TRUE	FALSE	FALSE	FALSE
AMOTL2	51421	angiomotin like 2	Non-dependency	TRUE	FALSE	FALSE	FALSE	FALSE	Non-dependency	TRUE	FALSE	FALSE	FALSE	FALSE
AMPD1	270	adenosine monophosphate deaminase 1	Weakly Selective Dependency	FALSE	TRUE	FALSE	FALSE	FALSE	Weakly Selective Dependency	FALSE	TRUE	FALSE	FALSE	FALSE
AMPD2	271	adenosine monophosphate deaminase 2	Non-dependency	TRUE	FALSE	FALSE	FALSE	FALSE	Non-dependency	TRUE	FALSE	FALSE	FALSE	FALSE
AMPD3	272	adenosine monophosphate deaminase 3	Non-dependency	TRUE	FALSE	FALSE	FALSE	FALSE	Weakly Selective Dependency	FALSE	TRUE	FALSE	FALSE	FALSE
AMPH	273	amphiphysin	Non-dependency	TRUE	FALSE	FALSE	FALSE	FALSE	Non-dependency	TRUE	FALSE	FALSE	FALSE	FALSE
AMT	275	aminomethyltransferase	Non-dependency	TRUE	FALSE	FALSE	FALSE	FALSE	Non-dependency	TRUE	FALSE	FALSE	FALSE	FALSE
AMTN	401138	amelotin	Non-dependency	TRUE	FALSE	FALSE	FALSE	FALSE	Non-dependency	TRUE	FALSE	FALSE	FALSE	FALSE
AMY2A	279	amylase, alpha 2A (pancreatic)	Weakly Selective Dependency	FALSE	TRUE	FALSE	FALSE	FALSE	Non-dependency	TRUE	FALSE	FALSE	FALSE	FALSE
AMY2B	280	amylase, alpha 2B (pancreatic)	Non-dependency	TRUE	FALSE	FALSE	FALSE	FALSE	Non-dependency	TRUE	FALSE	FALSE	FALSE	FALSE
AMZ1	155185	archaelysin family metallopeptidase 1	Non-dependency	TRUE	FALSE	FALSE	FALSE	FALSE	Non-dependency	TRUE	FALSE	FALSE	FALSE	FALSE
AMZ2	51321	archaelysin family metallopeptidase 2	Non-dependency	TRUE	FALSE	FALSE	FALSE	FALSE	Non-dependency	TRUE	FALSE	FALSE	FALSE	FALSE
ANAPC1	64682	anaphase promoting complex subunit 1	Pan-dependency	FALSE	FALSE	FALSE	FALSE	TRUE	Pan-dependency	FALSE	FALSE	FALSE	FALSE	TRUE
ANAPC2	29882	anaphase promoting complex subunit 2	Pan-dependency	FALSE	FALSE	FALSE	FALSE	TRUE	Weakly Selective Dependency	FALSE	TRUE	FALSE	FALSE	FALSE
ANAPC4	29945	anaphase promoting complex subunit 4	Pan-dependency	FALSE	FALSE	FALSE	FALSE	TRUE	High-variance Dependency	FALSE	FALSE	FALSE	TRUE	TRUE
ANAPC5	51433	anaphase promoting complex subunit 5	Pan-dependency	FALSE	FALSE	FALSE	FALSE	TRUE	High-variance Dependency	FALSE	FALSE	FALSE	TRUE	TRUE
ANAPC7	51434	anaphase promoting complex subunit 7	Weakly Selective Dependency	FALSE	TRUE	FALSE	FALSE	FALSE	Weakly Selective Dependency	FALSE	TRUE	FALSE	FALSE	FALSE
ANAPC10	10393	anaphase promoting complex subunit 10	High-variance Dependency	FALSE	FALSE	FALSE	TRUE	TRUE	Weakly Selective Dependency	FALSE	TRUE	FALSE	FALSE	FALSE
ANAPC11	51529	anaphase promoting complex subunit 11	Pan-dependency	FALSE	FALSE	FALSE	FALSE	TRUE	Non-dependency	TRUE	FALSE	FALSE	FALSE	FALSE
ANAPC15	25906	anaphase promoting complex subunit 15	High-variance Dependency	FALSE	FALSE	FALSE	TRUE	TRUE	Weakly Selective Dependency	FALSE	TRUE	FALSE	FALSE	FALSE
ANG	283	angiogenin	Weakly Selective Dependency	FALSE	TRUE	FALSE	FALSE	FALSE	Weakly Selective Dependency	FALSE	TRUE	FALSE	FALSE	FALSE
ANGEL1	23357	angel homolog 1	Non-dependency	TRUE	FALSE	FALSE	FALSE	FALSE	Non-dependency	TRUE	FALSE	FALSE	FALSE	FALSE
ANGEL2	90806	angel homolog 2	Non-dependency	TRUE	FALSE	FALSE	FALSE	FALSE	Weakly Selective Dependency	FALSE	TRUE	FALSE	FALSE	FALSE
ANGPT2	285	angiopoietin 2	Non-dependency	TRUE	FALSE	FALSE	FALSE	FALSE	Non-dependency	TRUE	FALSE	FALSE	FALSE	FALSE
ANGPT4	51378	angiopoietin 4	Non-dependency	TRUE	FALSE	FALSE	FALSE	FALSE	Weakly Selective Dependency	FALSE	TRUE	FALSE	FALSE	FALSE
ANGPTL1	9068	angiopoietin like 1	Non-dependency	TRUE	FALSE	FALSE	FALSE	FALSE	Non-dependency	TRUE	FALSE	FALSE	FALSE	FALSE
ANGPTL2	23452	angiopoietin like 2	Non-dependency	TRUE	FALSE	FALSE	FALSE	FALSE	Non-dependency	TRUE	FALSE	FALSE	FALSE	FALSE
ANGPTL4	51129	angiopoietin like 4	Non-dependency	TRUE	FALSE	FALSE	FALSE	FALSE	Non-dependency	TRUE	FALSE	FALSE	FALSE	FALSE
ANGPTL5	253935	angiopoietin like 5	Non-dependency	TRUE	FALSE	FALSE	FALSE	FALSE	Weakly Selective Dependency	FALSE	TRUE	FALSE	FALSE	FALSE
ANGPTL6	83854	angiopoietin like 6	Weakly Selective Dependency	FALSE	TRUE	FALSE	FALSE	FALSE	Non-dependency	TRUE	FALSE	FALSE	FALSE	FALSE
ANGPTL7	10218	angiopoietin like 7	Non-dependency	TRUE	FALSE	FALSE	FALSE	FALSE	Weakly Selective Dependency	FALSE	TRUE	FALSE	FALSE	FALSE
ANGPTL8	55908	angiopoietin like 8	Non-dependency	TRUE	FALSE	FALSE	FALSE	FALSE	Non-dependency	TRUE	FALSE	FALSE	FALSE	FALSE
ANK1	286	ankyrin 1	Weakly Selective Dependency	FALSE	TRUE	FALSE	FALSE	FALSE	Non-dependency	TRUE	FALSE	FALSE	FALSE	FALSE
ANK2	287	ankyrin 2	Non-dependency	TRUE	FALSE	FALSE	FALSE	FALSE	Non-dependency	TRUE	FALSE	FALSE	FALSE	FALSE
ANK3	288	ankyrin 3	Non-dependency	TRUE	FALSE	FALSE	FALSE	FALSE	Non-dependency	TRUE	FALSE	FALSE	FALSE	FALSE
ANKAR	150709	ankyrin and armadillo repeat containing	Non-dependency	TRUE	FALSE	FALSE	FALSE	FALSE	Weakly Selective Dependency	FALSE	TRUE	FALSE	FALSE	FALSE
ANKEF1	63926	ankyrin repeat and EF-hand domain containing 1	Non-dependency	TRUE	FALSE	FALSE	FALSE	FALSE	Non-dependency	TRUE	FALSE	FALSE	FALSE	FALSE
ANKFN1	162282	ankyrin repeat and fibronectin type III domain containing 1	Non-dependency	TRUE	FALSE	FALSE	FALSE	FALSE	Weakly Selective Dependency	FALSE	TRUE	FALSE	FALSE	FALSE
ANKFY1	51479	ankyrin repeat and FYVE domain containing 1	Weakly Selective Dependency	FALSE	TRUE	FALSE	FALSE	FALSE	Non-dependency	TRUE	FALSE	FALSE	FALSE	FALSE
ANKH	56172	ANKH inorganic pyrophosphate transport regulator	Weakly Selective Dependency	FALSE	TRUE	FALSE	FALSE	FALSE	Weakly Selective Dependency	FALSE	TRUE	FALSE	FALSE	FALSE
ANKHD1	54882	ankyrin repeat and KH domain containing 1	Weakly Selective Dependency	FALSE	TRUE	FALSE	FALSE	FALSE	Non-dependency	TRUE	FALSE	FALSE	FALSE	FALSE
ANKIB1	54467	ankyrin repeat and IBR domain containing 1	Non-dependency	TRUE	FALSE	FALSE	FALSE	FALSE	Non-dependency	TRUE	FALSE	FALSE	FALSE	FALSE
ANKK1	255239	ankyrin repeat and kinase domain containing 1	Non-dependency	TRUE	FALSE	FALSE	FALSE	FALSE	Weakly Selective Dependency	FALSE	TRUE	FALSE	FALSE	FALSE
ANKLE1	126549	ankyrin repeat and LEM domain containing 1	Weakly Selective Dependency	FALSE	TRUE	FALSE	FALSE	FALSE	Non-dependency	TRUE	FALSE	FALSE	FALSE	FALSE
ANKLE2	23141	ankyrin repeat and LEM domain containing 2	Pan-dependency	FALSE	FALSE	FALSE	FALSE	TRUE	Weakly Selective Dependency	FALSE	TRUE	FALSE	FALSE	FALSE
ANKMY1	51281	ankyrin repeat and MYND domain containing 1	Non-dependency	TRUE	FALSE	FALSE	FALSE	FALSE	Weakly Selective Dependency	FALSE	TRUE	FALSE	FALSE	FALSE
ANKMY2	57037	ankyrin repeat and MYND domain containing 2	Weakly Selective Dependency	FALSE	TRUE	FALSE	FALSE	FALSE	Non-dependency	TRUE	FALSE	FALSE	FALSE	FALSE
ANKRA2	57763	ankyrin repeat family A member 2	Weakly Selective Dependency	FALSE	TRUE	FALSE	FALSE	FALSE	Non-dependency	TRUE	FALSE	FALSE	FALSE	FALSE
ANKRD1	27063	ankyrin repeat domain 1	Non-dependency	TRUE	FALSE	FALSE	FALSE	FALSE	Non-dependency	TRUE	FALSE	FALSE	FALSE	FALSE
ANKRD2	26287	ankyrin repeat domain 2	Non-dependency	TRUE	FALSE	FALSE	FALSE	FALSE	Non-dependency	TRUE	FALSE	FALSE	FALSE	FALSE
ANKRD6	22881	ankyrin repeat domain 6	Non-dependency	TRUE	FALSE	FALSE	FALSE	FALSE	Non-dependency	TRUE	FALSE	FALSE	FALSE	FALSE
ANKRD7	56311	ankyrin repeat domain 7	Non-dependency	TRUE	FALSE	FALSE	FALSE	FALSE	Non-dependency	TRUE	FALSE	FALSE	FALSE	FALSE
ANKRD10	55608	ankyrin repeat domain 10	Non-dependency	TRUE	FALSE	FALSE	FALSE	FALSE	Non-dependency	TRUE	FALSE	FALSE	FALSE	FALSE
ANKRD11	29123	ankyrin repeat domain 11	High-variance Dependency	FALSE	FALSE	FALSE	TRUE	TRUE	Weakly Selective Dependency	FALSE	TRUE	FALSE	FALSE	FALSE
ANKRD12	23253	ankyrin repeat domain 12	Non-dependency	TRUE	FALSE	FALSE	FALSE	FALSE	Non-dependency	TRUE	FALSE	FALSE	FALSE	FALSE
ANKRD13A	88455	ankyrin repeat domain 13A	Non-dependency	TRUE	FALSE	FALSE	FALSE	FALSE	Non-dependency	TRUE	FALSE	FALSE	FALSE	FALSE
ANKRD13B	124930	ankyrin repeat domain 13B	Non-dependency	TRUE	FALSE	FALSE	FALSE	FALSE	Non-dependency	TRUE	FALSE	FALSE	FALSE	FALSE
ANKRD13C	81573	ankyrin repeat domain 13C	Non-dependency	TRUE	FALSE	FALSE	FALSE	FALSE	Non-dependency	TRUE	FALSE	FALSE	FALSE	FALSE
ANKRD13D	338692	ankyrin repeat domain 13D	Non-dependency	TRUE	FALSE	FALSE	FALSE	FALSE	Weakly Selective Dependency	FALSE	TRUE	FALSE	FALSE	FALSE
ANKRD16	54522	ankyrin repeat domain 16	Non-dependency	TRUE	FALSE	FALSE	FALSE	FALSE	Non-dependency	TRUE	FALSE	FALSE	FALSE	FALSE
ANKRD17	26057	ankyrin repeat domain 17	High-variance Dependency	FALSE	FALSE	FALSE	TRUE	FALSE	High-variance Dependency	FALSE	FALSE	FALSE	TRUE	FALSE
ANKRD18A	253650	ankyrin repeat domain 18A	Non-dependency	TRUE	FALSE	FALSE	FALSE	FALSE	Non-dependency	TRUE	FALSE	FALSE	FALSE	FALSE
ANKRD22	118932	ankyrin repeat domain 22	Weakly Selective Dependency	FALSE	TRUE	FALSE	FALSE	FALSE	Weakly Selective Dependency	FALSE	TRUE	FALSE	FALSE	FALSE
ANKRD23	200539	ankyrin repeat domain 23	Non-dependency	TRUE	FALSE	FALSE	FALSE	FALSE	Non-dependency	TRUE	FALSE	FALSE	FALSE	FALSE
ANKRD24	170961	ankyrin repeat domain 24	Weakly Selective Dependency	FALSE	TRUE	FALSE	FALSE	FALSE	Weakly Selective Dependency	FALSE	TRUE	FALSE	FALSE	FALSE
ANKRD26	22852	ankyrin repeat domain 26	Non-dependency	TRUE	FALSE	FALSE	FALSE	FALSE	Non-dependency	TRUE	FALSE	FALSE	FALSE	FALSE
ANKRD27	84079	ankyrin repeat domain 27	Non-dependency	TRUE	FALSE	FALSE	FALSE	FALSE	Non-dependency	TRUE	FALSE	FALSE	FALSE	FALSE
ANKRD28	23243	ankyrin repeat domain 28	Non-dependency	TRUE	FALSE	FALSE	FALSE	FALSE	Weakly Selective Dependency	FALSE	TRUE	FALSE	FALSE	FALSE
ANKRD29	147463	ankyrin repeat domain 29	Non-dependency	TRUE	FALSE	FALSE	FALSE	FALSE	Non-dependency	TRUE	FALSE	FALSE	FALSE	FALSE
ANKRD30A	91074	ankyrin repeat domain 30A	Non-dependency	TRUE	FALSE	FALSE	FALSE	FALSE	Non-dependency	TRUE	FALSE	FALSE	FALSE	FALSE
ANKRD30B	374860	ankyrin repeat domain 30B	Non-dependency	TRUE	FALSE	FALSE	FALSE	FALSE	Non-dependency	TRUE	FALSE	FALSE	FALSE	FALSE
ANKRD31	256006	ankyrin repeat domain 31	Weakly Selective Dependency	FALSE	TRUE	FALSE	FALSE	FALSE	Weakly Selective Dependency	FALSE	TRUE	FALSE	FALSE	FALSE
ANKRD33	341405	ankyrin repeat domain 33	Non-dependency	TRUE	FALSE	FALSE	FALSE	FALSE	Non-dependency	TRUE	FALSE	FALSE	FALSE	FALSE
ANKRD33B	651746	ankyrin repeat domain 33B	Non-dependency	TRUE	FALSE	FALSE	FALSE	FALSE	Weakly Selective Dependency	FALSE	TRUE	FALSE	FALSE	FALSE
ANKRD34B	340120	ankyrin repeat domain 34B	Non-dependency	TRUE	FALSE	FALSE	FALSE	FALSE	Non-dependency	TRUE	FALSE	FALSE	FALSE	FALSE
ANKRD34C	390616	ankyrin repeat domain 34C	Non-dependency	TRUE	FALSE	FALSE	FALSE	FALSE	Weakly Selective Dependency	FALSE	TRUE	FALSE	FALSE	FALSE
ANKRD35	148741	ankyrin repeat domain 35	Weakly Selective Dependency	FALSE	TRUE	FALSE	FALSE	FALSE	Non-dependency	TRUE	FALSE	FALSE	FALSE	FALSE
ANKRD36	375248	ankyrin repeat domain 36	High-variance Dependency	FALSE	FALSE	FALSE	TRUE	TRUE	Weakly Selective Dependency	FALSE	TRUE	FALSE	FALSE	FALSE
ANKRD37	353322	ankyrin repeat domain 37	Non-dependency	TRUE	FALSE	FALSE	FALSE	FALSE	Non-dependency	TRUE	FALSE	FALSE	FALSE	FALSE
ANKRD40	91369	ankyrin repeat domain 40	Weakly Selective Dependency	FALSE	TRUE	FALSE	FALSE	FALSE	Non-dependency	TRUE	FALSE	FALSE	FALSE	FALSE
ANKRD42	338699	ankyrin repeat domain 42	Non-dependency	TRUE	FALSE	FALSE	FALSE	FALSE	Non-dependency	TRUE	FALSE	FALSE	FALSE	FALSE
ANKRD44	91526	ankyrin repeat domain 44	Non-dependency	TRUE	FALSE	FALSE	FALSE	FALSE	Non-dependency	TRUE	FALSE	FALSE	FALSE	FALSE
ANKRD45	339416	ankyrin repeat domain 45	Non-dependency	TRUE	FALSE	FALSE	FALSE	FALSE	Weakly Selective Dependency	FALSE	TRUE	FALSE	FALSE	FALSE
ANKRD46	157567	ankyrin repeat domain 46	Non-dependency	TRUE	FALSE	FALSE	FALSE	FALSE	Non-dependency	TRUE	FALSE	FALSE	FALSE	FALSE
ANKRD49	54851	ankyrin repeat domain 49	High-variance Dependency	FALSE	FALSE	FALSE	TRUE	TRUE	Weakly Selective Dependency	FALSE	TRUE	FALSE	FALSE	FALSE
ANKRD50	57182	ankyrin repeat domain 50	Non-dependency	TRUE	FALSE	FALSE	FALSE	FALSE	Non-dependency	TRUE	FALSE	FALSE	FALSE	FALSE
ANKRD53	79998	ankyrin repeat domain 53	Non-dependency	TRUE	FALSE	FALSE	FALSE	FALSE	Non-dependency	TRUE	FALSE	FALSE	FALSE	FALSE
ANKRD62	342850	ankyrin repeat domain 62	Non-dependency	TRUE	FALSE	FALSE	FALSE	FALSE	Weakly Selective Dependency	FALSE	TRUE	FALSE	FALSE	FALSE
ANKRD65	441869	ankyrin repeat domain 65	Non-dependency	TRUE	FALSE	FALSE	FALSE	FALSE	Non-dependency	TRUE	FALSE	FALSE	FALSE	FALSE
ANKRD66	100287718	ankyrin repeat domain 66	Non-dependency	TRUE	FALSE	FALSE	FALSE	FALSE	Weakly Selective Dependency	FALSE	TRUE	FALSE	FALSE	FALSE
ANKS1A	23294	ankyrin repeat and sterile alpha motif domain containing 1A	Non-dependency	TRUE	FALSE	FALSE	FALSE	FALSE	Weakly Selective Dependency	FALSE	TRUE	FALSE	FALSE	FALSE
ANKS3	124401	ankyrin repeat and sterile alpha motif domain containing 3	Weakly Selective Dependency	FALSE	TRUE	FALSE	FALSE	FALSE	Non-dependency	TRUE	FALSE	FALSE	FALSE	FALSE
ANKS4B	257629	ankyrin repeat and sterile alpha motif domain containing 4B	Non-dependency	TRUE	FALSE	FALSE	FALSE	FALSE	Non-dependency	TRUE	FALSE	FALSE	FALSE	FALSE
ANKS6	203286	ankyrin repeat and sterile alpha motif domain containing 6	High-variance Dependency	FALSE	FALSE	FALSE	TRUE	TRUE	Non-dependency	TRUE	FALSE	FALSE	FALSE	FALSE
ANKZF1	55139	ankyrin repeat and zinc finger domain containing 1	Non-dependency	TRUE	FALSE	FALSE	FALSE	FALSE	Non-dependency	TRUE	FALSE	FALSE	FALSE	FALSE
ANLN	54443	anillin actin binding protein	High-variance Dependency	FALSE	FALSE	FALSE	TRUE	TRUE	High-variance Dependency	FALSE	FALSE	FALSE	TRUE	FALSE
ANO1	55107	anoctamin 1	Weakly Selective Dependency	FALSE	TRUE	FALSE	FALSE	FALSE	Non-dependency	TRUE	FALSE	FALSE	FALSE	FALSE
ANO3	63982	anoctamin 3	Non-dependency	TRUE	FALSE	FALSE	FALSE	FALSE	Non-dependency	TRUE	FALSE	FALSE	FALSE	FALSE
ANO5	203859	anoctamin 5	Non-dependency	TRUE	FALSE	FALSE	FALSE	FALSE	Non-dependency	TRUE	FALSE	FALSE	FALSE	FALSE
ANO6	196527	anoctamin 6	Non-dependency	TRUE	FALSE	FALSE	FALSE	FALSE	Non-dependency	TRUE	FALSE	FALSE	FALSE	FALSE
ANO8	57719	anoctamin 8	Non-dependency	TRUE	FALSE	FALSE	FALSE	FALSE	Non-dependency	TRUE	FALSE	FALSE	FALSE	FALSE
ANO10	55129	anoctamin 10	Non-dependency	TRUE	FALSE	FALSE	FALSE	FALSE	Non-dependency	TRUE	FALSE	FALSE	FALSE	FALSE
ANP32A	8125	acidic nuclear phosphoprotein 32 family member A	Weakly Selective Dependency	FALSE	TRUE	FALSE	FALSE	FALSE	Weakly Selective Dependency	FALSE	TRUE	FALSE	FALSE	FALSE
ANP32B	10541	acidic nuclear phosphoprotein 32 family member B	Weakly Selective Dependency	FALSE	TRUE	FALSE	FALSE	FALSE	Non-dependency	TRUE	FALSE	FALSE	FALSE	FALSE
ANP32D	23519	acidic nuclear phosphoprotein 32 family member D	Non-dependency	TRUE	FALSE	FALSE	FALSE	FALSE	Weakly Selective Dependency	FALSE	TRUE	FALSE	FALSE	FALSE
ANP32E	81611	acidic nuclear phosphoprotein 32 family member E	Weakly Selective Dependency	FALSE	TRUE	FALSE	FALSE	FALSE	Weakly Selective Dependency	FALSE	TRUE	FALSE	FALSE	FALSE
ANPEP	290	alanyl aminopeptidase, membrane	Non-dependency	TRUE	FALSE	FALSE	FALSE	FALSE	Non-dependency	TRUE	FALSE	FALSE	FALSE	FALSE
ANTXR1	84168	ANTXR cell adhesion molecule 1	Non-dependency	TRUE	FALSE	FALSE	FALSE	FALSE	Weakly Selective Dependency	FALSE	TRUE	FALSE	FALSE	FALSE
ANTXR2	118429	ANTXR cell adhesion molecule 2	Non-dependency	TRUE	FALSE	FALSE	FALSE	FALSE	Non-dependency	TRUE	FALSE	FALSE	FALSE	FALSE
ANTXRL	195977	ANTXR like	Weakly Selective Dependency	FALSE	TRUE	FALSE	FALSE	FALSE	Non-dependency	TRUE	FALSE	FALSE	FALSE	FALSE
ANXA1	301	annexin A1	Non-dependency	TRUE	FALSE	FALSE	FALSE	FALSE	Non-dependency	TRUE	FALSE	FALSE	FALSE	FALSE
ANXA2	302	annexin A2	Non-dependency	TRUE	FALSE	FALSE	FALSE	FALSE	Non-dependency	TRUE	FALSE	FALSE	FALSE	FALSE
ANXA3	306	annexin A3	Non-dependency	TRUE	FALSE	FALSE	FALSE	FALSE	Non-dependency	TRUE	FALSE	FALSE	FALSE	FALSE
ANXA4	307	annexin A4	Non-dependency	TRUE	FALSE	FALSE	FALSE	FALSE	Non-dependency	TRUE	FALSE	FALSE	FALSE	FALSE
ANXA5	308	annexin A5	Non-dependency	TRUE	FALSE	FALSE	FALSE	FALSE	Non-dependency	TRUE	FALSE	FALSE	FALSE	FALSE
ANXA6	309	annexin A6	Non-dependency	TRUE	FALSE	FALSE	FALSE	FALSE	Weakly Selective Dependency	FALSE	TRUE	FALSE	FALSE	FALSE
ANXA7	310	annexin A7	Weakly Selective Dependency	FALSE	TRUE	FALSE	FALSE	FALSE	Weakly Selective Dependency	FALSE	TRUE	FALSE	FALSE	FALSE
ANXA9	8416	annexin A9	Weakly Selective Dependency	FALSE	TRUE	FALSE	FALSE	FALSE	Weakly Selective Dependency	FALSE	TRUE	FALSE	FALSE	FALSE
ANXA10	11199	annexin A10	Non-dependency	TRUE	FALSE	FALSE	FALSE	FALSE	Non-dependency	TRUE	FALSE	FALSE	FALSE	FALSE
ANXA11	311	annexin A11	Weakly Selective Dependency	FALSE	TRUE	FALSE	FALSE	FALSE	Non-dependency	TRUE	FALSE	FALSE	FALSE	FALSE
ANXA13	312	annexin A13	Weakly Selective Dependency	FALSE	TRUE	FALSE	FALSE	FALSE	Non-dependency	TRUE	FALSE	FALSE	FALSE	FALSE
AOAH	313	acyloxyacyl hydrolase	Non-dependency	TRUE	FALSE	FALSE	FALSE	FALSE	Weakly Selective Dependency	FALSE	TRUE	FALSE	FALSE	FALSE
AOC1	26	amine oxidase, copper containing 1	Non-dependency	TRUE	FALSE	FALSE	FALSE	FALSE	Non-dependency	TRUE	FALSE	FALSE	FALSE	FALSE
AOC2	314	amine oxidase, copper containing 2	Weakly Selective Dependency	FALSE	TRUE	FALSE	FALSE	FALSE	Non-dependency	TRUE	FALSE	FALSE	FALSE	FALSE
AOC3	8639	amine oxidase, copper containing 3	Weakly Selective Dependency	FALSE	TRUE	FALSE	FALSE	FALSE	Non-dependency	TRUE	FALSE	FALSE	FALSE	FALSE
AOX1	316	aldehyde oxidase 1	Non-dependency	TRUE	FALSE	FALSE	FALSE	FALSE	Non-dependency	TRUE	FALSE	FALSE	FALSE	FALSE
AP1AR	55435	adaptor related protein complex 1 associated regulatory protein	Non-dependency	TRUE	FALSE	FALSE	FALSE	FALSE	Weakly Selective Dependency	FALSE	TRUE	FALSE	FALSE	FALSE
AP1B1	162	adaptor related protein complex 1 subunit beta 1	Weakly Selective Dependency	FALSE	TRUE	FALSE	FALSE	FALSE	Weakly Selective Dependency	FALSE	TRUE	FALSE	FALSE	FALSE
AP1G1	164	adaptor related protein complex 1 subunit gamma 1	Weakly Selective Dependency	FALSE	TRUE	FALSE	FALSE	FALSE	Non-dependency	TRUE	FALSE	FALSE	FALSE	FALSE
AP1G2	8906	adaptor related protein complex 1 subunit gamma 2	Weakly Selective Dependency	FALSE	TRUE	FALSE	FALSE	FALSE	Weakly Selective Dependency	FALSE	TRUE	FALSE	FALSE	FALSE
AP1M1	8907	adaptor related protein complex 1 subunit mu 1	Weakly Selective Dependency	FALSE	TRUE	FALSE	FALSE	FALSE	Non-dependency	TRUE	FALSE	FALSE	FALSE	FALSE
AP1M2	10053	adaptor related protein complex 1 subunit mu 2	Non-dependency	TRUE	FALSE	FALSE	FALSE	FALSE	Weakly Selective Dependency	FALSE	TRUE	FALSE	FALSE	FALSE
AP1S1	1174	adaptor related protein complex 1 subunit sigma 1	Weakly Selective Dependency	FALSE	TRUE	FALSE	FALSE	FALSE	Weakly Selective Dependency	FALSE	TRUE	FALSE	FALSE	FALSE
AP1S3	130340	adaptor related protein complex 1 subunit sigma 3	Weakly Selective Dependency	FALSE	TRUE	FALSE	FALSE	FALSE	Non-dependency	TRUE	FALSE	FALSE	FALSE	FALSE
AP2A1	160	adaptor related protein complex 2 subunit alpha 1	Weakly Selective Dependency	FALSE	TRUE	FALSE	FALSE	FALSE	Weakly Selective Dependency	FALSE	TRUE	FALSE	FALSE	FALSE
AP2A2	161	adaptor related protein complex 2 subunit alpha 2	Weakly Selective Dependency	FALSE	TRUE	FALSE	FALSE	FALSE	Non-dependency	TRUE	FALSE	FALSE	FALSE	FALSE
AP2B1	163	adaptor related protein complex 2 subunit beta 1	Weakly Selective Dependency	FALSE	TRUE	FALSE	FALSE	FALSE	Weakly Selective Dependency	FALSE	TRUE	FALSE	FALSE	FALSE
AP2M1	1173	adaptor related protein complex 2 subunit mu 1	High-variance Dependency	FALSE	FALSE	FALSE	TRUE	TRUE	High-variance Dependency	FALSE	FALSE	FALSE	TRUE	TRUE
AP2S1	1175	adaptor related protein complex 2 subunit sigma 1	High-variance Dependency	FALSE	FALSE	FALSE	TRUE	TRUE	High-variance Dependency	FALSE	FALSE	FALSE	TRUE	FALSE
AP3B1	8546	adaptor related protein complex 3 subunit beta 1	High-variance Dependency	FALSE	FALSE	FALSE	TRUE	FALSE	Weakly Selective Dependency	FALSE	TRUE	FALSE	FALSE	FALSE
AP3D1	8943	adaptor related protein complex 3 subunit delta 1	Weakly Selective Dependency	FALSE	TRUE	FALSE	FALSE	FALSE	Non-dependency	TRUE	FALSE	FALSE	FALSE	FALSE
AP3M1	26985	adaptor related protein complex 3 subunit mu 1	Non-dependency	TRUE	FALSE	FALSE	FALSE	FALSE	Non-dependency	TRUE	FALSE	FALSE	FALSE	FALSE
AP3M2	10947	adaptor related protein complex 3 subunit mu 2	Weakly Selective Dependency	FALSE	TRUE	FALSE	FALSE	FALSE	Non-dependency	TRUE	FALSE	FALSE	FALSE	FALSE
AP3S1	1176	adaptor related protein complex 3 subunit sigma 1	Weakly Selective Dependency	FALSE	TRUE	FALSE	FALSE	FALSE	Non-dependency	TRUE	FALSE	FALSE	FALSE	FALSE
AP3S2	10239	adaptor related protein complex 3 subunit sigma 2	Weakly Selective Dependency	FALSE	TRUE	FALSE	FALSE	FALSE	Non-dependency	TRUE	FALSE	FALSE	FALSE	FALSE
AP4B1	10717	adaptor related protein complex 4 subunit beta 1	Non-dependency	TRUE	FALSE	FALSE	FALSE	FALSE	Non-dependency	TRUE	FALSE	FALSE	FALSE	FALSE
AP4E1	23431	adaptor related protein complex 4 subunit epsilon 1	Non-dependency	TRUE	FALSE	FALSE	FALSE	FALSE	Non-dependency	TRUE	FALSE	FALSE	FALSE	FALSE
AP4M1	9179	adaptor related protein complex 4 subunit mu 1	Non-dependency	TRUE	FALSE	FALSE	FALSE	FALSE	Weakly Selective Dependency	FALSE	TRUE	FALSE	FALSE	FALSE
AP4S1	11154	adaptor related protein complex 4 subunit sigma 1	Weakly Selective Dependency	FALSE	TRUE	FALSE	FALSE	FALSE	Non-dependency	TRUE	FALSE	FALSE	FALSE	FALSE
AP5M1	55745	adaptor related protein complex 5 subunit mu 1	Non-dependency	TRUE	FALSE	FALSE	FALSE	FALSE	Weakly Selective Dependency	FALSE	TRUE	FALSE	FALSE	FALSE
APAF1	317	apoptotic peptidase activating factor 1	Non-dependency	TRUE	FALSE	FALSE	FALSE	FALSE	Weakly Selective Dependency	FALSE	TRUE	FALSE	FALSE	FALSE
APBA1	320	amyloid beta precursor protein binding family A member 1	Non-dependency	TRUE	FALSE	FALSE	FALSE	FALSE	Weakly Selective Dependency	FALSE	TRUE	FALSE	FALSE	FALSE
APBA2	321	amyloid beta precursor protein binding family A member 2	Weakly Selective Dependency	FALSE	TRUE	FALSE	FALSE	FALSE	Weakly Selective Dependency	FALSE	TRUE	FALSE	FALSE	FALSE
APBA3	9546	amyloid beta precursor protein binding family A member 3	Non-dependency	TRUE	FALSE	FALSE	FALSE	FALSE	Non-dependency	TRUE	FALSE	FALSE	FALSE	FALSE
APBB1	322	amyloid beta precursor protein binding family B member 1	Non-dependency	TRUE	FALSE	FALSE	FALSE	FALSE	Non-dependency	TRUE	FALSE	FALSE	FALSE	FALSE
APBB1IP	54518	amyloid beta precursor protein binding family B member 1 interacting protein	Non-dependency	TRUE	FALSE	FALSE	FALSE	FALSE	Non-dependency	TRUE	FALSE	FALSE	FALSE	FALSE
APBB2	323	amyloid beta precursor protein binding family B member 2	Non-dependency	TRUE	FALSE	FALSE	FALSE	FALSE	Non-dependency	TRUE	FALSE	FALSE	FALSE	FALSE
APBB3	10307	amyloid beta precursor protein binding family B member 3	Non-dependency	TRUE	FALSE	FALSE	FALSE	FALSE	Non-dependency	TRUE	FALSE	FALSE	FALSE	FALSE
APC	324	APC, WNT signaling pathway regulator	High-variance Dependency	FALSE	FALSE	FALSE	TRUE	FALSE	Weakly Selective Dependency	FALSE	TRUE	FALSE	FALSE	FALSE
APC2	10297	APC2, WNT signaling pathway regulator	Weakly Selective Dependency	FALSE	TRUE	FALSE	FALSE	FALSE	Weakly Selective Dependency	FALSE	TRUE	FALSE	FALSE	FALSE
APCDD1	147495	APC down-regulated 1	Non-dependency	TRUE	FALSE	FALSE	FALSE	FALSE	Non-dependency	TRUE	FALSE	FALSE	FALSE	FALSE
APCDD1L	164284	APC down-regulated 1 like	Non-dependency	TRUE	FALSE	FALSE	FALSE	FALSE	Weakly Selective Dependency	FALSE	TRUE	FALSE	FALSE	FALSE
APCS	325	amyloid P component, serum	Weakly Selective Dependency	FALSE	TRUE	FALSE	FALSE	FALSE	Non-dependency	TRUE	FALSE	FALSE	FALSE	FALSE
APEH	327	acylaminoacyl-peptide hydrolase	Non-dependency	TRUE	FALSE	FALSE	FALSE	FALSE	Non-dependency	TRUE	FALSE	FALSE	FALSE	FALSE
APEX1	328	apurinic/apyrimidinic endodeoxyribonuclease 1	Weakly Selective Dependency	FALSE	TRUE	FALSE	FALSE	FALSE	Non-dependency	TRUE	FALSE	FALSE	FALSE	FALSE
APH1A	51107	aph-1 homolog A, gamma-secretase subunit	Non-dependency	TRUE	FALSE	FALSE	FALSE	FALSE	Non-dependency	TRUE	FALSE	FALSE	FALSE	FALSE
APH1B	83464	aph-1 homolog B, gamma-secretase subunit	Non-dependency	TRUE	FALSE	FALSE	FALSE	FALSE	Non-dependency	TRUE	FALSE	FALSE	FALSE	FALSE
API5	8539	apoptosis inhibitor 5	High-variance Dependency	FALSE	FALSE	FALSE	TRUE	FALSE	Weakly Selective Dependency	FALSE	TRUE	FALSE	FALSE	FALSE
APIP	51074	APAF1 interacting protein	Weakly Selective Dependency	FALSE	TRUE	FALSE	FALSE	FALSE	Non-dependency	TRUE	FALSE	FALSE	FALSE	FALSE
APLF	200558	aprataxin and PNKP like factor	Non-dependency	TRUE	FALSE	FALSE	FALSE	FALSE	Weakly Selective Dependency	FALSE	TRUE	FALSE	FALSE	FALSE
APLNR	187	apelin receptor	Weakly Selective Dependency	FALSE	TRUE	FALSE	FALSE	FALSE	Non-dependency	TRUE	FALSE	FALSE	FALSE	FALSE
APLP1	333	amyloid beta precursor like protein 1	Weakly Selective Dependency	FALSE	TRUE	FALSE	FALSE	FALSE	Weakly Selective Dependency	FALSE	TRUE	FALSE	FALSE	FALSE
APLP2	334	amyloid beta precursor like protein 2	Non-dependency	TRUE	FALSE	FALSE	FALSE	FALSE	Non-dependency	TRUE	FALSE	FALSE	FALSE	FALSE
APMAP	57136	adipocyte plasma membrane associated protein	Non-dependency	TRUE	FALSE	FALSE	FALSE	FALSE	Non-dependency	TRUE	FALSE	FALSE	FALSE	FALSE
APOA1	335	apolipoprotein A1	Weakly Selective Dependency	FALSE	TRUE	FALSE	FALSE	FALSE	Non-dependency	TRUE	FALSE	FALSE	FALSE	FALSE
APOA2	336	apolipoprotein A2	Non-dependency	TRUE	FALSE	FALSE	FALSE	FALSE	Weakly Selective Dependency	FALSE	TRUE	FALSE	FALSE	FALSE
APOA4	337	apolipoprotein A4	Non-dependency	TRUE	FALSE	FALSE	FALSE	FALSE	Non-dependency	TRUE	FALSE	FALSE	FALSE	FALSE
APOA5	116519	apolipoprotein A5	Non-dependency	TRUE	FALSE	FALSE	FALSE	FALSE	Weakly Selective Dependency	FALSE	TRUE	FALSE	FALSE	FALSE
APOB	338	apolipoprotein B	Non-dependency	TRUE	FALSE	FALSE	FALSE	FALSE	Non-dependency	TRUE	FALSE	FALSE	FALSE	FALSE
APOBEC1	339	apolipoprotein B mRNA editing enzyme catalytic subunit 1	Non-dependency	TRUE	FALSE	FALSE	FALSE	FALSE	Non-dependency	TRUE	FALSE	FALSE	FALSE	FALSE
APOBEC2	10930	apolipoprotein B mRNA editing enzyme catalytic subunit 2	Non-dependency	TRUE	FALSE	FALSE	FALSE	FALSE	Non-dependency	TRUE	FALSE	FALSE	FALSE	FALSE
APOBEC3A	200315	apolipoprotein B mRNA editing enzyme catalytic subunit 3A	Non-dependency	TRUE	FALSE	FALSE	FALSE	FALSE	Non-dependency	TRUE	FALSE	FALSE	FALSE	FALSE
APOBEC3B	9582	apolipoprotein B mRNA editing enzyme catalytic subunit 3B	Non-dependency	TRUE	FALSE	FALSE	FALSE	FALSE	Non-dependency	TRUE	FALSE	FALSE	FALSE	FALSE
APOBEC3C	27350	apolipoprotein B mRNA editing enzyme catalytic subunit 3C	Non-dependency	TRUE	FALSE	FALSE	FALSE	FALSE	Non-dependency	TRUE	FALSE	FALSE	FALSE	FALSE
APOBEC3D	140564	apolipoprotein B mRNA editing enzyme catalytic subunit 3D	Non-dependency	TRUE	FALSE	FALSE	FALSE	FALSE	Non-dependency	TRUE	FALSE	FALSE	FALSE	FALSE
APOBEC3F	200316	apolipoprotein B mRNA editing enzyme catalytic subunit 3F	Non-dependency	TRUE	FALSE	FALSE	FALSE	FALSE	Weakly Selective Dependency	FALSE	TRUE	FALSE	FALSE	FALSE
APOBEC3G	60489	apolipoprotein B mRNA editing enzyme catalytic subunit 3G	Weakly Selective Dependency	FALSE	TRUE	FALSE	FALSE	FALSE	Non-dependency	TRUE	FALSE	FALSE	FALSE	FALSE
APOBEC3H	164668	apolipoprotein B mRNA editing enzyme catalytic subunit 3H	Non-dependency	TRUE	FALSE	FALSE	FALSE	FALSE	Non-dependency	TRUE	FALSE	FALSE	FALSE	FALSE
APOBEC4	403314	apolipoprotein B mRNA editing enzyme catalytic polypeptide like 4	Non-dependency	TRUE	FALSE	FALSE	FALSE	FALSE	Non-dependency	TRUE	FALSE	FALSE	FALSE	FALSE
APOBR	55911	apolipoprotein B receptor	Weakly Selective Dependency	FALSE	TRUE	FALSE	FALSE	FALSE	Non-dependency	TRUE	FALSE	FALSE	FALSE	FALSE
APOC1	341	apolipoprotein C1	Weakly Selective Dependency	FALSE	TRUE	FALSE	FALSE	FALSE	Non-dependency	TRUE	FALSE	FALSE	FALSE	FALSE
APOC2	344	apolipoprotein C2	Non-dependency	TRUE	FALSE	FALSE	FALSE	FALSE	Non-dependency	TRUE	FALSE	FALSE	FALSE	FALSE
APOC3	345	apolipoprotein C3	Non-dependency	TRUE	FALSE	FALSE	FALSE	FALSE	Non-dependency	TRUE	FALSE	FALSE	FALSE	FALSE
APOC4	346	apolipoprotein C4	Non-dependency	TRUE	FALSE	FALSE	FALSE	FALSE	Non-dependency	TRUE	FALSE	FALSE	FALSE	FALSE
APOD	347	apolipoprotein D	Non-dependency	TRUE	FALSE	FALSE	FALSE	FALSE	Weakly Selective Dependency	FALSE	TRUE	FALSE	FALSE	FALSE
APOE	348	apolipoprotein E	Weakly Selective Dependency	FALSE	TRUE	FALSE	FALSE	FALSE	Non-dependency	TRUE	FALSE	FALSE	FALSE	FALSE
APOF	319	apolipoprotein F	Non-dependency	TRUE	FALSE	FALSE	FALSE	FALSE	Non-dependency	TRUE	FALSE	FALSE	FALSE	FALSE
APOH	350	apolipoprotein H	Non-dependency	TRUE	FALSE	FALSE	FALSE	FALSE	Non-dependency	TRUE	FALSE	FALSE	FALSE	FALSE
APOL1	8542	apolipoprotein L1	Non-dependency	TRUE	FALSE	FALSE	FALSE	FALSE	Weakly Selective Dependency	FALSE	TRUE	FALSE	FALSE	FALSE
APOL2	23780	apolipoprotein L2	Non-dependency	TRUE	FALSE	FALSE	FALSE	FALSE	High-variance Dependency	FALSE	FALSE	FALSE	TRUE	TRUE
APOL3	80833	apolipoprotein L3	Non-dependency	TRUE	FALSE	FALSE	FALSE	FALSE	Non-dependency	TRUE	FALSE	FALSE	FALSE	FALSE
APOL5	80831	apolipoprotein L5	Non-dependency	TRUE	FALSE	FALSE	FALSE	FALSE	Non-dependency	TRUE	FALSE	FALSE	FALSE	FALSE
APOL6	80830	apolipoprotein L6	Non-dependency	TRUE	FALSE	FALSE	FALSE	FALSE	Non-dependency	TRUE	FALSE	FALSE	FALSE	FALSE
APOLD1	81575	apolipoprotein L domain containing 1	Weakly Selective Dependency	FALSE	TRUE	FALSE	FALSE	FALSE	Non-dependency	TRUE	FALSE	FALSE	FALSE	FALSE
APOM	55937	apolipoprotein M	Non-dependency	TRUE	FALSE	FALSE	FALSE	FALSE	Non-dependency	TRUE	FALSE	FALSE	FALSE	FALSE
APOPT1	84334	apoptogenic 1, mitochondrial	Weakly Selective Dependency	FALSE	TRUE	FALSE	FALSE	FALSE	Non-dependency	TRUE	FALSE	FALSE	FALSE	FALSE
APP	351	amyloid beta precursor protein	Non-dependency	TRUE	FALSE	FALSE	FALSE	FALSE	Non-dependency	TRUE	FALSE	FALSE	FALSE	FALSE
APPBP2	10513	amyloid beta precursor protein binding protein 2	Weakly Selective Dependency	FALSE	TRUE	FALSE	FALSE	FALSE	Non-dependency	TRUE	FALSE	FALSE	FALSE	FALSE
APPL1	26060	adaptor protein, phosphotyrosine interacting with PH domain and leucine zipper 1	Non-dependency	TRUE	FALSE	FALSE	FALSE	FALSE	Non-dependency	TRUE	FALSE	FALSE	FALSE	FALSE
APPL2	55198	adaptor protein, phosphotyrosine interacting with PH domain and leucine zipper 2	Non-dependency	TRUE	FALSE	FALSE	FALSE	FALSE	Non-dependency	TRUE	FALSE	FALSE	FALSE	FALSE
APRT	353	adenine phosphoribosyltransferase	Weakly Selective Dependency	FALSE	TRUE	FALSE	FALSE	FALSE	Weakly Selective Dependency	FALSE	TRUE	FALSE	FALSE	FALSE
APTX	54840	aprataxin	Non-dependency	TRUE	FALSE	FALSE	FALSE	FALSE	Non-dependency	TRUE	FALSE	FALSE	FALSE	FALSE
AQP1	358	aquaporin 1 (Colton blood group)	Non-dependency	TRUE	FALSE	FALSE	FALSE	FALSE	Non-dependency	TRUE	FALSE	FALSE	FALSE	FALSE
AQP2	359	aquaporin 2	Weakly Selective Dependency	FALSE	TRUE	FALSE	FALSE	FALSE	Non-dependency	TRUE	FALSE	FALSE	FALSE	FALSE
AQP3	360	aquaporin 3 (Gill blood group)	Weakly Selective Dependency	FALSE	TRUE	FALSE	FALSE	FALSE	Weakly Selective Dependency	FALSE	TRUE	FALSE	FALSE	FALSE
AQP4	361	aquaporin 4	Non-dependency	TRUE	FALSE	FALSE	FALSE	FALSE	Non-dependency	TRUE	FALSE	FALSE	FALSE	FALSE
AQP5	362	aquaporin 5	Non-dependency	TRUE	FALSE	FALSE	FALSE	FALSE	Non-dependency	TRUE	FALSE	FALSE	FALSE	FALSE
AQP6	363	aquaporin 6	Weakly Selective Dependency	FALSE	TRUE	FALSE	FALSE	FALSE	Non-dependency	TRUE	FALSE	FALSE	FALSE	FALSE
AQP7	364	aquaporin 7	Pan-dependency	FALSE	FALSE	FALSE	FALSE	TRUE	Weakly Selective Dependency	FALSE	TRUE	FALSE	FALSE	FALSE
AQP8	343	aquaporin 8	Non-dependency	TRUE	FALSE	FALSE	FALSE	FALSE	Non-dependency	TRUE	FALSE	FALSE	FALSE	FALSE
AQP9	366	aquaporin 9	Weakly Selective Dependency	FALSE	TRUE	FALSE	FALSE	FALSE	Non-dependency	TRUE	FALSE	FALSE	FALSE	FALSE
AQP10	89872	aquaporin 10	Weakly Selective Dependency	FALSE	TRUE	FALSE	FALSE	FALSE	Non-dependency	TRUE	FALSE	FALSE	FALSE	FALSE
AQP11	282679	aquaporin 11	Non-dependency	TRUE	FALSE	FALSE	FALSE	FALSE	Non-dependency	TRUE	FALSE	FALSE	FALSE	FALSE
AQP12B	653437	aquaporin 12B	Weakly Selective Dependency	FALSE	TRUE	FALSE	FALSE	FALSE	Non-dependency	TRUE	FALSE	FALSE	FALSE	FALSE
AQR	9716	aquarius intron-binding spliceosomal factor	Pan-dependency	FALSE	FALSE	FALSE	FALSE	TRUE	Pan-dependency	FALSE	FALSE	FALSE	FALSE	TRUE
ARAP1	116985	ArfGAP with RhoGAP domain, ankyrin repeat and PH domain 1	Non-dependency	TRUE	FALSE	FALSE	FALSE	FALSE	Non-dependency	TRUE	FALSE	FALSE	FALSE	FALSE
ARAP2	116984	ArfGAP with RhoGAP domain, ankyrin repeat and PH domain 2	Weakly Selective Dependency	FALSE	TRUE	FALSE	FALSE	FALSE	Non-dependency	TRUE	FALSE	FALSE	FALSE	FALSE
ARAP3	64411	ArfGAP with RhoGAP domain, ankyrin repeat and PH domain 3	Non-dependency	TRUE	FALSE	FALSE	FALSE	FALSE	Non-dependency	TRUE	FALSE	FALSE	FALSE	FALSE
ARC	23237	activity regulated cytoskeleton associated protein	Non-dependency	TRUE	FALSE	FALSE	FALSE	FALSE	Non-dependency	TRUE	FALSE	FALSE	FALSE	FALSE
ARCN1	372	archain 1	Pan-dependency	FALSE	FALSE	FALSE	FALSE	TRUE	Pan-dependency	FALSE	FALSE	FALSE	FALSE	TRUE
AREG	374	amphiregulin	Non-dependency	TRUE	FALSE	FALSE	FALSE	FALSE	Non-dependency	TRUE	FALSE	FALSE	FALSE	FALSE
AREL1	9870	apoptosis resistant E3 ubiquitin protein ligase 1	Weakly Selective Dependency	FALSE	TRUE	FALSE	FALSE	FALSE	Weakly Selective Dependency	FALSE	TRUE	FALSE	FALSE	FALSE
ARF1	375	ADP ribosylation factor 1	High-variance Dependency	FALSE	FALSE	FALSE	TRUE	FALSE	Weakly Selective Dependency	FALSE	TRUE	FALSE	FALSE	FALSE
ARF3	377	ADP ribosylation factor 3	Weakly Selective Dependency	FALSE	TRUE	FALSE	FALSE	FALSE	Weakly Selective Dependency	FALSE	TRUE	FALSE	FALSE	FALSE
ARF4	378	ADP ribosylation factor 4	High-variance Dependency	FALSE	FALSE	FALSE	TRUE	TRUE	Strongly Selective Dependency	FALSE	FALSE	TRUE	TRUE	FALSE
ARF5	381	ADP ribosylation factor 5	Weakly Selective Dependency	FALSE	TRUE	FALSE	FALSE	FALSE	Non-dependency	TRUE	FALSE	FALSE	FALSE	FALSE
ARF6	382	ADP ribosylation factor 6	High-variance Dependency	FALSE	FALSE	FALSE	TRUE	FALSE	Weakly Selective Dependency	FALSE	TRUE	FALSE	FALSE	FALSE
ARFGAP1	55738	ADP ribosylation factor GTPase activating protein 1	Non-dependency	TRUE	FALSE	FALSE	FALSE	FALSE	Weakly Selective Dependency	FALSE	TRUE	FALSE	FALSE	FALSE
ARFGAP2	84364	ADP ribosylation factor GTPase activating protein 2	Weakly Selective Dependency	FALSE	TRUE	FALSE	FALSE	FALSE	Weakly Selective Dependency	FALSE	TRUE	FALSE	FALSE	FALSE
ARFGAP3	26286	ADP ribosylation factor GTPase activating protein 3	Non-dependency	TRUE	FALSE	FALSE	FALSE	FALSE	Weakly Selective Dependency	FALSE	TRUE	FALSE	FALSE	FALSE
ARFGEF1	10565	ADP ribosylation factor guanine nucleotide exchange factor 1	Weakly Selective Dependency	FALSE	TRUE	FALSE	FALSE	FALSE	Weakly Selective Dependency	FALSE	TRUE	FALSE	FALSE	FALSE
ARFGEF3	57221	ARFGEF family member 3	Non-dependency	TRUE	FALSE	FALSE	FALSE	FALSE	Non-dependency	TRUE	FALSE	FALSE	FALSE	FALSE
ARFIP1	27236	ADP ribosylation factor interacting protein 1	Non-dependency	TRUE	FALSE	FALSE	FALSE	FALSE	Weakly Selective Dependency	FALSE	TRUE	FALSE	FALSE	FALSE
ARFIP2	23647	ADP ribosylation factor interacting protein 2	Non-dependency	TRUE	FALSE	FALSE	FALSE	FALSE	Weakly Selective Dependency	FALSE	TRUE	FALSE	FALSE	FALSE
ARFRP1	10139	ADP ribosylation factor related protein 1	High-variance Dependency	FALSE	FALSE	FALSE	TRUE	TRUE	Weakly Selective Dependency	FALSE	TRUE	FALSE	FALSE	FALSE
ARG1	383	arginase 1	Non-dependency	TRUE	FALSE	FALSE	FALSE	FALSE	Non-dependency	TRUE	FALSE	FALSE	FALSE	FALSE
ARG2	384	arginase 2	Non-dependency	TRUE	FALSE	FALSE	FALSE	FALSE	Weakly Selective Dependency	FALSE	TRUE	FALSE	FALSE	FALSE
ARGFX	503582	arginine-fifty homeobox	Pan-dependency	FALSE	FALSE	FALSE	FALSE	TRUE	Non-dependency	TRUE	FALSE	FALSE	FALSE	FALSE
ARGLU1	55082	arginine and glutamate rich 1	Pan-dependency	FALSE	FALSE	FALSE	FALSE	TRUE	High-variance Dependency	FALSE	FALSE	FALSE	TRUE	FALSE
ARHGAP1	392	Rho GTPase activating protein 1	Weakly Selective Dependency	FALSE	TRUE	FALSE	FALSE	FALSE	Strongly Selective Dependency	FALSE	FALSE	TRUE	FALSE	FALSE
ARHGAP5	394	Rho GTPase activating protein 5	Weakly Selective Dependency	FALSE	TRUE	FALSE	FALSE	FALSE	Weakly Selective Dependency	FALSE	TRUE	FALSE	FALSE	FALSE
ARHGAP8	23779	Rho GTPase activating protein 8	Non-dependency	TRUE	FALSE	FALSE	FALSE	FALSE	Weakly Selective Dependency	FALSE	TRUE	FALSE	FALSE	FALSE
ARHGAP9	64333	Rho GTPase activating protein 9	Weakly Selective Dependency	FALSE	TRUE	FALSE	FALSE	FALSE	Strongly Selective Dependency	FALSE	FALSE	TRUE	FALSE	FALSE
ARHGAP10	79658	Rho GTPase activating protein 10	Non-dependency	TRUE	FALSE	FALSE	FALSE	FALSE	Weakly Selective Dependency	FALSE	TRUE	FALSE	FALSE	FALSE
ARHGAP11A	9824	Rho GTPase activating protein 11A	Weakly Selective Dependency	FALSE	TRUE	FALSE	FALSE	FALSE	Non-dependency	TRUE	FALSE	FALSE	FALSE	FALSE
ARHGAP11B	89839	Rho GTPase activating protein 11B	Pan-dependency	FALSE	FALSE	FALSE	FALSE	TRUE	Non-dependency	TRUE	FALSE	FALSE	FALSE	FALSE
ARHGAP12	94134	Rho GTPase activating protein 12	Weakly Selective Dependency	FALSE	TRUE	FALSE	FALSE	FALSE	Non-dependency	TRUE	FALSE	FALSE	FALSE	FALSE
ARHGAP15	55843	Rho GTPase activating protein 15	Non-dependency	TRUE	FALSE	FALSE	FALSE	FALSE	Non-dependency	TRUE	FALSE	FALSE	FALSE	FALSE
ARHGAP17	55114	Rho GTPase activating protein 17	Non-dependency	TRUE	FALSE	FALSE	FALSE	FALSE	Non-dependency	TRUE	FALSE	FALSE	FALSE	FALSE
ARHGAP18	93663	Rho GTPase activating protein 18	Non-dependency	TRUE	FALSE	FALSE	FALSE	FALSE	Non-dependency	TRUE	FALSE	FALSE	FALSE	FALSE
ARHGAP19	84986	Rho GTPase activating protein 19	Non-dependency	TRUE	FALSE	FALSE	FALSE	FALSE	Weakly Selective Dependency	FALSE	TRUE	FALSE	FALSE	FALSE
ARHGAP20	57569	Rho GTPase activating protein 20	Non-dependency	TRUE	FALSE	FALSE	FALSE	FALSE	Non-dependency	TRUE	FALSE	FALSE	FALSE	FALSE
ARHGAP21	57584	Rho GTPase activating protein 21	Weakly Selective Dependency	FALSE	TRUE	FALSE	FALSE	FALSE	Weakly Selective Dependency	FALSE	TRUE	FALSE	FALSE	FALSE
ARHGAP22	58504	Rho GTPase activating protein 22	Non-dependency	TRUE	FALSE	FALSE	FALSE	FALSE	Weakly Selective Dependency	FALSE	TRUE	FALSE	FALSE	FALSE
ARHGAP23	57636	Rho GTPase activating protein 23	Weakly Selective Dependency	FALSE	TRUE	FALSE	FALSE	FALSE	Non-dependency	TRUE	FALSE	FALSE	FALSE	FALSE
ARHGAP24	83478	Rho GTPase activating protein 24	Non-dependency	TRUE	FALSE	FALSE	FALSE	FALSE	Non-dependency	TRUE	FALSE	FALSE	FALSE	FALSE
ARHGAP25	9938	Rho GTPase activating protein 25	Non-dependency	TRUE	FALSE	FALSE	FALSE	FALSE	Weakly Selective Dependency	FALSE	TRUE	FALSE	FALSE	FALSE
ARHGAP26	23092	Rho GTPase activating protein 26	Non-dependency	TRUE	FALSE	FALSE	FALSE	FALSE	Non-dependency	TRUE	FALSE	FALSE	FALSE	FALSE
ARHGAP27	201176	Rho GTPase activating protein 27	Weakly Selective Dependency	FALSE	TRUE	FALSE	FALSE	FALSE	Weakly Selective Dependency	FALSE	TRUE	FALSE	FALSE	FALSE
ARHGAP28	79822	Rho GTPase activating protein 28	Non-dependency	TRUE	FALSE	FALSE	FALSE	FALSE	Weakly Selective Dependency	FALSE	TRUE	FALSE	FALSE	FALSE
ARHGAP29	9411	Rho GTPase activating protein 29	Weakly Selective Dependency	FALSE	TRUE	FALSE	FALSE	FALSE	Weakly Selective Dependency	FALSE	TRUE	FALSE	FALSE	FALSE
ARHGAP30	257106	Rho GTPase activating protein 30	Weakly Selective Dependency	FALSE	TRUE	FALSE	FALSE	FALSE	Non-dependency	TRUE	FALSE	FALSE	FALSE	FALSE
ARHGAP31	57514	Rho GTPase activating protein 31	Non-dependency	TRUE	FALSE	FALSE	FALSE	FALSE	Weakly Selective Dependency	FALSE	TRUE	FALSE	FALSE	FALSE
ARHGAP32	9743	Rho GTPase activating protein 32	Non-dependency	TRUE	FALSE	FALSE	FALSE	FALSE	Weakly Selective Dependency	FALSE	TRUE	FALSE	FALSE	FALSE
ARHGAP33	115703	Rho GTPase activating protein 33	Weakly Selective Dependency	FALSE	TRUE	FALSE	FALSE	FALSE	Non-dependency	TRUE	FALSE	FALSE	FALSE	FALSE
ARHGAP35	2909	Rho GTPase activating protein 35	Non-dependency	TRUE	FALSE	FALSE	FALSE	FALSE	Weakly Selective Dependency	FALSE	TRUE	FALSE	FALSE	FALSE
ARHGAP39	80728	Rho GTPase activating protein 39	Weakly Selective Dependency	FALSE	TRUE	FALSE	FALSE	FALSE	Non-dependency	TRUE	FALSE	FALSE	FALSE	FALSE
ARHGAP44	9912	Rho GTPase activating protein 44	Non-dependency	TRUE	FALSE	FALSE	FALSE	FALSE	Non-dependency	TRUE	FALSE	FALSE	FALSE	FALSE
ARHGAP45	23526	Rho GTPase activating protein 45	Strongly Selective Dependency	FALSE	FALSE	TRUE	FALSE	FALSE	Weakly Selective Dependency	FALSE	TRUE	FALSE	FALSE	FALSE
ARHGDIA	396	Rho GDP dissociation inhibitor alpha	Weakly Selective Dependency	FALSE	TRUE	FALSE	FALSE	FALSE	Non-dependency	TRUE	FALSE	FALSE	FALSE	FALSE
ARHGDIB	397	Rho GDP dissociation inhibitor beta	Non-dependency	TRUE	FALSE	FALSE	FALSE	FALSE	Non-dependency	TRUE	FALSE	FALSE	FALSE	FALSE
ARHGDIG	398	Rho GDP dissociation inhibitor gamma	Non-dependency	TRUE	FALSE	FALSE	FALSE	FALSE	Weakly Selective Dependency	FALSE	TRUE	FALSE	FALSE	FALSE
ARHGEF1	9138	Rho guanine nucleotide exchange factor 1	Non-dependency	TRUE	FALSE	FALSE	FALSE	FALSE	Non-dependency	TRUE	FALSE	FALSE	FALSE	FALSE
ARHGEF2	9181	Rho/Rac guanine nucleotide exchange factor 2	Weakly Selective Dependency	FALSE	TRUE	FALSE	FALSE	FALSE	Weakly Selective Dependency	FALSE	TRUE	FALSE	FALSE	FALSE
ARHGEF3	50650	Rho guanine nucleotide exchange factor 3	Non-dependency	TRUE	FALSE	FALSE	FALSE	FALSE	Non-dependency	TRUE	FALSE	FALSE	FALSE	FALSE
ARHGEF4	50649	Rho guanine nucleotide exchange factor 4	Non-dependency	TRUE	FALSE	FALSE	FALSE	FALSE	Non-dependency	TRUE	FALSE	FALSE	FALSE	FALSE
ARHGEF5	7984	Rho guanine nucleotide exchange factor 5	High-variance Dependency	FALSE	FALSE	FALSE	TRUE	FALSE	Non-dependency	TRUE	FALSE	FALSE	FALSE	FALSE
ARHGEF7	8874	Rho guanine nucleotide exchange factor 7	High-variance Dependency	FALSE	FALSE	FALSE	TRUE	FALSE	Non-dependency	TRUE	FALSE	FALSE	FALSE	FALSE
ARHGEF10	9639	Rho guanine nucleotide exchange factor 10	Non-dependency	TRUE	FALSE	FALSE	FALSE	FALSE	Non-dependency	TRUE	FALSE	FALSE	FALSE	FALSE
ARHGEF10L	55160	Rho guanine nucleotide exchange factor 10 like	Non-dependency	TRUE	FALSE	FALSE	FALSE	FALSE	Weakly Selective Dependency	FALSE	TRUE	FALSE	FALSE	FALSE
ARHGEF11	9826	Rho guanine nucleotide exchange factor 11	Weakly Selective Dependency	FALSE	TRUE	FALSE	FALSE	FALSE	Non-dependency	TRUE	FALSE	FALSE	FALSE	FALSE
ARHGEF12	23365	Rho guanine nucleotide exchange factor 12	Non-dependency	TRUE	FALSE	FALSE	FALSE	FALSE	Non-dependency	TRUE	FALSE	FALSE	FALSE	FALSE
ARHGEF15	22899	Rho guanine nucleotide exchange factor 15	Non-dependency	TRUE	FALSE	FALSE	FALSE	FALSE	Non-dependency	TRUE	FALSE	FALSE	FALSE	FALSE
ARHGEF16	27237	Rho guanine nucleotide exchange factor 16	Non-dependency	TRUE	FALSE	FALSE	FALSE	FALSE	Non-dependency	TRUE	FALSE	FALSE	FALSE	FALSE
ARHGEF18	23370	Rho/Rac guanine nucleotide exchange factor 18	Non-dependency	TRUE	FALSE	FALSE	FALSE	FALSE	Weakly Selective Dependency	FALSE	TRUE	FALSE	FALSE	FALSE
ARHGEF19	128272	Rho guanine nucleotide exchange factor 19	Non-dependency	TRUE	FALSE	FALSE	FALSE	FALSE	Non-dependency	TRUE	FALSE	FALSE	FALSE	FALSE
ARHGEF25	115557	Rho guanine nucleotide exchange factor 25	Weakly Selective Dependency	FALSE	TRUE	FALSE	FALSE	FALSE	Non-dependency	TRUE	FALSE	FALSE	FALSE	FALSE
ARHGEF26	26084	Rho guanine nucleotide exchange factor 26	Weakly Selective Dependency	FALSE	TRUE	FALSE	FALSE	FALSE	Non-dependency	TRUE	FALSE	FALSE	FALSE	FALSE
ARHGEF28	64283	Rho guanine nucleotide exchange factor 28	Weakly Selective Dependency	FALSE	TRUE	FALSE	FALSE	FALSE	Non-dependency	TRUE	FALSE	FALSE	FALSE	FALSE
ARHGEF33	100271715	Rho guanine nucleotide exchange factor 33	Weakly Selective Dependency	FALSE	TRUE	FALSE	FALSE	FALSE	Weakly Selective Dependency	FALSE	TRUE	FALSE	FALSE	FALSE
ARHGEF35	445328	Rho guanine nucleotide exchange factor 35	Non-dependency	TRUE	FALSE	FALSE	FALSE	FALSE	Non-dependency	TRUE	FALSE	FALSE	FALSE	FALSE
ARHGEF37	389337	Rho guanine nucleotide exchange factor 37	Non-dependency	TRUE	FALSE	FALSE	FALSE	FALSE	Non-dependency	TRUE	FALSE	FALSE	FALSE	FALSE
ARHGEF38	54848	Rho guanine nucleotide exchange factor 38	Non-dependency	TRUE	FALSE	FALSE	FALSE	FALSE	Non-dependency	TRUE	FALSE	FALSE	FALSE	FALSE
ARHGEF39	84904	Rho guanine nucleotide exchange factor 39	Non-dependency	TRUE	FALSE	FALSE	FALSE	FALSE	Weakly Selective Dependency	FALSE	TRUE	FALSE	FALSE	FALSE
ARHGEF40	55701	Rho guanine nucleotide exchange factor 40	Weakly Selective Dependency	FALSE	TRUE	FALSE	FALSE	FALSE	Non-dependency	TRUE	FALSE	FALSE	FALSE	FALSE
ARID1A	8289	AT-rich interaction domain 1A	High-variance Dependency	FALSE	FALSE	FALSE	TRUE	FALSE	Weakly Selective Dependency	FALSE	TRUE	FALSE	FALSE	FALSE
ARID1B	57492	AT-rich interaction domain 1B	Weakly Selective Dependency	FALSE	TRUE	FALSE	FALSE	FALSE	Strongly Selective Dependency	FALSE	FALSE	TRUE	FALSE	FALSE
ARID2	196528	AT-rich interaction domain 2	High-variance Dependency	FALSE	FALSE	FALSE	TRUE	FALSE	Weakly Selective Dependency	FALSE	TRUE	FALSE	FALSE	FALSE
ARID3A	1820	AT-rich interaction domain 3A	Pan-dependency	FALSE	FALSE	FALSE	FALSE	TRUE	Non-dependency	TRUE	FALSE	FALSE	FALSE	FALSE
ARID3B	10620	AT-rich interaction domain 3B	Weakly Selective Dependency	FALSE	TRUE	FALSE	FALSE	FALSE	Weakly Selective Dependency	FALSE	TRUE	FALSE	FALSE	FALSE
ARID3C	138715	AT-rich interaction domain 3C	Weakly Selective Dependency	FALSE	TRUE	FALSE	FALSE	FALSE	Non-dependency	TRUE	FALSE	FALSE	FALSE	FALSE
ARID4A	5926	AT-rich interaction domain 4A	Weakly Selective Dependency	FALSE	TRUE	FALSE	FALSE	FALSE	Weakly Selective Dependency	FALSE	TRUE	FALSE	FALSE	FALSE
ARID4B	51742	AT-rich interaction domain 4B	Weakly Selective Dependency	FALSE	TRUE	FALSE	FALSE	FALSE	Weakly Selective Dependency	FALSE	TRUE	FALSE	FALSE	FALSE
ARID5A	10865	AT-rich interaction domain 5A	Weakly Selective Dependency	FALSE	TRUE	FALSE	FALSE	FALSE	Non-dependency	TRUE	FALSE	FALSE	FALSE	FALSE
ARID5B	84159	AT-rich interaction domain 5B	Weakly Selective Dependency	FALSE	TRUE	FALSE	FALSE	FALSE	Weakly Selective Dependency	FALSE	TRUE	FALSE	FALSE	FALSE
ARIH1	25820	ariadne RBR E3 ubiquitin protein ligase 1	Pan-dependency	FALSE	FALSE	FALSE	FALSE	TRUE	High-variance Dependency	FALSE	FALSE	FALSE	TRUE	FALSE
ARIH2	10425	ariadne RBR E3 ubiquitin protein ligase 2	Weakly Selective Dependency	FALSE	TRUE	FALSE	FALSE	FALSE	Non-dependency	TRUE	FALSE	FALSE	FALSE	FALSE
ARL1	400	ADP ribosylation factor like GTPase 1	Non-dependency	TRUE	FALSE	FALSE	FALSE	FALSE	Non-dependency	TRUE	FALSE	FALSE	FALSE	FALSE
ARL2	402	ADP ribosylation factor like GTPase 2	Pan-dependency	FALSE	FALSE	FALSE	FALSE	TRUE	Non-dependency	TRUE	FALSE	FALSE	FALSE	FALSE
ARL2BP	23568	ADP ribosylation factor like GTPase 2 binding protein	Non-dependency	TRUE	FALSE	FALSE	FALSE	FALSE	Weakly Selective Dependency	FALSE	TRUE	FALSE	FALSE	FALSE
ARL3	403	ADP ribosylation factor like GTPase 3	Weakly Selective Dependency	FALSE	TRUE	FALSE	FALSE	FALSE	Non-dependency	TRUE	FALSE	FALSE	FALSE	FALSE
ARL4A	10124	ADP ribosylation factor like GTPase 4A	Weakly Selective Dependency	FALSE	TRUE	FALSE	FALSE	FALSE	Non-dependency	TRUE	FALSE	FALSE	FALSE	FALSE
ARL4C	10123	ADP ribosylation factor like GTPase 4C	Weakly Selective Dependency	FALSE	TRUE	FALSE	FALSE	FALSE	Weakly Selective Dependency	FALSE	TRUE	FALSE	FALSE	FALSE
ARL4D	379	ADP ribosylation factor like GTPase 4D	Pan-dependency	FALSE	FALSE	FALSE	FALSE	TRUE	Non-dependency	TRUE	FALSE	FALSE	FALSE	FALSE
ARL5A	26225	ADP ribosylation factor like GTPase 5A	Non-dependency	TRUE	FALSE	FALSE	FALSE	FALSE	Non-dependency	TRUE	FALSE	FALSE	FALSE	FALSE
ARL5B	221079	ADP ribosylation factor like GTPase 5B	Non-dependency	TRUE	FALSE	FALSE	FALSE	FALSE	Weakly Selective Dependency	FALSE	TRUE	FALSE	FALSE	FALSE
ARL5C	390790	ADP ribosylation factor like GTPase 5C	Weakly Selective Dependency	FALSE	TRUE	FALSE	FALSE	FALSE	Non-dependency	TRUE	FALSE	FALSE	FALSE	FALSE
ARL6	84100	ADP ribosylation factor like GTPase 6	Non-dependency	TRUE	FALSE	FALSE	FALSE	FALSE	Non-dependency	TRUE	FALSE	FALSE	FALSE	FALSE
ARL6IP1	23204	ADP ribosylation factor like GTPase 6 interacting protein 1	Non-dependency	TRUE	FALSE	FALSE	FALSE	FALSE	Non-dependency	TRUE	FALSE	FALSE	FALSE	FALSE
ARL6IP5	10550	ADP ribosylation factor like GTPase 6 interacting protein 5	Weakly Selective Dependency	FALSE	TRUE	FALSE	FALSE	FALSE	Non-dependency	TRUE	FALSE	FALSE	FALSE	FALSE
ARL8A	127829	ADP ribosylation factor like GTPase 8A	Weakly Selective Dependency	FALSE	TRUE	FALSE	FALSE	FALSE	Non-dependency	TRUE	FALSE	FALSE	FALSE	FALSE
ARL8B	55207	ADP ribosylation factor like GTPase 8B	Weakly Selective Dependency	FALSE	TRUE	FALSE	FALSE	FALSE	Non-dependency	TRUE	FALSE	FALSE	FALSE	FALSE
ARL9	132946	ADP ribosylation factor like GTPase 9	Non-dependency	TRUE	FALSE	FALSE	FALSE	FALSE	Non-dependency	TRUE	FALSE	FALSE	FALSE	FALSE
ARL10	285598	ADP ribosylation factor like GTPase 10	Weakly Selective Dependency	FALSE	TRUE	FALSE	FALSE	FALSE	Weakly Selective Dependency	FALSE	TRUE	FALSE	FALSE	FALSE
ARL11	115761	ADP ribosylation factor like GTPase 11	Non-dependency	TRUE	FALSE	FALSE	FALSE	FALSE	High-variance Dependency	FALSE	FALSE	FALSE	TRUE	FALSE
ARL13B	200894	ADP ribosylation factor like GTPase 13B	Weakly Selective Dependency	FALSE	TRUE	FALSE	FALSE	FALSE	Non-dependency	TRUE	FALSE	FALSE	FALSE	FALSE
ARL14	80117	ADP ribosylation factor like GTPase 14	Non-dependency	TRUE	FALSE	FALSE	FALSE	FALSE	Non-dependency	TRUE	FALSE	FALSE	FALSE	FALSE
ARL14EP	120534	ADP ribosylation factor like GTPase 14 effector protein	Non-dependency	TRUE	FALSE	FALSE	FALSE	FALSE	Non-dependency	TRUE	FALSE	FALSE	FALSE	FALSE
ARL15	54622	ADP ribosylation factor like GTPase 15	Non-dependency	TRUE	FALSE	FALSE	FALSE	FALSE	Non-dependency	TRUE	FALSE	FALSE	FALSE	FALSE
ARL16	339231	ADP ribosylation factor like GTPase 16	Non-dependency	TRUE	FALSE	FALSE	FALSE	FALSE	Non-dependency	TRUE	FALSE	FALSE	FALSE	FALSE
ARL17A	51326	ADP ribosylation factor like GTPase 17A	Weakly Selective Dependency	FALSE	TRUE	FALSE	FALSE	FALSE	Non-dependency	TRUE	FALSE	FALSE	FALSE	FALSE
ARMC1	55156	armadillo repeat containing 1	Non-dependency	TRUE	FALSE	FALSE	FALSE	FALSE	Weakly Selective Dependency	FALSE	TRUE	FALSE	FALSE	FALSE
ARMC2	84071	armadillo repeat containing 2	Non-dependency	TRUE	FALSE	FALSE	FALSE	FALSE	Non-dependency	TRUE	FALSE	FALSE	FALSE	FALSE
ARMC3	219681	armadillo repeat containing 3	Non-dependency	TRUE	FALSE	FALSE	FALSE	FALSE	Non-dependency	TRUE	FALSE	FALSE	FALSE	FALSE
ARMC4	55130	armadillo repeat containing 4	Non-dependency	TRUE	FALSE	FALSE	FALSE	FALSE	Non-dependency	TRUE	FALSE	FALSE	FALSE	FALSE
ARMC5	79798	armadillo repeat containing 5	High-variance Dependency	FALSE	FALSE	FALSE	TRUE	FALSE	Non-dependency	TRUE	FALSE	FALSE	FALSE	FALSE
ARMC6	93436	armadillo repeat containing 6	High-variance Dependency	FALSE	FALSE	FALSE	TRUE	TRUE	Non-dependency	TRUE	FALSE	FALSE	FALSE	FALSE
ARMC7	79637	armadillo repeat containing 7	Pan-dependency	FALSE	FALSE	FALSE	FALSE	TRUE	Non-dependency	TRUE	FALSE	FALSE	FALSE	FALSE
ARMC8	25852	armadillo repeat containing 8	Non-dependency	TRUE	FALSE	FALSE	FALSE	FALSE	Non-dependency	TRUE	FALSE	FALSE	FALSE	FALSE
ARMC10	83787	armadillo repeat containing 10	Weakly Selective Dependency	FALSE	TRUE	FALSE	FALSE	FALSE	Non-dependency	TRUE	FALSE	FALSE	FALSE	FALSE
ARMH1	339541	armadillo-like helical domain containing 1	Weakly Selective Dependency	FALSE	TRUE	FALSE	FALSE	FALSE	Weakly Selective Dependency	FALSE	TRUE	FALSE	FALSE	FALSE
ARMH3	79591	armadillo-like helical domain containing 3	High-variance Dependency	FALSE	FALSE	FALSE	TRUE	FALSE	Weakly Selective Dependency	FALSE	TRUE	FALSE	FALSE	FALSE
ARMH4	145407	armadillo-like helical domain containing 4	Non-dependency	TRUE	FALSE	FALSE	FALSE	FALSE	High-variance Dependency	FALSE	FALSE	FALSE	TRUE	TRUE
ARNT	405	aryl hydrocarbon receptor nuclear translocator	Weakly Selective Dependency	FALSE	TRUE	FALSE	FALSE	FALSE	Weakly Selective Dependency	FALSE	TRUE	FALSE	FALSE	FALSE
ARNT2	9915	aryl hydrocarbon receptor nuclear translocator 2	Non-dependency	TRUE	FALSE	FALSE	FALSE	FALSE	Non-dependency	TRUE	FALSE	FALSE	FALSE	FALSE
ARNTL	406	aryl hydrocarbon receptor nuclear translocator like	Weakly Selective Dependency	FALSE	TRUE	FALSE	FALSE	FALSE	Weakly Selective Dependency	FALSE	TRUE	FALSE	FALSE	FALSE
ARNTL2	56938	aryl hydrocarbon receptor nuclear translocator like 2	Weakly Selective Dependency	FALSE	TRUE	FALSE	FALSE	FALSE	Non-dependency	TRUE	FALSE	FALSE	FALSE	FALSE
ARPC1A	10552	actin related protein 2/3 complex subunit 1A	Weakly Selective Dependency	FALSE	TRUE	FALSE	FALSE	FALSE	High-variance Dependency	FALSE	FALSE	FALSE	TRUE	FALSE
ARPC1B	10095	actin related protein 2/3 complex subunit 1B	Non-dependency	TRUE	FALSE	FALSE	FALSE	FALSE	Weakly Selective Dependency	FALSE	TRUE	FALSE	FALSE	FALSE
ARPC2	10109	actin related protein 2/3 complex subunit 2	High-variance Dependency	FALSE	FALSE	FALSE	TRUE	TRUE	Weakly Selective Dependency	FALSE	TRUE	FALSE	FALSE	FALSE
ARPC3	10094	actin related protein 2/3 complex subunit 3	High-variance Dependency	FALSE	FALSE	FALSE	TRUE	TRUE	Non-dependency	TRUE	FALSE	FALSE	FALSE	FALSE
ARPC4	10093	actin related protein 2/3 complex subunit 4	High-variance Dependency	FALSE	FALSE	FALSE	TRUE	TRUE	Weakly Selective Dependency	FALSE	TRUE	FALSE	FALSE	FALSE
ARPC5	10092	actin related protein 2/3 complex subunit 5	Weakly Selective Dependency	FALSE	TRUE	FALSE	FALSE	FALSE	Non-dependency	TRUE	FALSE	FALSE	FALSE	FALSE
ARPC5L	81873	actin related protein 2/3 complex subunit 5 like	Non-dependency	TRUE	FALSE	FALSE	FALSE	FALSE	Non-dependency	TRUE	FALSE	FALSE	FALSE	FALSE
ARPIN	348110	actin related protein 2/3 complex inhibitor	Non-dependency	TRUE	FALSE	FALSE	FALSE	FALSE	Non-dependency	TRUE	FALSE	FALSE	FALSE	FALSE
ARPP19	10776	cAMP regulated phosphoprotein 19	Weakly Selective Dependency	FALSE	TRUE	FALSE	FALSE	FALSE	Weakly Selective Dependency	FALSE	TRUE	FALSE	FALSE	FALSE
ARPP21	10777	cAMP regulated phosphoprotein 21	Non-dependency	TRUE	FALSE	FALSE	FALSE	FALSE	Weakly Selective Dependency	FALSE	TRUE	FALSE	FALSE	FALSE
ARRB1	408	arrestin beta 1	Weakly Selective Dependency	FALSE	TRUE	FALSE	FALSE	FALSE	Non-dependency	TRUE	FALSE	FALSE	FALSE	FALSE
ARRB2	409	arrestin beta 2	Non-dependency	TRUE	FALSE	FALSE	FALSE	FALSE	Non-dependency	TRUE	FALSE	FALSE	FALSE	FALSE
ARRDC1	92714	arrestin domain containing 1	Weakly Selective Dependency	FALSE	TRUE	FALSE	FALSE	FALSE	Non-dependency	TRUE	FALSE	FALSE	FALSE	FALSE
ARRDC2	27106	arrestin domain containing 2	Non-dependency	TRUE	FALSE	FALSE	FALSE	FALSE	Non-dependency	TRUE	FALSE	FALSE	FALSE	FALSE
ARRDC4	91947	arrestin domain containing 4	Non-dependency	TRUE	FALSE	FALSE	FALSE	FALSE	Non-dependency	TRUE	FALSE	FALSE	FALSE	FALSE
ARSA	410	arylsulfatase A	Weakly Selective Dependency	FALSE	TRUE	FALSE	FALSE	FALSE	Non-dependency	TRUE	FALSE	FALSE	FALSE	FALSE
ARSB	411	arylsulfatase B	Weakly Selective Dependency	FALSE	TRUE	FALSE	FALSE	FALSE	Non-dependency	TRUE	FALSE	FALSE	FALSE	FALSE
ARSG	22901	arylsulfatase G	Non-dependency	TRUE	FALSE	FALSE	FALSE	FALSE	Weakly Selective Dependency	FALSE	TRUE	FALSE	FALSE	FALSE
ARSI	340075	arylsulfatase family member I	Weakly Selective Dependency	FALSE	TRUE	FALSE	FALSE	FALSE	Non-dependency	TRUE	FALSE	FALSE	FALSE	FALSE
ARSJ	79642	arylsulfatase family member J	Non-dependency	TRUE	FALSE	FALSE	FALSE	FALSE	Weakly Selective Dependency	FALSE	TRUE	FALSE	FALSE	FALSE
ARSK	153642	arylsulfatase family member K	Weakly Selective Dependency	FALSE	TRUE	FALSE	FALSE	FALSE	Pan-dependency	FALSE	FALSE	FALSE	FALSE	TRUE
ART1	417	ADP-ribosyltransferase 1	Weakly Selective Dependency	FALSE	TRUE	FALSE	FALSE	FALSE	Non-dependency	TRUE	FALSE	FALSE	FALSE	FALSE
ART3	419	ADP-ribosyltransferase 3	Non-dependency	TRUE	FALSE	FALSE	FALSE	FALSE	Non-dependency	TRUE	FALSE	FALSE	FALSE	FALSE
ART4	420	ADP-ribosyltransferase 4 (Dombrock blood group)	Non-dependency	TRUE	FALSE	FALSE	FALSE	FALSE	Non-dependency	TRUE	FALSE	FALSE	FALSE	FALSE
ART5	116969	ADP-ribosyltransferase 5	Non-dependency	TRUE	FALSE	FALSE	FALSE	FALSE	Non-dependency	TRUE	FALSE	FALSE	FALSE	FALSE
ARV1	64801	ARV1 homolog, fatty acid homeostasis modulator	Weakly Selective Dependency	FALSE	TRUE	FALSE	FALSE	FALSE	Non-dependency	TRUE	FALSE	FALSE	FALSE	FALSE
ARVCF	421	ARVCF, delta catenin family member	Weakly Selective Dependency	FALSE	TRUE	FALSE	FALSE	FALSE	Weakly Selective Dependency	FALSE	TRUE	FALSE	FALSE	FALSE
AS3MT	57412	arsenite methyltransferase	Non-dependency	TRUE	FALSE	FALSE	FALSE	FALSE	Non-dependency	TRUE	FALSE	FALSE	FALSE	FALSE
ASAH2	56624	N-acylsphingosine amidohydrolase 2	Non-dependency	TRUE	FALSE	FALSE	FALSE	FALSE	Non-dependency	TRUE	FALSE	FALSE	FALSE	FALSE
ASAP1	50807	ArfGAP with SH3 domain, ankyrin repeat and PH domain 1	Weakly Selective Dependency	FALSE	TRUE	FALSE	FALSE	FALSE	Non-dependency	TRUE	FALSE	FALSE	FALSE	FALSE
ASAP2	8853	ArfGAP with SH3 domain, ankyrin repeat and PH domain 2	Non-dependency	TRUE	FALSE	FALSE	FALSE	FALSE	Non-dependency	TRUE	FALSE	FALSE	FALSE	FALSE
ASAP3	55616	ArfGAP with SH3 domain, ankyrin repeat and PH domain 3	Non-dependency	TRUE	FALSE	FALSE	FALSE	FALSE	Non-dependency	TRUE	FALSE	FALSE	FALSE	FALSE
ASB1	51665	ankyrin repeat and SOCS box containing 1	Non-dependency	TRUE	FALSE	FALSE	FALSE	FALSE	Weakly Selective Dependency	FALSE	TRUE	FALSE	FALSE	FALSE
ASB3	51130	ankyrin repeat and SOCS box containing 3	Weakly Selective Dependency	FALSE	TRUE	FALSE	FALSE	FALSE	Non-dependency	TRUE	FALSE	FALSE	FALSE	FALSE
ASB4	51666	ankyrin repeat and SOCS box containing 4	Non-dependency	TRUE	FALSE	FALSE	FALSE	FALSE	Non-dependency	TRUE	FALSE	FALSE	FALSE	FALSE
ASB5	140458	ankyrin repeat and SOCS box containing 5	Non-dependency	TRUE	FALSE	FALSE	FALSE	FALSE	Non-dependency	TRUE	FALSE	FALSE	FALSE	FALSE
ASB6	140459	ankyrin repeat and SOCS box containing 6	Weakly Selective Dependency	FALSE	TRUE	FALSE	FALSE	FALSE	Non-dependency	TRUE	FALSE	FALSE	FALSE	FALSE
ASB7	140460	ankyrin repeat and SOCS box containing 7	Non-dependency	TRUE	FALSE	FALSE	FALSE	FALSE	Non-dependency	TRUE	FALSE	FALSE	FALSE	FALSE
ASB8	140461	ankyrin repeat and SOCS box containing 8	Non-dependency	TRUE	FALSE	FALSE	FALSE	FALSE	Non-dependency	TRUE	FALSE	FALSE	FALSE	FALSE
ASB10	136371	ankyrin repeat and SOCS box containing 10	Non-dependency	TRUE	FALSE	FALSE	FALSE	FALSE	Weakly Selective Dependency	FALSE	TRUE	FALSE	FALSE	FALSE
ASB13	79754	ankyrin repeat and SOCS box containing 13	Non-dependency	TRUE	FALSE	FALSE	FALSE	FALSE	Weakly Selective Dependency	FALSE	TRUE	FALSE	FALSE	FALSE
ASB14	142686	ankyrin repeat and SOCS box containing 14	Non-dependency	TRUE	FALSE	FALSE	FALSE	FALSE	Non-dependency	TRUE	FALSE	FALSE	FALSE	FALSE
ASB15	142685	ankyrin repeat and SOCS box containing 15	Non-dependency	TRUE	FALSE	FALSE	FALSE	FALSE	Weakly Selective Dependency	FALSE	TRUE	FALSE	FALSE	FALSE
ASB16	92591	ankyrin repeat and SOCS box containing 16	Weakly Selective Dependency	FALSE	TRUE	FALSE	FALSE	FALSE	Non-dependency	TRUE	FALSE	FALSE	FALSE	FALSE
ASB17	127247	ankyrin repeat and SOCS box containing 17	Non-dependency	TRUE	FALSE	FALSE	FALSE	FALSE	Non-dependency	TRUE	FALSE	FALSE	FALSE	FALSE
ASB18	401036	ankyrin repeat and SOCS box containing 18	Non-dependency	TRUE	FALSE	FALSE	FALSE	FALSE	Non-dependency	TRUE	FALSE	FALSE	FALSE	FALSE
ASCC1	51008	activating signal cointegrator 1 complex subunit 1	Non-dependency	TRUE	FALSE	FALSE	FALSE	FALSE	Non-dependency	TRUE	FALSE	FALSE	FALSE	FALSE
ASCC2	84164	activating signal cointegrator 1 complex subunit 2	Weakly Selective Dependency	FALSE	TRUE	FALSE	FALSE	FALSE	Weakly Selective Dependency	FALSE	TRUE	FALSE	FALSE	FALSE
ASCC3	10973	activating signal cointegrator 1 complex subunit 3	Weakly Selective Dependency	FALSE	TRUE	FALSE	FALSE	FALSE	Weakly Selective Dependency	FALSE	TRUE	FALSE	FALSE	FALSE
ASCL1	429	achaete-scute family bHLH transcription factor 1	Weakly Selective Dependency	FALSE	TRUE	FALSE	FALSE	FALSE	Non-dependency	TRUE	FALSE	FALSE	FALSE	FALSE
ASCL2	430	achaete-scute family bHLH transcription factor 2	Weakly Selective Dependency	FALSE	TRUE	FALSE	FALSE	FALSE	Non-dependency	TRUE	FALSE	FALSE	FALSE	FALSE
ASCL3	56676	achaete-scute family bHLH transcription factor 3	Non-dependency	TRUE	FALSE	FALSE	FALSE	FALSE	Non-dependency	TRUE	FALSE	FALSE	FALSE	FALSE
ASCL4	121549	achaete-scute family bHLH transcription factor 4	Non-dependency	TRUE	FALSE	FALSE	FALSE	FALSE	Non-dependency	TRUE	FALSE	FALSE	FALSE	FALSE
ASF1A	25842	anti-silencing function 1A histone chaperone	High-variance Dependency	FALSE	FALSE	FALSE	TRUE	FALSE	Non-dependency	TRUE	FALSE	FALSE	FALSE	FALSE
ASF1B	55723	anti-silencing function 1B histone chaperone	High-variance Dependency	FALSE	FALSE	FALSE	TRUE	TRUE	Weakly Selective Dependency	FALSE	TRUE	FALSE	FALSE	FALSE
ASGR1	432	asialoglycoprotein receptor 1	Non-dependency	TRUE	FALSE	FALSE	FALSE	FALSE	Weakly Selective Dependency	FALSE	TRUE	FALSE	FALSE	FALSE
ASGR2	433	asialoglycoprotein receptor 2	Non-dependency	TRUE	FALSE	FALSE	FALSE	FALSE	Weakly Selective Dependency	FALSE	TRUE	FALSE	FALSE	FALSE
ASH1L	55870	ASH1 like histone lysine methyltransferase	High-variance Dependency	FALSE	FALSE	FALSE	TRUE	FALSE	Weakly Selective Dependency	FALSE	TRUE	FALSE	FALSE	FALSE
ASH2L	9070	ASH2 like, histone lysine methyltransferase complex subunit	High-variance Dependency	FALSE	FALSE	FALSE	TRUE	FALSE	High-variance Dependency	FALSE	FALSE	FALSE	TRUE	TRUE
ASIC1	41	acid sensing ion channel subunit 1	Weakly Selective Dependency	FALSE	TRUE	FALSE	FALSE	FALSE	Weakly Selective Dependency	FALSE	TRUE	FALSE	FALSE	FALSE
ASIC2	40	acid sensing ion channel subunit 2	Non-dependency	TRUE	FALSE	FALSE	FALSE	FALSE	Weakly Selective Dependency	FALSE	TRUE	FALSE	FALSE	FALSE
ASIC5	51802	acid sensing ion channel subunit family member 5	Non-dependency	TRUE	FALSE	FALSE	FALSE	FALSE	Weakly Selective Dependency	FALSE	TRUE	FALSE	FALSE	FALSE
ASIP	434	agouti signaling protein	Weakly Selective Dependency	FALSE	TRUE	FALSE	FALSE	FALSE	Non-dependency	TRUE	FALSE	FALSE	FALSE	FALSE
ASL	435	argininosuccinate lyase	Weakly Selective Dependency	FALSE	TRUE	FALSE	FALSE	FALSE	Non-dependency	TRUE	FALSE	FALSE	FALSE	FALSE
ASNA1	439	arsA arsenite transporter, ATP-binding, homolog 1 (bacterial)	Pan-dependency	FALSE	FALSE	FALSE	FALSE	TRUE	Non-dependency	TRUE	FALSE	FALSE	FALSE	FALSE
ASNS	440	asparagine synthetase (glutamine-hydrolyzing)	Strongly Selective Dependency	FALSE	FALSE	TRUE	TRUE	FALSE	Strongly Selective Dependency	FALSE	FALSE	TRUE	FALSE	FALSE
ASNSD1	54529	asparagine synthetase domain containing 1	Weakly Selective Dependency	FALSE	TRUE	FALSE	FALSE	FALSE	Weakly Selective Dependency	FALSE	TRUE	FALSE	FALSE	FALSE
ASPA	443	aspartoacylase	Non-dependency	TRUE	FALSE	FALSE	FALSE	FALSE	Non-dependency	TRUE	FALSE	FALSE	FALSE	FALSE
ASPH	444	aspartate beta-hydroxylase	Non-dependency	TRUE	FALSE	FALSE	FALSE	FALSE	Non-dependency	TRUE	FALSE	FALSE	FALSE	FALSE
ASPHD1	253982	aspartate beta-hydroxylase domain containing 1	Non-dependency	TRUE	FALSE	FALSE	FALSE	FALSE	Weakly Selective Dependency	FALSE	TRUE	FALSE	FALSE	FALSE
ASPHD2	57168	aspartate beta-hydroxylase domain containing 2	Weakly Selective Dependency	FALSE	TRUE	FALSE	FALSE	FALSE	Non-dependency	TRUE	FALSE	FALSE	FALSE	FALSE
ASPM	259266	abnormal spindle microtubule assembly	High-variance Dependency	FALSE	FALSE	FALSE	TRUE	FALSE	Weakly Selective Dependency	FALSE	TRUE	FALSE	FALSE	FALSE
ASPRV1	151516	aspartic peptidase retroviral like 1	Weakly Selective Dependency	FALSE	TRUE	FALSE	FALSE	FALSE	Weakly Selective Dependency	FALSE	TRUE	FALSE	FALSE	FALSE
ASRGL1	80150	asparaginase like 1	Non-dependency	TRUE	FALSE	FALSE	FALSE	FALSE	Weakly Selective Dependency	FALSE	TRUE	FALSE	FALSE	FALSE
ASS1	445	argininosuccinate synthase 1	Weakly Selective Dependency	FALSE	TRUE	FALSE	FALSE	FALSE	Weakly Selective Dependency	FALSE	TRUE	FALSE	FALSE	FALSE
ASTE1	28990	asteroid homolog 1	Non-dependency	TRUE	FALSE	FALSE	FALSE	FALSE	Non-dependency	TRUE	FALSE	FALSE	FALSE	FALSE
ASTL	431705	astacin like metalloendopeptidase	Non-dependency	TRUE	FALSE	FALSE	FALSE	FALSE	Non-dependency	TRUE	FALSE	FALSE	FALSE	FALSE
ASTN1	460	astrotactin 1	Weakly Selective Dependency	FALSE	TRUE	FALSE	FALSE	FALSE	Non-dependency	TRUE	FALSE	FALSE	FALSE	FALSE
ASTN2	23245	astrotactin 2	Non-dependency	TRUE	FALSE	FALSE	FALSE	FALSE	Weakly Selective Dependency	FALSE	TRUE	FALSE	FALSE	FALSE
ASXL1	171023	ASXL transcriptional regulator 1	Non-dependency	TRUE	FALSE	FALSE	FALSE	FALSE	Weakly Selective Dependency	FALSE	TRUE	FALSE	FALSE	FALSE
ASXL3	80816	ASXL transcriptional regulator 3	Non-dependency	TRUE	FALSE	FALSE	FALSE	FALSE	Non-dependency	TRUE	FALSE	FALSE	FALSE	FALSE
ASZ1	136991	ankyrin repeat, SAM and basic leucine zipper domain containing 1	Weakly Selective Dependency	FALSE	TRUE	FALSE	FALSE	FALSE	Weakly Selective Dependency	FALSE	TRUE	FALSE	FALSE	FALSE
ATAD1	84896	ATPase family, AAA domain containing 1	Non-dependency	TRUE	FALSE	FALSE	FALSE	FALSE	Non-dependency	TRUE	FALSE	FALSE	FALSE	FALSE
ATAD2	29028	ATPase family, AAA domain containing 2	Weakly Selective Dependency	FALSE	TRUE	FALSE	FALSE	FALSE	Non-dependency	TRUE	FALSE	FALSE	FALSE	FALSE
ATAD2B	54454	ATPase family, AAA domain containing 2B	Non-dependency	TRUE	FALSE	FALSE	FALSE	FALSE	Non-dependency	TRUE	FALSE	FALSE	FALSE	FALSE
ATAD3A	55210	ATPase family, AAA domain containing 3A	Weakly Selective Dependency	FALSE	TRUE	FALSE	FALSE	FALSE	Weakly Selective Dependency	FALSE	TRUE	FALSE	FALSE	FALSE
ATAD3B	83858	ATPase family, AAA domain containing 3B	Weakly Selective Dependency	FALSE	TRUE	FALSE	FALSE	FALSE	High-variance Dependency	FALSE	FALSE	FALSE	TRUE	FALSE
ATAD3C	219293	ATPase family, AAA domain containing 3C	Non-dependency	TRUE	FALSE	FALSE	FALSE	FALSE	Non-dependency	TRUE	FALSE	FALSE	FALSE	FALSE
ATAD5	79915	ATPase family, AAA domain containing 5	Weakly Selective Dependency	FALSE	TRUE	FALSE	FALSE	FALSE	Weakly Selective Dependency	FALSE	TRUE	FALSE	FALSE	FALSE
ATAT1	79969	alpha tubulin acetyltransferase 1	Non-dependency	TRUE	FALSE	FALSE	FALSE	FALSE	Non-dependency	TRUE	FALSE	FALSE	FALSE	FALSE
ATCAY	85300	ATCAY, caytaxin	Weakly Selective Dependency	FALSE	TRUE	FALSE	FALSE	FALSE	Non-dependency	TRUE	FALSE	FALSE	FALSE	FALSE
ATF1	466	activating transcription factor 1	Weakly Selective Dependency	FALSE	TRUE	FALSE	FALSE	FALSE	Non-dependency	TRUE	FALSE	FALSE	FALSE	FALSE
ATF2	1386	activating transcription factor 2	Non-dependency	TRUE	FALSE	FALSE	FALSE	FALSE	Non-dependency	TRUE	FALSE	FALSE	FALSE	FALSE
ATF3	467	activating transcription factor 3	Non-dependency	TRUE	FALSE	FALSE	FALSE	FALSE	Non-dependency	TRUE	FALSE	FALSE	FALSE	FALSE
ATF4	468	activating transcription factor 4	Pan-dependency	FALSE	FALSE	FALSE	FALSE	TRUE	High-variance Dependency	FALSE	FALSE	FALSE	TRUE	FALSE
ATF6	22926	activating transcription factor 6	Weakly Selective Dependency	FALSE	TRUE	FALSE	FALSE	FALSE	Non-dependency	TRUE	FALSE	FALSE	FALSE	FALSE
ATF6B	1388	activating transcription factor 6 beta	Weakly Selective Dependency	FALSE	TRUE	FALSE	FALSE	FALSE	Non-dependency	TRUE	FALSE	FALSE	FALSE	FALSE
ATF7	11016	activating transcription factor 7	Weakly Selective Dependency	FALSE	TRUE	FALSE	FALSE	FALSE	Weakly Selective Dependency	FALSE	TRUE	FALSE	FALSE	FALSE
ATF7IP	55729	activating transcription factor 7 interacting protein	Weakly Selective Dependency	FALSE	TRUE	FALSE	FALSE	FALSE	Weakly Selective Dependency	FALSE	TRUE	FALSE	FALSE	FALSE
ATF7IP2	80063	activating transcription factor 7 interacting protein 2	Non-dependency	TRUE	FALSE	FALSE	FALSE	FALSE	Non-dependency	TRUE	FALSE	FALSE	FALSE	FALSE
ATG2A	23130	autophagy related 2A	Weakly Selective Dependency	FALSE	TRUE	FALSE	FALSE	FALSE	Non-dependency	TRUE	FALSE	FALSE	FALSE	FALSE
ATG2B	55102	autophagy related 2B	Non-dependency	TRUE	FALSE	FALSE	FALSE	FALSE	Non-dependency	TRUE	FALSE	FALSE	FALSE	FALSE
ATG3	64422	autophagy related 3	Weakly Selective Dependency	FALSE	TRUE	FALSE	FALSE	FALSE	Non-dependency	TRUE	FALSE	FALSE	FALSE	FALSE
ATG4B	23192	autophagy related 4B cysteine peptidase	Weakly Selective Dependency	FALSE	TRUE	FALSE	FALSE	FALSE	Non-dependency	TRUE	FALSE	FALSE	FALSE	FALSE
ATG4C	84938	autophagy related 4C cysteine peptidase	Weakly Selective Dependency	FALSE	TRUE	FALSE	FALSE	FALSE	Weakly Selective Dependency	FALSE	TRUE	FALSE	FALSE	FALSE
ATG4D	84971	autophagy related 4D cysteine peptidase	Weakly Selective Dependency	FALSE	TRUE	FALSE	FALSE	FALSE	Weakly Selective Dependency	FALSE	TRUE	FALSE	FALSE	FALSE
ATG5	9474	autophagy related 5	Non-dependency	TRUE	FALSE	FALSE	FALSE	FALSE	Non-dependency	TRUE	FALSE	FALSE	FALSE	FALSE
ATG7	10533	autophagy related 7	Non-dependency	TRUE	FALSE	FALSE	FALSE	FALSE	Weakly Selective Dependency	FALSE	TRUE	FALSE	FALSE	FALSE
ATG9A	79065	autophagy related 9A	High-variance Dependency	FALSE	FALSE	FALSE	TRUE	FALSE	Non-dependency	TRUE	FALSE	FALSE	FALSE	FALSE
ATG10	83734	autophagy related 10	Weakly Selective Dependency	FALSE	TRUE	FALSE	FALSE	FALSE	Non-dependency	TRUE	FALSE	FALSE	FALSE	FALSE
ATG12	9140	autophagy related 12	Weakly Selective Dependency	FALSE	TRUE	FALSE	FALSE	FALSE	Non-dependency	TRUE	FALSE	FALSE	FALSE	FALSE
ATG13	9776	autophagy related 13	Weakly Selective Dependency	FALSE	TRUE	FALSE	FALSE	FALSE	Weakly Selective Dependency	FALSE	TRUE	FALSE	FALSE	FALSE
ATG14	22863	autophagy related 14	Weakly Selective Dependency	FALSE	TRUE	FALSE	FALSE	FALSE	Weakly Selective Dependency	FALSE	TRUE	FALSE	FALSE	FALSE
ATG16L1	55054	autophagy related 16 like 1	Weakly Selective Dependency	FALSE	TRUE	FALSE	FALSE	FALSE	Non-dependency	TRUE	FALSE	FALSE	FALSE	FALSE
ATG16L2	89849	autophagy related 16 like 2	Weakly Selective Dependency	FALSE	TRUE	FALSE	FALSE	FALSE	Non-dependency	TRUE	FALSE	FALSE	FALSE	FALSE
ATG101	60673	autophagy related 101	Weakly Selective Dependency	FALSE	TRUE	FALSE	FALSE	FALSE	Non-dependency	TRUE	FALSE	FALSE	FALSE	FALSE
ATIC	471	5-aminoimidazole-4-carboxamide ribonucleotide formyltransferase/IMP cyclohydrolase	High-variance Dependency	FALSE	FALSE	FALSE	TRUE	FALSE	Weakly Selective Dependency	FALSE	TRUE	FALSE	FALSE	FALSE
ATL1	51062	atlastin GTPase 1	Weakly Selective Dependency	FALSE	TRUE	FALSE	FALSE	FALSE	Non-dependency	TRUE	FALSE	FALSE	FALSE	FALSE
ATL2	64225	atlastin GTPase 2	High-variance Dependency	FALSE	FALSE	FALSE	TRUE	TRUE	Weakly Selective Dependency	FALSE	TRUE	FALSE	FALSE	FALSE
ATL3	25923	atlastin GTPase 3	Non-dependency	TRUE	FALSE	FALSE	FALSE	FALSE	Non-dependency	TRUE	FALSE	FALSE	FALSE	FALSE
ATM	472	ATM serine/threonine kinase	Weakly Selective Dependency	FALSE	TRUE	FALSE	FALSE	FALSE	Strongly Selective Dependency	TRUE	FALSE	TRUE	FALSE	FALSE
ATMIN	23300	ATM interactor	High-variance Dependency	FALSE	FALSE	FALSE	TRUE	FALSE	Non-dependency	TRUE	FALSE	FALSE	FALSE	FALSE
ATN1	1822	atrophin 1	Weakly Selective Dependency	FALSE	TRUE	FALSE	FALSE	FALSE	Non-dependency	TRUE	FALSE	FALSE	FALSE	FALSE
ATOH1	474	atonal bHLH transcription factor 1	Strongly Selective Dependency	FALSE	FALSE	TRUE	FALSE	FALSE	Weakly Selective Dependency	FALSE	TRUE	FALSE	FALSE	FALSE
ATOH7	220202	atonal bHLH transcription factor 7	Weakly Selective Dependency	FALSE	TRUE	FALSE	FALSE	FALSE	Non-dependency	TRUE	FALSE	FALSE	FALSE	FALSE
ATOH8	84913	atonal bHLH transcription factor 8	Non-dependency	TRUE	FALSE	FALSE	FALSE	FALSE	Weakly Selective Dependency	FALSE	TRUE	FALSE	FALSE	FALSE
ATOX1	475	antioxidant 1 copper chaperone	Weakly Selective Dependency	FALSE	TRUE	FALSE	FALSE	FALSE	Weakly Selective Dependency	FALSE	TRUE	FALSE	FALSE	FALSE
ATP1A1	476	ATPase Na+/K+ transporting subunit alpha 1	Pan-dependency	FALSE	FALSE	FALSE	FALSE	TRUE	High-variance Dependency	FALSE	FALSE	FALSE	TRUE	FALSE
ATP1A2	477	ATPase Na+/K+ transporting subunit alpha 2	Non-dependency	TRUE	FALSE	FALSE	FALSE	FALSE	Non-dependency	TRUE	FALSE	FALSE	FALSE	FALSE
ATP1A3	478	ATPase Na+/K+ transporting subunit alpha 3	Weakly Selective Dependency	FALSE	TRUE	FALSE	FALSE	FALSE	Non-dependency	TRUE	FALSE	FALSE	FALSE	FALSE
ATP1A4	480	ATPase Na+/K+ transporting subunit alpha 4	Weakly Selective Dependency	FALSE	TRUE	FALSE	FALSE	FALSE	Non-dependency	TRUE	FALSE	FALSE	FALSE	FALSE
ATP1B1	481	ATPase Na+/K+ transporting subunit beta 1	Non-dependency	TRUE	FALSE	FALSE	FALSE	FALSE	Non-dependency	TRUE	FALSE	FALSE	FALSE	FALSE
ATP1B2	482	ATPase Na+/K+ transporting subunit beta 2	Non-dependency	TRUE	FALSE	FALSE	FALSE	FALSE	Non-dependency	TRUE	FALSE	FALSE	FALSE	FALSE
ATP1B3	483	ATPase Na+/K+ transporting subunit beta 3	High-variance Dependency	FALSE	FALSE	FALSE	TRUE	FALSE	Weakly Selective Dependency	FALSE	TRUE	FALSE	FALSE	FALSE
ATP2A2	488	ATPase sarcoplasmic/endoplasmic reticulum Ca2+ transporting 2	Pan-dependency	FALSE	FALSE	FALSE	FALSE	TRUE	High-variance Dependency	FALSE	FALSE	FALSE	TRUE	FALSE
ATP2A3	489	ATPase sarcoplasmic/endoplasmic reticulum Ca2+ transporting 3	Weakly Selective Dependency	FALSE	TRUE	FALSE	FALSE	FALSE	Non-dependency	TRUE	FALSE	FALSE	FALSE	FALSE
ATP2B1	490	ATPase plasma membrane Ca2+ transporting 1	High-variance Dependency	FALSE	FALSE	FALSE	TRUE	FALSE	Weakly Selective Dependency	FALSE	TRUE	FALSE	FALSE	FALSE
ATP2B2	491	ATPase plasma membrane Ca2+ transporting 2	Non-dependency	TRUE	FALSE	FALSE	FALSE	FALSE	Weakly Selective Dependency	FALSE	TRUE	FALSE	FALSE	FALSE
ATP2B4	493	ATPase plasma membrane Ca2+ transporting 4	Weakly Selective Dependency	FALSE	TRUE	FALSE	FALSE	FALSE	Weakly Selective Dependency	FALSE	TRUE	FALSE	FALSE	FALSE
ATP2C1	27032	ATPase secretory pathway Ca2+ transporting 1	High-variance Dependency	FALSE	FALSE	FALSE	TRUE	FALSE	Non-dependency	TRUE	FALSE	FALSE	FALSE	FALSE
ATP2C2	9914	ATPase secretory pathway Ca2+ transporting 2	Non-dependency	TRUE	FALSE	FALSE	FALSE	FALSE	Weakly Selective Dependency	FALSE	TRUE	FALSE	FALSE	FALSE
ATP4A	495	ATPase H+/K+ transporting subunit alpha	Non-dependency	TRUE	FALSE	FALSE	FALSE	FALSE	Weakly Selective Dependency	FALSE	TRUE	FALSE	FALSE	FALSE
ATP4B	496	ATPase H+/K+ transporting subunit beta	Non-dependency	TRUE	FALSE	FALSE	FALSE	FALSE	Non-dependency	TRUE	FALSE	FALSE	FALSE	FALSE
ATP5F1A	498	ATP synthase F1 subunit alpha	High-variance Dependency	FALSE	FALSE	FALSE	TRUE	TRUE	High-variance Dependency	FALSE	FALSE	FALSE	TRUE	FALSE
ATP5F1B	506	ATP synthase F1 subunit beta	Pan-dependency	FALSE	FALSE	FALSE	FALSE	TRUE	High-variance Dependency	FALSE	FALSE	FALSE	TRUE	FALSE
ATP5F1C	509	ATP synthase F1 subunit gamma	High-variance Dependency	FALSE	FALSE	FALSE	TRUE	TRUE	High-variance Dependency	FALSE	FALSE	FALSE	TRUE	FALSE
ATP5F1D	513	ATP synthase F1 subunit delta	Pan-dependency	FALSE	FALSE	FALSE	FALSE	TRUE	Weakly Selective Dependency	FALSE	TRUE	FALSE	FALSE	FALSE
ATP5F1E	514	ATP synthase F1 subunit epsilon	Pan-dependency	FALSE	FALSE	FALSE	FALSE	TRUE	Weakly Selective Dependency	FALSE	TRUE	FALSE	FALSE	FALSE
ATP5IF1	93974	ATP synthase inhibitory factor subunit 1	Weakly Selective Dependency	FALSE	TRUE	FALSE	FALSE	FALSE	Non-dependency	TRUE	FALSE	FALSE	FALSE	FALSE
ATP5MC1	516	ATP synthase membrane subunit c locus 1	Pan-dependency	FALSE	FALSE	FALSE	FALSE	TRUE	Non-dependency	TRUE	FALSE	FALSE	FALSE	FALSE
ATP5MC2	517	ATP synthase membrane subunit c locus 2	Weakly Selective Dependency	FALSE	TRUE	FALSE	FALSE	FALSE	Weakly Selective Dependency	FALSE	TRUE	FALSE	FALSE	FALSE
ATP5MC3	518	ATP synthase membrane subunit c locus 3	Non-dependency	TRUE	FALSE	FALSE	FALSE	FALSE	Weakly Selective Dependency	FALSE	TRUE	FALSE	FALSE	FALSE
ATP5MD	84833	ATP synthase membrane subunit DAPIT	Weakly Selective Dependency	FALSE	TRUE	FALSE	FALSE	FALSE	Weakly Selective Dependency	FALSE	TRUE	FALSE	FALSE	FALSE
ATP5ME	521	ATP synthase membrane subunit e	High-variance Dependency	FALSE	FALSE	FALSE	TRUE	TRUE	Weakly Selective Dependency	FALSE	TRUE	FALSE	FALSE	FALSE
ATP5MF	9551	ATP synthase membrane subunit f	Pan-dependency	FALSE	FALSE	FALSE	FALSE	TRUE	Weakly Selective Dependency	FALSE	TRUE	FALSE	FALSE	FALSE
ATP5MG	10632	ATP synthase membrane subunit g	High-variance Dependency	FALSE	FALSE	FALSE	TRUE	TRUE	Weakly Selective Dependency	FALSE	TRUE	FALSE	FALSE	FALSE
ATP5MPL	9556	ATP synthase membrane subunit 6.8PL	Non-dependency	TRUE	FALSE	FALSE	FALSE	FALSE	High-variance Dependency	FALSE	FALSE	FALSE	TRUE	FALSE
ATP5PB	515	ATP synthase peripheral stalk-membrane subunit b	High-variance Dependency	FALSE	FALSE	FALSE	TRUE	TRUE	Non-dependency	TRUE	FALSE	FALSE	FALSE	FALSE
ATP5PD	10476	ATP synthase peripheral stalk subunit d	Weakly Selective Dependency	FALSE	TRUE	FALSE	FALSE	FALSE	High-variance Dependency	FALSE	FALSE	FALSE	TRUE	FALSE
ATP5PF	522	ATP synthase peripheral stalk subunit F6	High-variance Dependency	FALSE	FALSE	FALSE	TRUE	FALSE	Weakly Selective Dependency	FALSE	TRUE	FALSE	FALSE	FALSE
ATP5PO	539	ATP synthase peripheral stalk subunit OSCP	High-variance Dependency	FALSE	FALSE	FALSE	TRUE	TRUE	High-variance Dependency	FALSE	FALSE	FALSE	TRUE	FALSE
ATP6AP1L	92270	ATPase H+ transporting accessory protein 1 like	Non-dependency	TRUE	FALSE	FALSE	FALSE	FALSE	Non-dependency	TRUE	FALSE	FALSE	FALSE	FALSE
ATP6V1A	523	ATPase H+ transporting V1 subunit A	Pan-dependency	FALSE	FALSE	FALSE	FALSE	TRUE	High-variance Dependency	FALSE	FALSE	FALSE	TRUE	FALSE
ATP6V1B1	525	ATPase H+ transporting V1 subunit B1	Non-dependency	TRUE	FALSE	FALSE	FALSE	FALSE	Non-dependency	TRUE	FALSE	FALSE	FALSE	FALSE
ATP6V1B2	526	ATPase H+ transporting V1 subunit B2	Pan-dependency	FALSE	FALSE	TRUE	FALSE	TRUE	High-variance Dependency	FALSE	FALSE	FALSE	TRUE	FALSE
ATP6V1C1	528	ATPase H+ transporting V1 subunit C1	Pan-dependency	FALSE	FALSE	FALSE	FALSE	TRUE	Weakly Selective Dependency	FALSE	TRUE	FALSE	FALSE	FALSE
ATP6V1C2	245973	ATPase H+ transporting V1 subunit C2	Non-dependency	TRUE	FALSE	FALSE	FALSE	FALSE	Non-dependency	TRUE	FALSE	FALSE	FALSE	FALSE
ATP6V1D	51382	ATPase H+ transporting V1 subunit D	Pan-dependency	FALSE	FALSE	FALSE	FALSE	TRUE	Weakly Selective Dependency	FALSE	TRUE	FALSE	FALSE	FALSE
ATP6V1F	9296	ATPase H+ transporting V1 subunit F	Pan-dependency	FALSE	FALSE	FALSE	FALSE	TRUE	Non-dependency	TRUE	FALSE	FALSE	FALSE	FALSE
ATP6V1G2	534	ATPase H+ transporting V1 subunit G2	Weakly Selective Dependency	FALSE	TRUE	FALSE	FALSE	FALSE	Weakly Selective Dependency	FALSE	TRUE	FALSE	FALSE	FALSE
ATP6V1G3	127124	ATPase H+ transporting V1 subunit G3	Non-dependency	TRUE	FALSE	FALSE	FALSE	FALSE	Weakly Selective Dependency	FALSE	TRUE	FALSE	FALSE	FALSE
ATP6V1H	51606	ATPase H+ transporting V1 subunit H	High-variance Dependency	FALSE	FALSE	FALSE	TRUE	TRUE	Non-dependency	TRUE	FALSE	FALSE	FALSE	FALSE
ATP6V0A1	535	ATPase H+ transporting V0 subunit a1	Weakly Selective Dependency	FALSE	TRUE	FALSE	FALSE	FALSE	Weakly Selective Dependency	FALSE	TRUE	FALSE	FALSE	FALSE
ATP6V0A2	23545	ATPase H+ transporting V0 subunit a2	Strongly Selective Dependency	FALSE	FALSE	TRUE	FALSE	FALSE	Non-dependency	TRUE	FALSE	FALSE	FALSE	FALSE
ATP6V0A4	50617	ATPase H+ transporting V0 subunit a4	Weakly Selective Dependency	FALSE	TRUE	FALSE	FALSE	FALSE	Weakly Selective Dependency	FALSE	TRUE	FALSE	FALSE	FALSE
ATP6V0B	533	ATPase H+ transporting V0 subunit b	Pan-dependency	FALSE	FALSE	FALSE	FALSE	TRUE	High-variance Dependency	FALSE	FALSE	FALSE	TRUE	FALSE
ATP6V0C	527	ATPase H+ transporting V0 subunit c	Pan-dependency	FALSE	FALSE	FALSE	FALSE	TRUE	High-variance Dependency	FALSE	FALSE	FALSE	TRUE	TRUE
ATP6V0D1	9114	ATPase H+ transporting V0 subunit d1	High-variance Dependency	FALSE	FALSE	FALSE	TRUE	TRUE	High-variance Dependency	FALSE	FALSE	FALSE	TRUE	TRUE
ATP6V0D2	245972	ATPase H+ transporting V0 subunit d2	Non-dependency	TRUE	FALSE	FALSE	FALSE	FALSE	Non-dependency	TRUE	FALSE	FALSE	FALSE	FALSE
ATP6V0E1	8992	ATPase H+ transporting V0 subunit e1	Strongly Selective Dependency	FALSE	FALSE	TRUE	TRUE	FALSE	Non-dependency	TRUE	FALSE	FALSE	FALSE	FALSE
ATP6V0E2	155066	ATPase H+ transporting V0 subunit e2	Non-dependency	TRUE	FALSE	FALSE	FALSE	FALSE	Non-dependency	TRUE	FALSE	FALSE	FALSE	FALSE
ATP7B	540	ATPase copper transporting beta	Non-dependency	TRUE	FALSE	FALSE	FALSE	FALSE	Weakly Selective Dependency	FALSE	TRUE	FALSE	FALSE	FALSE
ATP8A1	10396	ATPase phospholipid transporting 8A1	Non-dependency	TRUE	FALSE	FALSE	FALSE	FALSE	Non-dependency	TRUE	FALSE	FALSE	FALSE	FALSE
ATP8A2	51761	ATPase phospholipid transporting 8A2	Weakly Selective Dependency	FALSE	TRUE	FALSE	FALSE	FALSE	Non-dependency	TRUE	FALSE	FALSE	FALSE	FALSE
ATP8B1	5205	ATPase phospholipid transporting 8B1	Non-dependency	TRUE	FALSE	FALSE	FALSE	FALSE	Non-dependency	TRUE	FALSE	FALSE	FALSE	FALSE
ATP8B2	57198	ATPase phospholipid transporting 8B2	Weakly Selective Dependency	FALSE	TRUE	FALSE	FALSE	FALSE	Weakly Selective Dependency	FALSE	TRUE	FALSE	FALSE	FALSE
ATP8B3	148229	ATPase phospholipid transporting 8B3	Weakly Selective Dependency	FALSE	TRUE	FALSE	FALSE	FALSE	Non-dependency	TRUE	FALSE	FALSE	FALSE	FALSE
ATP8B4	79895	ATPase phospholipid transporting 8B4 (putative)	Non-dependency	TRUE	FALSE	FALSE	FALSE	FALSE	Non-dependency	TRUE	FALSE	FALSE	FALSE	FALSE
ATP9A	10079	ATPase phospholipid transporting 9A (putative)	Weakly Selective Dependency	FALSE	TRUE	FALSE	FALSE	FALSE	Non-dependency	TRUE	FALSE	FALSE	FALSE	FALSE
ATP9B	374868	ATPase phospholipid transporting 9B (putative)	Non-dependency	TRUE	FALSE	FALSE	FALSE	FALSE	Non-dependency	TRUE	FALSE	FALSE	FALSE	FALSE
ATP10A	57194	ATPase phospholipid transporting 10A (putative)	Non-dependency	TRUE	FALSE	FALSE	FALSE	FALSE	Weakly Selective Dependency	FALSE	TRUE	FALSE	FALSE	FALSE
ATP10B	23120	ATPase phospholipid transporting 10B (putative)	Weakly Selective Dependency	FALSE	TRUE	FALSE	FALSE	FALSE	Non-dependency	TRUE	FALSE	FALSE	FALSE	FALSE
ATP10D	57205	ATPase phospholipid transporting 10D (putative)	Non-dependency	TRUE	FALSE	FALSE	FALSE	FALSE	Weakly Selective Dependency	FALSE	TRUE	FALSE	FALSE	FALSE
ATP11A	23250	ATPase phospholipid transporting 11A	Non-dependency	TRUE	FALSE	FALSE	FALSE	FALSE	Weakly Selective Dependency	FALSE	TRUE	FALSE	FALSE	FALSE
ATP11AUN	400165	ATP11A upstream neighbor	Non-dependency	TRUE	FALSE	FALSE	FALSE	FALSE	Weakly Selective Dependency	FALSE	TRUE	FALSE	FALSE	FALSE
ATP11B	23200	ATPase phospholipid transporting 11B (putative)	Non-dependency	TRUE	FALSE	FALSE	FALSE	FALSE	Non-dependency	TRUE	FALSE	FALSE	FALSE	FALSE
ATP12A	479	ATPase H+/K+ transporting non-gastric alpha2 subunit	Non-dependency	TRUE	FALSE	FALSE	FALSE	FALSE	Weakly Selective Dependency	FALSE	TRUE	FALSE	FALSE	FALSE
ATP13A1	57130	ATPase 13A1	Weakly Selective Dependency	FALSE	TRUE	FALSE	FALSE	FALSE	Non-dependency	TRUE	FALSE	FALSE	FALSE	FALSE
ATP13A2	23400	ATPase cation transporting 13A2	Weakly Selective Dependency	FALSE	TRUE	FALSE	FALSE	FALSE	Non-dependency	TRUE	FALSE	FALSE	FALSE	FALSE
ATP13A3	79572	ATPase 13A3	Non-dependency	TRUE	FALSE	FALSE	FALSE	FALSE	Non-dependency	TRUE	FALSE	FALSE	FALSE	FALSE
ATP13A4	84239	ATPase 13A4	Non-dependency	TRUE	FALSE	FALSE	FALSE	FALSE	Non-dependency	TRUE	FALSE	FALSE	FALSE	FALSE
ATP13A5	344905	ATPase 13A5	Non-dependency	TRUE	FALSE	FALSE	FALSE	FALSE	Non-dependency	TRUE	FALSE	FALSE	FALSE	FALSE
ATP23	91419	ATP23 metallopeptidase and ATP synthase assembly factor homolog	Weakly Selective Dependency	FALSE	TRUE	FALSE	FALSE	FALSE	Weakly Selective Dependency	FALSE	TRUE	FALSE	FALSE	FALSE
ATPAF1	64756	ATP synthase mitochondrial F1 complex assembly factor 1	Weakly Selective Dependency	FALSE	TRUE	FALSE	FALSE	FALSE	Non-dependency	TRUE	FALSE	FALSE	FALSE	FALSE
ATPAF2	91647	ATP synthase mitochondrial F1 complex assembly factor 2	Weakly Selective Dependency	FALSE	TRUE	FALSE	FALSE	FALSE	Non-dependency	TRUE	FALSE	FALSE	FALSE	FALSE
ATR	545	ATR serine/threonine kinase	Pan-dependency	FALSE	FALSE	FALSE	FALSE	TRUE	High-variance Dependency	FALSE	FALSE	FALSE	TRUE	FALSE
ATRAID	51374	all-trans retinoic acid induced differentiation factor	Non-dependency	TRUE	FALSE	FALSE	FALSE	FALSE	High-variance Dependency	FALSE	FALSE	FALSE	TRUE	FALSE
ATRIP	84126	ATR interacting protein	Pan-dependency	FALSE	FALSE	FALSE	FALSE	TRUE	Weakly Selective Dependency	FALSE	TRUE	FALSE	FALSE	FALSE
ATRN	8455	attractin	Weakly Selective Dependency	FALSE	TRUE	FALSE	FALSE	FALSE	Non-dependency	TRUE	FALSE	FALSE	FALSE	FALSE
ATRNL1	26033	attractin like 1	Non-dependency	TRUE	FALSE	FALSE	FALSE	FALSE	Weakly Selective Dependency	FALSE	TRUE	FALSE	FALSE	FALSE
ATXN1	6310	ataxin 1	Non-dependency	TRUE	FALSE	FALSE	FALSE	FALSE	Non-dependency	TRUE	FALSE	FALSE	FALSE	FALSE
ATXN2	6311	ataxin 2	Weakly Selective Dependency	FALSE	TRUE	FALSE	FALSE	FALSE	Non-dependency	TRUE	FALSE	FALSE	FALSE	FALSE
ATXN2L	11273	ataxin 2 like	Weakly Selective Dependency	FALSE	TRUE	FALSE	FALSE	FALSE	Weakly Selective Dependency	FALSE	TRUE	FALSE	FALSE	FALSE
ATXN3	4287	ataxin 3	Non-dependency	TRUE	FALSE	FALSE	FALSE	FALSE	Non-dependency	TRUE	FALSE	FALSE	FALSE	FALSE
ATXN7	6314	ataxin 7	Weakly Selective Dependency	FALSE	TRUE	FALSE	FALSE	FALSE	Weakly Selective Dependency	FALSE	TRUE	FALSE	FALSE	FALSE
ATXN7L1	222255	ataxin 7 like 1	Non-dependency	TRUE	FALSE	FALSE	FALSE	FALSE	Weakly Selective Dependency	FALSE	TRUE	FALSE	FALSE	FALSE
ATXN7L2	127002	ataxin 7 like 2	Weakly Selective Dependency	FALSE	TRUE	FALSE	FALSE	FALSE	Non-dependency	TRUE	FALSE	FALSE	FALSE	FALSE
ATXN10	25814	ataxin 10	Weakly Selective Dependency	FALSE	TRUE	FALSE	FALSE	FALSE	Non-dependency	TRUE	FALSE	FALSE	FALSE	FALSE
AUH	549	AU RNA binding methylglutaconyl-CoA hydratase	Non-dependency	TRUE	FALSE	FALSE	FALSE	FALSE	Non-dependency	TRUE	FALSE	FALSE	FALSE	FALSE
AUP1	550	AUP1, lipid droplet regulating VLDL assembly factor	Weakly Selective Dependency	FALSE	TRUE	FALSE	FALSE	FALSE	Non-dependency	TRUE	FALSE	FALSE	FALSE	FALSE
AURKA	6790	aurora kinase A	Pan-dependency	FALSE	FALSE	FALSE	FALSE	TRUE	High-variance Dependency	FALSE	FALSE	FALSE	TRUE	FALSE
AURKAIP1	54998	aurora kinase A interacting protein 1	High-variance Dependency	FALSE	FALSE	FALSE	TRUE	TRUE	Weakly Selective Dependency	FALSE	TRUE	FALSE	FALSE	FALSE
AURKB	9212	aurora kinase B	Pan-dependency	FALSE	FALSE	FALSE	FALSE	TRUE	High-variance Dependency	FALSE	FALSE	FALSE	TRUE	TRUE
AURKC	6795	aurora kinase C	Non-dependency	TRUE	FALSE	FALSE	FALSE	FALSE	Non-dependency	TRUE	FALSE	FALSE	FALSE	FALSE
AUTS2	26053	AUTS2, activator of transcription and developmental regulator	Weakly Selective Dependency	FALSE	TRUE	FALSE	FALSE	FALSE	Weakly Selective Dependency	FALSE	TRUE	FALSE	FALSE	FALSE
AVEN	57099	apoptosis and caspase activation inhibitor	Weakly Selective Dependency	FALSE	TRUE	FALSE	FALSE	FALSE	Weakly Selective Dependency	FALSE	TRUE	FALSE	FALSE	FALSE
AVIL	10677	advillin	Weakly Selective Dependency	FALSE	TRUE	FALSE	FALSE	FALSE	Non-dependency	TRUE	FALSE	FALSE	FALSE	FALSE
AVL9	23080	AVL9 cell migration associated	Non-dependency	TRUE	FALSE	FALSE	FALSE	FALSE	Non-dependency	TRUE	FALSE	FALSE	FALSE	FALSE
AVP	551	arginine vasopressin	Weakly Selective Dependency	FALSE	TRUE	FALSE	FALSE	FALSE	Weakly Selective Dependency	FALSE	TRUE	FALSE	FALSE	FALSE
AVPI1	60370	arginine vasopressin induced 1	Weakly Selective Dependency	FALSE	TRUE	FALSE	FALSE	FALSE	Non-dependency	TRUE	FALSE	FALSE	FALSE	FALSE
AVPR1A	552	arginine vasopressin receptor 1A	Weakly Selective Dependency	FALSE	TRUE	FALSE	FALSE	FALSE	Non-dependency	TRUE	FALSE	FALSE	FALSE	FALSE
AVPR1B	553	arginine vasopressin receptor 1B	Weakly Selective Dependency	FALSE	TRUE	FALSE	FALSE	FALSE	Weakly Selective Dependency	FALSE	TRUE	FALSE	FALSE	FALSE
AXDND1	126859	axonemal dynein light chain domain containing 1	Weakly Selective Dependency	FALSE	TRUE	FALSE	FALSE	FALSE	Non-dependency	TRUE	FALSE	FALSE	FALSE	FALSE
AXIN1	8312	axin 1	Weakly Selective Dependency	FALSE	TRUE	FALSE	FALSE	FALSE	Non-dependency	TRUE	FALSE	FALSE	FALSE	FALSE
AXIN2	8313	axin 2	Weakly Selective Dependency	FALSE	TRUE	FALSE	FALSE	FALSE	Non-dependency	TRUE	FALSE	FALSE	FALSE	FALSE
AXL	558	AXL receptor tyrosine kinase	Weakly Selective Dependency	FALSE	TRUE	FALSE	FALSE	FALSE	Non-dependency	TRUE	FALSE	FALSE	FALSE	FALSE
AZGP1	563	alpha-2-glycoprotein 1, zinc-binding	Non-dependency	TRUE	FALSE	FALSE	FALSE	FALSE	Non-dependency	TRUE	FALSE	FALSE	FALSE	FALSE
AZI2	64343	5-azacytidine induced 2	Non-dependency	TRUE	FALSE	FALSE	FALSE	FALSE	Non-dependency	TRUE	FALSE	FALSE	FALSE	FALSE
AZIN1	51582	antizyme inhibitor 1	High-variance Dependency	FALSE	FALSE	FALSE	TRUE	FALSE	Non-dependency	TRUE	FALSE	FALSE	FALSE	FALSE
AZIN2	113451	antizyme inhibitor 2	Weakly Selective Dependency	FALSE	TRUE	FALSE	FALSE	FALSE	Non-dependency	TRUE	FALSE	FALSE	FALSE	FALSE
AZU1	566	azurocidin 1	Non-dependency	TRUE	FALSE	FALSE	FALSE	FALSE	Weakly Selective Dependency	FALSE	TRUE	FALSE	FALSE	FALSE
B2M	567	beta-2-microglobulin	Non-dependency	TRUE	FALSE	FALSE	FALSE	FALSE	Non-dependency	TRUE	FALSE	FALSE	FALSE	FALSE
B3GALNT1	8706	beta-1,3-N-acetylgalactosaminyltransferase 1 (globoside blood group)	Non-dependency	TRUE	FALSE	FALSE	FALSE	FALSE	Non-dependency	TRUE	FALSE	FALSE	FALSE	FALSE
B3GALNT2	148789	beta-1,3-N-acetylgalactosaminyltransferase 2	Non-dependency	TRUE	FALSE	FALSE	FALSE	FALSE	Non-dependency	TRUE	FALSE	FALSE	FALSE	FALSE
B3GALT1	8708	beta-1,3-galactosyltransferase 1	Non-dependency	TRUE	FALSE	FALSE	FALSE	FALSE	Non-dependency	TRUE	FALSE	FALSE	FALSE	FALSE
B3GALT2	8707	beta-1,3-galactosyltransferase 2	Non-dependency	TRUE	FALSE	FALSE	FALSE	FALSE	Non-dependency	TRUE	FALSE	FALSE	FALSE	FALSE
B3GALT4	8705	beta-1,3-galactosyltransferase 4	Non-dependency	TRUE	FALSE	FALSE	FALSE	FALSE	Non-dependency	TRUE	FALSE	FALSE	FALSE	FALSE
B3GALT5	10317	beta-1,3-galactosyltransferase 5	Non-dependency	TRUE	FALSE	FALSE	FALSE	FALSE	Non-dependency	TRUE	FALSE	FALSE	FALSE	FALSE
B3GALT6	126792	beta-1,3-galactosyltransferase 6	Weakly Selective Dependency	FALSE	TRUE	FALSE	FALSE	FALSE	Weakly Selective Dependency	FALSE	TRUE	FALSE	FALSE	FALSE
B3GAT1	27087	beta-1,3-glucuronyltransferase 1	Non-dependency	TRUE	FALSE	FALSE	FALSE	FALSE	Non-dependency	TRUE	FALSE	FALSE	FALSE	FALSE
B3GAT2	135152	beta-1,3-glucuronyltransferase 2	Weakly Selective Dependency	FALSE	TRUE	FALSE	FALSE	FALSE	Weakly Selective Dependency	FALSE	TRUE	FALSE	FALSE	FALSE
B3GAT3	26229	beta-1,3-glucuronyltransferase 3	Weakly Selective Dependency	FALSE	TRUE	FALSE	FALSE	FALSE	Weakly Selective Dependency	FALSE	TRUE	FALSE	FALSE	FALSE
B3GLCT	145173	beta 3-glucosyltransferase	Non-dependency	TRUE	FALSE	FALSE	FALSE	FALSE	Weakly Selective Dependency	FALSE	TRUE	FALSE	FALSE	FALSE
B3GNT2	10678	UDP-GlcNAc:betaGal beta-1,3-N-acetylglucosaminyltransferase 2	Weakly Selective Dependency	FALSE	TRUE	FALSE	FALSE	FALSE	Weakly Selective Dependency	FALSE	TRUE	FALSE	FALSE	FALSE
B3GNT3	10331	UDP-GlcNAc:betaGal beta-1,3-N-acetylglucosaminyltransferase 3	Weakly Selective Dependency	FALSE	TRUE	FALSE	FALSE	FALSE	Non-dependency	TRUE	FALSE	FALSE	FALSE	FALSE
B3GNT4	79369	UDP-GlcNAc:betaGal beta-1,3-N-acetylglucosaminyltransferase 4	Weakly Selective Dependency	FALSE	TRUE	FALSE	FALSE	FALSE	Non-dependency	TRUE	FALSE	FALSE	FALSE	FALSE
B3GNT5	84002	UDP-GlcNAc:betaGal beta-1,3-N-acetylglucosaminyltransferase 5	Weakly Selective Dependency	FALSE	TRUE	FALSE	FALSE	FALSE	Non-dependency	TRUE	FALSE	FALSE	FALSE	FALSE
B3GNT6	192134	UDP-GlcNAc:betaGal beta-1,3-N-acetylglucosaminyltransferase 6	Weakly Selective Dependency	FALSE	TRUE	FALSE	FALSE	FALSE	Non-dependency	TRUE	FALSE	FALSE	FALSE	FALSE
B3GNT8	374907	UDP-GlcNAc:betaGal beta-1,3-N-acetylglucosaminyltransferase 8	Non-dependency	TRUE	FALSE	FALSE	FALSE	FALSE	Non-dependency	TRUE	FALSE	FALSE	FALSE	FALSE
B3GNTL1	146712	UDP-GlcNAc:betaGal beta-1,3-N-acetylglucosaminyltransferase like 1	Non-dependency	TRUE	FALSE	FALSE	FALSE	FALSE	Non-dependency	TRUE	FALSE	FALSE	FALSE	FALSE
B4GALNT1	2583	beta-1,4-N-acetyl-galactosaminyltransferase 1	Weakly Selective Dependency	FALSE	TRUE	FALSE	FALSE	FALSE	Weakly Selective Dependency	FALSE	TRUE	FALSE	FALSE	FALSE
B4GALNT2	124872	beta-1,4-N-acetyl-galactosaminyltransferase 2	Weakly Selective Dependency	FALSE	TRUE	FALSE	FALSE	FALSE	Non-dependency	TRUE	FALSE	FALSE	FALSE	FALSE
B4GALNT3	283358	beta-1,4-N-acetyl-galactosaminyltransferase 3	Weakly Selective Dependency	FALSE	TRUE	FALSE	FALSE	FALSE	Non-dependency	TRUE	FALSE	FALSE	FALSE	FALSE
B4GALNT4	338707	beta-1,4-N-acetyl-galactosaminyltransferase 4	Non-dependency	TRUE	FALSE	FALSE	FALSE	FALSE	Non-dependency	TRUE	FALSE	FALSE	FALSE	FALSE
B4GALT1	2683	beta-1,4-galactosyltransferase 1	Weakly Selective Dependency	FALSE	TRUE	FALSE	FALSE	FALSE	Non-dependency	TRUE	FALSE	FALSE	FALSE	FALSE
B4GALT2	8704	beta-1,4-galactosyltransferase 2	Weakly Selective Dependency	FALSE	TRUE	FALSE	FALSE	FALSE	Non-dependency	TRUE	FALSE	FALSE	FALSE	FALSE
B4GALT3	8703	beta-1,4-galactosyltransferase 3	Weakly Selective Dependency	FALSE	TRUE	FALSE	FALSE	FALSE	Weakly Selective Dependency	FALSE	TRUE	FALSE	FALSE	FALSE
B4GALT4	8702	beta-1,4-galactosyltransferase 4	Non-dependency	TRUE	FALSE	FALSE	FALSE	FALSE	High-variance Dependency	FALSE	FALSE	FALSE	TRUE	FALSE
B4GALT5	9334	beta-1,4-galactosyltransferase 5	Weakly Selective Dependency	FALSE	TRUE	FALSE	FALSE	FALSE	Weakly Selective Dependency	FALSE	TRUE	FALSE	FALSE	FALSE
B4GALT7	11285	beta-1,4-galactosyltransferase 7	Weakly Selective Dependency	FALSE	TRUE	FALSE	FALSE	FALSE	Weakly Selective Dependency	FALSE	TRUE	FALSE	FALSE	FALSE
B9D1	27077	B9 domain containing 1	Non-dependency	TRUE	FALSE	FALSE	FALSE	FALSE	Non-dependency	TRUE	FALSE	FALSE	FALSE	FALSE
BAALC	79870	BAALC, MAP3K1 and KLF4 binding	Non-dependency	TRUE	FALSE	FALSE	FALSE	FALSE	Non-dependency	TRUE	FALSE	FALSE	FALSE	FALSE
BAAT	570	bile acid-CoA:amino acid N-acyltransferase	Non-dependency	TRUE	FALSE	FALSE	FALSE	FALSE	Non-dependency	TRUE	FALSE	FALSE	FALSE	FALSE
BABAM2	9577	BRISC and BRCA1 A complex member 2	Non-dependency	TRUE	FALSE	FALSE	FALSE	FALSE	Non-dependency	TRUE	FALSE	FALSE	FALSE	FALSE
BACE1	23621	beta-secretase 1	Non-dependency	TRUE	FALSE	FALSE	FALSE	FALSE	Weakly Selective Dependency	FALSE	TRUE	FALSE	FALSE	FALSE
BACE2	25825	beta-secretase 2	Non-dependency	TRUE	FALSE	FALSE	FALSE	FALSE	Weakly Selective Dependency	FALSE	TRUE	FALSE	FALSE	FALSE
BACH1	571	BTB domain and CNC homolog 1	Non-dependency	TRUE	FALSE	FALSE	FALSE	FALSE	Weakly Selective Dependency	FALSE	TRUE	FALSE	FALSE	FALSE
BACH2	60468	BTB domain and CNC homolog 2	Weakly Selective Dependency	FALSE	TRUE	FALSE	FALSE	FALSE	Non-dependency	TRUE	FALSE	FALSE	FALSE	FALSE
BAD	572	BCL2 associated agonist of cell death	Weakly Selective Dependency	FALSE	TRUE	FALSE	FALSE	FALSE	Non-dependency	TRUE	FALSE	FALSE	FALSE	FALSE
BAG1	573	BCL2 associated athanogene 1	Non-dependency	TRUE	FALSE	FALSE	FALSE	FALSE	Weakly Selective Dependency	FALSE	TRUE	FALSE	FALSE	FALSE
BAG2	9532	BCL2 associated athanogene 2	Weakly Selective Dependency	FALSE	TRUE	FALSE	FALSE	FALSE	Weakly Selective Dependency	FALSE	TRUE	FALSE	FALSE	FALSE
BAG3	9531	BCL2 associated athanogene 3	Non-dependency	TRUE	FALSE	FALSE	FALSE	FALSE	Non-dependency	TRUE	FALSE	FALSE	FALSE	FALSE
BAG4	9530	BCL2 associated athanogene 4	Weakly Selective Dependency	FALSE	TRUE	FALSE	FALSE	FALSE	Non-dependency	TRUE	FALSE	FALSE	FALSE	FALSE
BAG5	9529	BCL2 associated athanogene 5	Non-dependency	TRUE	FALSE	FALSE	FALSE	FALSE	Weakly Selective Dependency	FALSE	TRUE	FALSE	FALSE	FALSE
BAG6	7917	BCL2 associated athanogene 6	Weakly Selective Dependency	FALSE	TRUE	FALSE	FALSE	FALSE	Non-dependency	TRUE	FALSE	FALSE	FALSE	FALSE
BAHD1	22893	bromo adjacent homology domain containing 1	Non-dependency	TRUE	FALSE	FALSE	FALSE	FALSE	Non-dependency	TRUE	FALSE	FALSE	FALSE	FALSE
BAIAP2	10458	BAI1 associated protein 2	Weakly Selective Dependency	FALSE	TRUE	FALSE	FALSE	FALSE	Non-dependency	TRUE	FALSE	FALSE	FALSE	FALSE
BAIAP2L1	55971	BAI1 associated protein 2 like 1	Weakly Selective Dependency	FALSE	TRUE	FALSE	FALSE	FALSE	Non-dependency	TRUE	FALSE	FALSE	FALSE	FALSE
BAIAP2L2	80115	BAI1 associated protein 2 like 2	Weakly Selective Dependency	FALSE	TRUE	FALSE	FALSE	FALSE	Non-dependency	TRUE	FALSE	FALSE	FALSE	FALSE
BAIAP3	8938	BAI1 associated protein 3	Weakly Selective Dependency	FALSE	TRUE	FALSE	FALSE	FALSE	Non-dependency	TRUE	FALSE	FALSE	FALSE	FALSE
BAK1	578	BCL2 antagonist/killer 1	Weakly Selective Dependency	FALSE	TRUE	FALSE	FALSE	FALSE	Non-dependency	TRUE	FALSE	FALSE	FALSE	FALSE
BAMBI	25805	BMP and activin membrane bound inhibitor	Strongly Selective Dependency	FALSE	FALSE	TRUE	FALSE	FALSE	Non-dependency	TRUE	FALSE	FALSE	FALSE	FALSE
BANF1	8815	barrier to autointegration factor 1	Pan-dependency	FALSE	FALSE	FALSE	FALSE	TRUE	High-variance Dependency	FALSE	FALSE	FALSE	TRUE	TRUE
BANF2	140836	barrier to autointegration factor 2	Non-dependency	TRUE	FALSE	FALSE	FALSE	FALSE	Non-dependency	TRUE	FALSE	FALSE	FALSE	FALSE
BANK1	55024	B cell scaffold protein with ankyrin repeats 1	Non-dependency	TRUE	FALSE	FALSE	FALSE	FALSE	Non-dependency	TRUE	FALSE	FALSE	FALSE	FALSE
BAP1	8314	BRCA1 associated protein 1	High-variance Dependency	FALSE	FALSE	FALSE	TRUE	TRUE	Weakly Selective Dependency	FALSE	TRUE	FALSE	FALSE	FALSE
BARD1	580	BRCA1 associated RING domain 1	High-variance Dependency	FALSE	FALSE	FALSE	TRUE	TRUE	Weakly Selective Dependency	FALSE	TRUE	FALSE	FALSE	FALSE
BARHL2	343472	BarH like homeobox 2	Weakly Selective Dependency	FALSE	TRUE	FALSE	FALSE	FALSE	Weakly Selective Dependency	FALSE	TRUE	FALSE	FALSE	FALSE
BARX1	56033	BARX homeobox 1	Non-dependency	TRUE	FALSE	FALSE	FALSE	FALSE	Non-dependency	TRUE	FALSE	FALSE	FALSE	FALSE
BARX2	8538	BARX homeobox 2	Non-dependency	TRUE	FALSE	FALSE	FALSE	FALSE	Non-dependency	TRUE	FALSE	FALSE	FALSE	FALSE
BASP1	10409	brain abundant membrane attached signal protein 1	Non-dependency	TRUE	FALSE	FALSE	FALSE	FALSE	Non-dependency	TRUE	FALSE	FALSE	FALSE	FALSE
BATF	10538	basic leucine zipper ATF-like transcription factor	Weakly Selective Dependency	FALSE	TRUE	FALSE	FALSE	FALSE	Weakly Selective Dependency	FALSE	TRUE	FALSE	FALSE	FALSE
BATF2	116071	basic leucine zipper ATF-like transcription factor 2	Weakly Selective Dependency	FALSE	TRUE	FALSE	FALSE	FALSE	Non-dependency	TRUE	FALSE	FALSE	FALSE	FALSE
BATF3	55509	basic leucine zipper ATF-like transcription factor 3	Strongly Selective Dependency	FALSE	FALSE	TRUE	FALSE	FALSE	Weakly Selective Dependency	FALSE	TRUE	FALSE	FALSE	FALSE
BAX	581	BCL2 associated X, apoptosis regulator	Non-dependency	TRUE	FALSE	FALSE	FALSE	FALSE	Weakly Selective Dependency	FALSE	TRUE	FALSE	FALSE	FALSE
BAZ1A	11177	bromodomain adjacent to zinc finger domain 1A	Weakly Selective Dependency	FALSE	TRUE	FALSE	FALSE	FALSE	Non-dependency	TRUE	FALSE	FALSE	FALSE	FALSE
BAZ1B	9031	bromodomain adjacent to zinc finger domain 1B	Weakly Selective Dependency	FALSE	TRUE	FALSE	FALSE	FALSE	Weakly Selective Dependency	FALSE	TRUE	FALSE	FALSE	FALSE
BAZ2A	11176	bromodomain adjacent to zinc finger domain 2A	Weakly Selective Dependency	FALSE	TRUE	FALSE	FALSE	FALSE	Non-dependency	TRUE	FALSE	FALSE	FALSE	FALSE
BAZ2B	29994	bromodomain adjacent to zinc finger domain 2B	Non-dependency	TRUE	FALSE	FALSE	FALSE	FALSE	Weakly Selective Dependency	FALSE	TRUE	FALSE	FALSE	FALSE
BBC3	27113	BCL2 binding component 3	Non-dependency	TRUE	FALSE	FALSE	FALSE	FALSE	Weakly Selective Dependency	FALSE	TRUE	FALSE	FALSE	FALSE
BBOX1	8424	gamma-butyrobetaine hydroxylase 1	Non-dependency	TRUE	FALSE	FALSE	FALSE	FALSE	Weakly Selective Dependency	FALSE	TRUE	FALSE	FALSE	FALSE
BBS1	582	Bardet-Biedl syndrome 1	Weakly Selective Dependency	FALSE	TRUE	FALSE	FALSE	FALSE	Non-dependency	TRUE	FALSE	FALSE	FALSE	FALSE
BBS2	583	Bardet-Biedl syndrome 2	Non-dependency	TRUE	FALSE	FALSE	FALSE	FALSE	Non-dependency	TRUE	FALSE	FALSE	FALSE	FALSE
BBS4	585	Bardet-Biedl syndrome 4	Non-dependency	TRUE	FALSE	FALSE	FALSE	FALSE	Non-dependency	TRUE	FALSE	FALSE	FALSE	FALSE
BBS5	129880	Bardet-Biedl syndrome 5	Non-dependency	TRUE	FALSE	FALSE	FALSE	FALSE	Non-dependency	TRUE	FALSE	FALSE	FALSE	FALSE
BBS7	55212	Bardet-Biedl syndrome 7	Non-dependency	TRUE	FALSE	FALSE	FALSE	FALSE	Non-dependency	TRUE	FALSE	FALSE	FALSE	FALSE
BBS9	27241	Bardet-Biedl syndrome 9	Weakly Selective Dependency	FALSE	TRUE	FALSE	FALSE	FALSE	Non-dependency	TRUE	FALSE	FALSE	FALSE	FALSE
BBX	56987	BBX, HMG-box containing	Non-dependency	TRUE	FALSE	FALSE	FALSE	FALSE	Non-dependency	TRUE	FALSE	FALSE	FALSE	FALSE
BCAM	4059	basal cell adhesion molecule (Lutheran blood group)	Weakly Selective Dependency	FALSE	TRUE	FALSE	FALSE	FALSE	Non-dependency	TRUE	FALSE	FALSE	FALSE	FALSE
BCAN	63827	brevican	Weakly Selective Dependency	FALSE	TRUE	FALSE	FALSE	FALSE	Non-dependency	TRUE	FALSE	FALSE	FALSE	FALSE
BCAP29	55973	B cell receptor associated protein 29	Non-dependency	TRUE	FALSE	FALSE	FALSE	FALSE	Weakly Selective Dependency	FALSE	TRUE	FALSE	FALSE	FALSE
BCAR1	9564	BCAR1, Cas family scaffold protein	High-variance Dependency	FALSE	FALSE	FALSE	TRUE	TRUE	Weakly Selective Dependency	FALSE	TRUE	FALSE	FALSE	FALSE
BCAR3	8412	BCAR3, NSP family adaptor protein	Weakly Selective Dependency	FALSE	TRUE	FALSE	FALSE	FALSE	Weakly Selective Dependency	FALSE	TRUE	FALSE	FALSE	FALSE
BCAS1	8537	breast carcinoma amplified sequence 1	Non-dependency	TRUE	FALSE	FALSE	FALSE	FALSE	Non-dependency	TRUE	FALSE	FALSE	FALSE	FALSE
BCAS2	10286	BCAS2, pre-mRNA processing factor	High-variance Dependency	FALSE	FALSE	FALSE	TRUE	TRUE	Weakly Selective Dependency	FALSE	TRUE	FALSE	FALSE	FALSE
BCAS3	54828	BCAS3, microtubule associated cell migration factor	Weakly Selective Dependency	FALSE	TRUE	FALSE	FALSE	FALSE	Non-dependency	TRUE	FALSE	FALSE	FALSE	FALSE
BCAS4	55653	breast carcinoma amplified sequence 4	Weakly Selective Dependency	FALSE	TRUE	FALSE	FALSE	FALSE	Non-dependency	TRUE	FALSE	FALSE	FALSE	FALSE
BCAT1	586	branched chain amino acid transaminase 1	Weakly Selective Dependency	FALSE	TRUE	FALSE	FALSE	FALSE	Non-dependency	TRUE	FALSE	FALSE	FALSE	FALSE
BCAT2	587	branched chain amino acid transaminase 2	Non-dependency	TRUE	FALSE	FALSE	FALSE	FALSE	Non-dependency	TRUE	FALSE	FALSE	FALSE	FALSE
BCCIP	56647	BRCA2 and CDKN1A interacting protein	High-variance Dependency	FALSE	FALSE	FALSE	TRUE	FALSE	High-variance Dependency	FALSE	FALSE	FALSE	TRUE	FALSE
BCDIN3D	144233	BCDIN3 domain containing RNA methyltransferase	Weakly Selective Dependency	FALSE	TRUE	FALSE	FALSE	FALSE	Weakly Selective Dependency	FALSE	TRUE	FALSE	FALSE	FALSE
BCHE	590	butyrylcholinesterase	Non-dependency	TRUE	FALSE	FALSE	FALSE	FALSE	Non-dependency	TRUE	FALSE	FALSE	FALSE	FALSE
BCKDHA	593	branched chain keto acid dehydrogenase E1, alpha polypeptide	Non-dependency	TRUE	FALSE	FALSE	FALSE	FALSE	Non-dependency	TRUE	FALSE	FALSE	FALSE	FALSE
BCKDHB	594	branched chain keto acid dehydrogenase E1 subunit beta	Weakly Selective Dependency	FALSE	TRUE	FALSE	FALSE	FALSE	Non-dependency	TRUE	FALSE	FALSE	FALSE	FALSE
BCKDK	10295	branched chain ketoacid dehydrogenase kinase	Non-dependency	TRUE	FALSE	FALSE	FALSE	FALSE	Non-dependency	TRUE	FALSE	FALSE	FALSE	FALSE
BCL2	596	BCL2, apoptosis regulator	Strongly Selective Dependency	FALSE	FALSE	TRUE	FALSE	FALSE	Strongly Selective Dependency	FALSE	FALSE	TRUE	FALSE	FALSE
BCL2A1	597	BCL2 related protein A1	Weakly Selective Dependency	FALSE	TRUE	FALSE	FALSE	FALSE	Non-dependency	TRUE	FALSE	FALSE	FALSE	FALSE
BCL2L1	598	BCL2 like 1	High-variance Dependency	FALSE	FALSE	FALSE	TRUE	TRUE	High-variance Dependency	FALSE	FALSE	FALSE	TRUE	FALSE
BCL2L2	599	BCL2 like 2	Weakly Selective Dependency	FALSE	TRUE	FALSE	FALSE	FALSE	Weakly Selective Dependency	FALSE	TRUE	FALSE	FALSE	FALSE
BCL2L10	10017	BCL2 like 10	Weakly Selective Dependency	FALSE	TRUE	FALSE	FALSE	FALSE	Non-dependency	TRUE	FALSE	FALSE	FALSE	FALSE
BCL2L11	10018	BCL2 like 11	Non-dependency	TRUE	FALSE	FALSE	FALSE	FALSE	Non-dependency	TRUE	FALSE	FALSE	FALSE	FALSE
BCL2L12	83596	BCL2 like 12	Weakly Selective Dependency	FALSE	TRUE	FALSE	FALSE	FALSE	Weakly Selective Dependency	FALSE	TRUE	FALSE	FALSE	FALSE
BCL2L13	23786	BCL2 like 13	Non-dependency	TRUE	FALSE	FALSE	FALSE	FALSE	Non-dependency	TRUE	FALSE	FALSE	FALSE	FALSE
BCL2L14	79370	BCL2 like 14	Non-dependency	TRUE	FALSE	FALSE	FALSE	FALSE	Non-dependency	TRUE	FALSE	FALSE	FALSE	FALSE
BCL3	602	B cell CLL/lymphoma 3	Weakly Selective Dependency	FALSE	TRUE	FALSE	FALSE	FALSE	Non-dependency	TRUE	FALSE	FALSE	FALSE	FALSE
BCL6	604	B cell CLL/lymphoma 6	Weakly Selective Dependency	FALSE	TRUE	FALSE	FALSE	FALSE	Weakly Selective Dependency	FALSE	TRUE	FALSE	FALSE	FALSE
BCL6B	255877	B cell CLL/lymphoma 6B	Non-dependency	TRUE	FALSE	FALSE	FALSE	FALSE	Non-dependency	TRUE	FALSE	FALSE	FALSE	FALSE
BCL7A	605	BCL tumor suppressor 7A	Non-dependency	TRUE	FALSE	FALSE	FALSE	FALSE	Weakly Selective Dependency	FALSE	TRUE	FALSE	FALSE	FALSE
BCL7B	9275	BCL tumor suppressor 7B	Non-dependency	TRUE	FALSE	FALSE	FALSE	FALSE	Weakly Selective Dependency	FALSE	TRUE	FALSE	FALSE	FALSE
BCL7C	9274	BCL tumor suppressor 7C	Non-dependency	TRUE	FALSE	FALSE	FALSE	FALSE	Non-dependency	TRUE	FALSE	FALSE	FALSE	FALSE
BCL9	607	B cell CLL/lymphoma 9	Non-dependency	TRUE	FALSE	FALSE	FALSE	FALSE	Weakly Selective Dependency	FALSE	TRUE	FALSE	FALSE	FALSE
BCL9L	283149	B cell CLL/lymphoma 9 like	High-variance Dependency	FALSE	FALSE	FALSE	TRUE	FALSE	Non-dependency	TRUE	FALSE	FALSE	FALSE	FALSE
BCL10	8915	B cell CLL/lymphoma 10	Weakly Selective Dependency	FALSE	TRUE	FALSE	FALSE	FALSE	Weakly Selective Dependency	FALSE	TRUE	FALSE	FALSE	FALSE
BCL11A	53335	B cell CLL/lymphoma 11A	Weakly Selective Dependency	FALSE	TRUE	FALSE	FALSE	FALSE	Non-dependency	TRUE	FALSE	FALSE	FALSE	FALSE
BCL11B	64919	B cell CLL/lymphoma 11B	Strongly Selective Dependency	FALSE	FALSE	TRUE	FALSE	FALSE	Non-dependency	TRUE	FALSE	FALSE	FALSE	FALSE
BCLAF1	9774	BCL2 associated transcription factor 1	Pan-dependency	FALSE	FALSE	FALSE	FALSE	TRUE	High-variance Dependency	FALSE	FALSE	FALSE	TRUE	FALSE
BCO1	53630	beta-carotene oxygenase 1	Weakly Selective Dependency	FALSE	TRUE	FALSE	FALSE	FALSE	High-variance Dependency	FALSE	FALSE	FALSE	TRUE	FALSE
BCO2	83875	beta-carotene oxygenase 2	Non-dependency	TRUE	FALSE	FALSE	FALSE	FALSE	Weakly Selective Dependency	FALSE	TRUE	FALSE	FALSE	FALSE
BCR	613	BCR, RhoGEF and GTPase activating protein	Non-dependency	TRUE	FALSE	FALSE	FALSE	FALSE	Weakly Selective Dependency	FALSE	TRUE	FALSE	FALSE	FALSE
BCS1L	617	BCS1 homolog, ubiquinol-cytochrome c reductase complex chaperone	High-variance Dependency	FALSE	FALSE	FALSE	TRUE	TRUE	Weakly Selective Dependency	FALSE	TRUE	FALSE	FALSE	FALSE
BDH1	622	3-hydroxybutyrate dehydrogenase 1	Non-dependency	TRUE	FALSE	FALSE	FALSE	FALSE	High-variance Dependency	FALSE	FALSE	FALSE	TRUE	FALSE
BDH2	56898	3-hydroxybutyrate dehydrogenase 2	Weakly Selective Dependency	FALSE	TRUE	FALSE	FALSE	FALSE	Non-dependency	TRUE	FALSE	FALSE	FALSE	FALSE
BDKRB1	623	bradykinin receptor B1	Non-dependency	TRUE	FALSE	FALSE	FALSE	FALSE	Weakly Selective Dependency	FALSE	TRUE	FALSE	FALSE	FALSE
BDKRB2	624	bradykinin receptor B2	Non-dependency	TRUE	FALSE	FALSE	FALSE	FALSE	Weakly Selective Dependency	FALSE	TRUE	FALSE	FALSE	FALSE
BDNF	627	brain derived neurotrophic factor	Non-dependency	TRUE	FALSE	FALSE	FALSE	FALSE	Non-dependency	TRUE	FALSE	FALSE	FALSE	FALSE
BDP1	55814	B double prime 1, subunit of RNA polymerase III transcription initiation factor IIIB	Pan-dependency	FALSE	FALSE	FALSE	FALSE	TRUE	Weakly Selective Dependency	FALSE	TRUE	FALSE	FALSE	FALSE
BECN1	8678	beclin 1	Weakly Selective Dependency	FALSE	TRUE	FALSE	FALSE	FALSE	Weakly Selective Dependency	FALSE	TRUE	FALSE	FALSE	FALSE
BEGAIN	57596	brain enriched guanylate kinase associated	Non-dependency	TRUE	FALSE	FALSE	FALSE	FALSE	Weakly Selective Dependency	FALSE	TRUE	FALSE	FALSE	FALSE
BEND5	79656	BEN domain containing 5	Non-dependency	TRUE	FALSE	FALSE	FALSE	FALSE	Non-dependency	TRUE	FALSE	FALSE	FALSE	FALSE
BEND6	221336	BEN domain containing 6	Weakly Selective Dependency	FALSE	TRUE	FALSE	FALSE	FALSE	Weakly Selective Dependency	FALSE	TRUE	FALSE	FALSE	FALSE
BEST1	7439	bestrophin 1	Non-dependency	TRUE	FALSE	FALSE	FALSE	FALSE	Non-dependency	TRUE	FALSE	FALSE	FALSE	FALSE
BEST2	54831	bestrophin 2	Non-dependency	TRUE	FALSE	FALSE	FALSE	FALSE	Non-dependency	TRUE	FALSE	FALSE	FALSE	FALSE
BEST3	144453	bestrophin 3	Strongly Selective Dependency	FALSE	FALSE	TRUE	FALSE	FALSE	Non-dependency	TRUE	FALSE	FALSE	FALSE	FALSE
BEST4	266675	bestrophin 4	Non-dependency	TRUE	FALSE	FALSE	FALSE	FALSE	Non-dependency	TRUE	FALSE	FALSE	FALSE	FALSE
BET1	10282	Bet1 golgi vesicular membrane trafficking protein	High-variance Dependency	FALSE	FALSE	FALSE	TRUE	TRUE	Weakly Selective Dependency	FALSE	TRUE	FALSE	FALSE	FALSE
BFAR	51283	bifunctional apoptosis regulator	Non-dependency	TRUE	FALSE	FALSE	FALSE	FALSE	Non-dependency	TRUE	FALSE	FALSE	FALSE	FALSE
BFSP1	631	beaded filament structural protein 1	Weakly Selective Dependency	FALSE	TRUE	FALSE	FALSE	FALSE	Non-dependency	TRUE	FALSE	FALSE	FALSE	FALSE
BFSP2	8419	beaded filament structural protein 2	Non-dependency	TRUE	FALSE	FALSE	FALSE	FALSE	Non-dependency	TRUE	FALSE	FALSE	FALSE	FALSE
BGLAP	632	bone gamma-carboxyglutamate protein	Non-dependency	TRUE	FALSE	FALSE	FALSE	FALSE	Non-dependency	TRUE	FALSE	FALSE	FALSE	FALSE
BHLHA15	168620	basic helix-loop-helix family member a15	Weakly Selective Dependency	FALSE	TRUE	FALSE	FALSE	FALSE	Non-dependency	TRUE	FALSE	FALSE	FALSE	FALSE
BHLHE22	27319	basic helix-loop-helix family member e22	Non-dependency	TRUE	FALSE	FALSE	FALSE	FALSE	Non-dependency	TRUE	FALSE	FALSE	FALSE	FALSE
BHLHE40	8553	basic helix-loop-helix family member e40	Non-dependency	TRUE	FALSE	FALSE	FALSE	FALSE	Weakly Selective Dependency	FALSE	TRUE	FALSE	FALSE	FALSE
BHLHE41	79365	basic helix-loop-helix family member e41	Weakly Selective Dependency	FALSE	TRUE	FALSE	FALSE	FALSE	Weakly Selective Dependency	FALSE	TRUE	FALSE	FALSE	FALSE
BHMT	635	betaine--homocysteine S-methyltransferase	Non-dependency	TRUE	FALSE	FALSE	FALSE	FALSE	Non-dependency	TRUE	FALSE	FALSE	FALSE	FALSE
BHMT2	23743	betaine--homocysteine S-methyltransferase 2	Weakly Selective Dependency	FALSE	TRUE	FALSE	FALSE	FALSE	Weakly Selective Dependency	FALSE	TRUE	FALSE	FALSE	FALSE
BICC1	80114	BicC family RNA binding protein 1	Non-dependency	TRUE	FALSE	FALSE	FALSE	FALSE	Non-dependency	TRUE	FALSE	FALSE	FALSE	FALSE
BICD1	636	BICD cargo adaptor 1	Weakly Selective Dependency	FALSE	TRUE	FALSE	FALSE	FALSE	Non-dependency	TRUE	FALSE	FALSE	FALSE	FALSE
BICD2	23299	BICD cargo adaptor 2	Weakly Selective Dependency	FALSE	TRUE	FALSE	FALSE	FALSE	Weakly Selective Dependency	FALSE	TRUE	FALSE	FALSE	FALSE
BICDL1	92558	BICD family like cargo adaptor 1	Non-dependency	TRUE	FALSE	FALSE	FALSE	FALSE	Non-dependency	TRUE	FALSE	FALSE	FALSE	FALSE
BICRA	29998	BRD4 interacting chromatin remodeling complex associated protein	Non-dependency	TRUE	FALSE	FALSE	FALSE	FALSE	Weakly Selective Dependency	FALSE	TRUE	FALSE	FALSE	FALSE
BID	637	BH3 interacting domain death agonist	Non-dependency	TRUE	FALSE	FALSE	FALSE	FALSE	Weakly Selective Dependency	FALSE	TRUE	FALSE	FALSE	FALSE
BIK	638	BCL2 interacting killer	Non-dependency	TRUE	FALSE	FALSE	FALSE	FALSE	Non-dependency	TRUE	FALSE	FALSE	FALSE	FALSE
BIN1	274	bridging integrator 1	Weakly Selective Dependency	FALSE	TRUE	FALSE	FALSE	FALSE	Weakly Selective Dependency	FALSE	TRUE	FALSE	FALSE	FALSE
BIN2	51411	bridging integrator 2	Weakly Selective Dependency	FALSE	TRUE	FALSE	FALSE	FALSE	Non-dependency	TRUE	FALSE	FALSE	FALSE	FALSE
BIN3	55909	bridging integrator 3	Non-dependency	TRUE	FALSE	FALSE	FALSE	FALSE	Non-dependency	TRUE	FALSE	FALSE	FALSE	FALSE
BIRC2	329	baculoviral IAP repeat containing 2	High-variance Dependency	FALSE	FALSE	FALSE	TRUE	FALSE	Weakly Selective Dependency	FALSE	TRUE	FALSE	FALSE	FALSE
BIRC3	330	baculoviral IAP repeat containing 3	Non-dependency	TRUE	FALSE	FALSE	FALSE	FALSE	Weakly Selective Dependency	FALSE	TRUE	FALSE	FALSE	FALSE
BIRC5	332	baculoviral IAP repeat containing 5	Pan-dependency	FALSE	FALSE	FALSE	FALSE	TRUE	High-variance Dependency	FALSE	FALSE	FALSE	TRUE	TRUE
BIRC6	57448	baculoviral IAP repeat containing 6	High-variance Dependency	FALSE	FALSE	FALSE	TRUE	FALSE	Strongly Selective Dependency	FALSE	FALSE	TRUE	FALSE	FALSE
BIRC7	79444	baculoviral IAP repeat containing 7	Non-dependency	TRUE	FALSE	FALSE	FALSE	FALSE	Non-dependency	TRUE	FALSE	FALSE	FALSE	FALSE
BIRC8	112401	baculoviral IAP repeat containing 8	Non-dependency	TRUE	FALSE	FALSE	FALSE	FALSE	Weakly Selective Dependency	FALSE	TRUE	FALSE	FALSE	FALSE
BIVM	54841	basic, immunoglobulin-like variable motif containing	Non-dependency	TRUE	FALSE	FALSE	FALSE	FALSE	Non-dependency	TRUE	FALSE	FALSE	FALSE	FALSE
BLCAP	10904	BLCAP, apoptosis inducing factor	Weakly Selective Dependency	FALSE	TRUE	FALSE	FALSE	FALSE	Non-dependency	TRUE	FALSE	FALSE	FALSE	FALSE
BLK	640	BLK proto-oncogene, Src family tyrosine kinase	Weakly Selective Dependency	FALSE	TRUE	FALSE	FALSE	FALSE	Non-dependency	TRUE	FALSE	FALSE	FALSE	FALSE
BLM	641	BLM RecQ like helicase	Weakly Selective Dependency	FALSE	TRUE	FALSE	FALSE	FALSE	Weakly Selective Dependency	FALSE	TRUE	FALSE	FALSE	FALSE
BLMH	642	bleomycin hydrolase	Non-dependency	TRUE	FALSE	FALSE	FALSE	FALSE	Non-dependency	TRUE	FALSE	FALSE	FALSE	FALSE
BLNK	29760	B cell linker	Non-dependency	TRUE	FALSE	FALSE	FALSE	FALSE	Weakly Selective Dependency	FALSE	TRUE	FALSE	FALSE	FALSE
BLOC1S1	2647	biogenesis of lysosomal organelles complex 1 subunit 1	Non-dependency	TRUE	FALSE	FALSE	FALSE	FALSE	Non-dependency	TRUE	FALSE	FALSE	FALSE	FALSE
BLOC1S2	282991	biogenesis of lysosomal organelles complex 1 subunit 2	Weakly Selective Dependency	FALSE	TRUE	FALSE	FALSE	FALSE	Weakly Selective Dependency	FALSE	TRUE	FALSE	FALSE	FALSE
BLOC1S4	55330	biogenesis of lysosomal organelles complex 1 subunit 4	Non-dependency	TRUE	FALSE	FALSE	FALSE	FALSE	Non-dependency	TRUE	FALSE	FALSE	FALSE	FALSE
BLOC1S5	63915	biogenesis of lysosomal organelles complex 1 subunit 5	Non-dependency	TRUE	FALSE	FALSE	FALSE	FALSE	High-variance Dependency	FALSE	FALSE	FALSE	TRUE	FALSE
BLOC1S6	26258	biogenesis of lysosomal organelles complex 1 subunit 6	Non-dependency	TRUE	FALSE	FALSE	FALSE	FALSE	Non-dependency	TRUE	FALSE	FALSE	FALSE	FALSE
BLVRA	644	biliverdin reductase A	Non-dependency	TRUE	FALSE	FALSE	FALSE	FALSE	Non-dependency	TRUE	FALSE	FALSE	FALSE	FALSE
BLVRB	645	biliverdin reductase B	Non-dependency	TRUE	FALSE	FALSE	FALSE	FALSE	Non-dependency	TRUE	FALSE	FALSE	FALSE	FALSE
BLZF1	8548	basic leucine zipper nuclear factor 1	Weakly Selective Dependency	FALSE	TRUE	FALSE	FALSE	FALSE	Non-dependency	TRUE	FALSE	FALSE	FALSE	FALSE
BMF	90427	Bcl2 modifying factor	Weakly Selective Dependency	FALSE	TRUE	FALSE	FALSE	FALSE	Weakly Selective Dependency	FALSE	TRUE	FALSE	FALSE	FALSE
BMI1	648	BMI1 proto-oncogene, polycomb ring finger	Strongly Selective Dependency	FALSE	FALSE	TRUE	FALSE	FALSE	Weakly Selective Dependency	FALSE	TRUE	FALSE	FALSE	FALSE
BMP1	649	bone morphogenetic protein 1	Non-dependency	TRUE	FALSE	FALSE	FALSE	FALSE	Non-dependency	TRUE	FALSE	FALSE	FALSE	FALSE
BMP2	650	bone morphogenetic protein 2	Non-dependency	TRUE	FALSE	FALSE	FALSE	FALSE	Non-dependency	TRUE	FALSE	FALSE	FALSE	FALSE
BMP2K	55589	BMP2 inducible kinase	Non-dependency	TRUE	FALSE	FALSE	FALSE	FALSE	Non-dependency	TRUE	FALSE	FALSE	FALSE	FALSE
BMP3	651	bone morphogenetic protein 3	Non-dependency	TRUE	FALSE	FALSE	FALSE	FALSE	Non-dependency	TRUE	FALSE	FALSE	FALSE	FALSE
BMP4	652	bone morphogenetic protein 4	Non-dependency	TRUE	FALSE	FALSE	FALSE	FALSE	Weakly Selective Dependency	FALSE	TRUE	FALSE	FALSE	FALSE
BMP5	653	bone morphogenetic protein 5	Non-dependency	TRUE	FALSE	FALSE	FALSE	FALSE	Non-dependency	TRUE	FALSE	FALSE	FALSE	FALSE
BMP6	654	bone morphogenetic protein 6	Non-dependency	TRUE	FALSE	FALSE	FALSE	FALSE	Weakly Selective Dependency	FALSE	TRUE	FALSE	FALSE	FALSE
BMP8A	353500	bone morphogenetic protein 8a	Weakly Selective Dependency	FALSE	TRUE	FALSE	FALSE	FALSE	Weakly Selective Dependency	FALSE	TRUE	FALSE	FALSE	FALSE
BMP8B	656	bone morphogenetic protein 8b	Weakly Selective Dependency	FALSE	TRUE	FALSE	FALSE	FALSE	Non-dependency	TRUE	FALSE	FALSE	FALSE	FALSE
BMP10	27302	bone morphogenetic protein 10	Non-dependency	TRUE	FALSE	FALSE	FALSE	FALSE	Non-dependency	TRUE	FALSE	FALSE	FALSE	FALSE
BMPER	168667	BMP binding endothelial regulator	Non-dependency	TRUE	FALSE	FALSE	FALSE	FALSE	Non-dependency	TRUE	FALSE	FALSE	FALSE	FALSE
BMPR1A	657	bone morphogenetic protein receptor type 1A	Weakly Selective Dependency	FALSE	TRUE	FALSE	FALSE	FALSE	Weakly Selective Dependency	FALSE	TRUE	FALSE	FALSE	FALSE
BMPR1B	658	bone morphogenetic protein receptor type 1B	Non-dependency	TRUE	FALSE	FALSE	FALSE	FALSE	Weakly Selective Dependency	FALSE	TRUE	FALSE	FALSE	FALSE
BMPR2	659	bone morphogenetic protein receptor type 2	Weakly Selective Dependency	FALSE	TRUE	FALSE	FALSE	FALSE	Weakly Selective Dependency	FALSE	TRUE	FALSE	FALSE	FALSE
BMS1	9790	BMS1, ribosome biogenesis factor	Pan-dependency	FALSE	FALSE	FALSE	FALSE	TRUE	High-variance Dependency	FALSE	FALSE	FALSE	TRUE	FALSE
BMT2	154743	base methyltransferase of 25S rRNA 2 homolog	Non-dependency	TRUE	FALSE	FALSE	FALSE	FALSE	Non-dependency	TRUE	FALSE	FALSE	FALSE	FALSE
BNC1	646	basonuclin 1	Weakly Selective Dependency	FALSE	TRUE	FALSE	FALSE	FALSE	Weakly Selective Dependency	FALSE	TRUE	FALSE	FALSE	FALSE
BNC2	54796	basonuclin 2	Non-dependency	TRUE	FALSE	FALSE	FALSE	FALSE	Non-dependency	TRUE	FALSE	FALSE	FALSE	FALSE
BNIP1	662	BCL2 interacting protein 1	High-variance Dependency	FALSE	FALSE	FALSE	TRUE	TRUE	Non-dependency	TRUE	FALSE	FALSE	FALSE	FALSE
BNIP2	663	BCL2 interacting protein 2	Weakly Selective Dependency	FALSE	TRUE	FALSE	FALSE	FALSE	Non-dependency	TRUE	FALSE	FALSE	FALSE	FALSE
BNIP3	664	BCL2 interacting protein 3	Weakly Selective Dependency	FALSE	TRUE	FALSE	FALSE	FALSE	Non-dependency	TRUE	FALSE	FALSE	FALSE	FALSE
BNIPL	149428	BCL2 interacting protein like	Weakly Selective Dependency	FALSE	TRUE	FALSE	FALSE	FALSE	Non-dependency	TRUE	FALSE	FALSE	FALSE	FALSE
BOC	91653	BOC cell adhesion associated, oncogene regulated	Non-dependency	TRUE	FALSE	FALSE	FALSE	FALSE	Non-dependency	TRUE	FALSE	FALSE	FALSE	FALSE
BOK	666	BCL2 family apoptosis regulator BOK	Non-dependency	TRUE	FALSE	FALSE	FALSE	FALSE	Non-dependency	TRUE	FALSE	FALSE	FALSE	FALSE
BOLA1	51027	bolA family member 1	Weakly Selective Dependency	FALSE	TRUE	FALSE	FALSE	FALSE	Non-dependency	TRUE	FALSE	FALSE	FALSE	FALSE
BOLA3	388962	bolA family member 3	Weakly Selective Dependency	FALSE	TRUE	FALSE	FALSE	FALSE	Weakly Selective Dependency	FALSE	TRUE	FALSE	FALSE	FALSE
BOLL	66037	boule homolog, RNA binding protein	Non-dependency	TRUE	FALSE	FALSE	FALSE	FALSE	Non-dependency	TRUE	FALSE	FALSE	FALSE	FALSE
BOP1	23246	block of proliferation 1	Pan-dependency	FALSE	FALSE	FALSE	FALSE	TRUE	High-variance Dependency	FALSE	FALSE	FALSE	TRUE	TRUE
BORA	79866	bora, aurora kinase A activator	Pan-dependency	FALSE	FALSE	FALSE	FALSE	TRUE	Non-dependency	TRUE	FALSE	FALSE	FALSE	FALSE
BORCS5	118426	BLOC-1 related complex subunit 5	Weakly Selective Dependency	FALSE	TRUE	FALSE	FALSE	FALSE	Non-dependency	TRUE	FALSE	FALSE	FALSE	FALSE
BORCS7	119032	BLOC-1 related complex subunit 7	Weakly Selective Dependency	FALSE	TRUE	FALSE	FALSE	FALSE	Non-dependency	TRUE	FALSE	FALSE	FALSE	FALSE
BPGM	669	bisphosphoglycerate mutase	Non-dependency	TRUE	FALSE	FALSE	FALSE	FALSE	Non-dependency	TRUE	FALSE	FALSE	FALSE	FALSE
BPHL	670	biphenyl hydrolase like	Non-dependency	TRUE	FALSE	FALSE	FALSE	FALSE	Non-dependency	TRUE	FALSE	FALSE	FALSE	FALSE
BPI	671	bactericidal permeability increasing protein	Non-dependency	TRUE	FALSE	FALSE	FALSE	FALSE	Non-dependency	TRUE	FALSE	FALSE	FALSE	FALSE
BPIFA1	51297	BPI fold containing family A member 1	Non-dependency	TRUE	FALSE	FALSE	FALSE	FALSE	Non-dependency	TRUE	FALSE	FALSE	FALSE	FALSE
BPIFA2	140683	BPI fold containing family A member 2	Non-dependency	TRUE	FALSE	FALSE	FALSE	FALSE	Non-dependency	TRUE	FALSE	FALSE	FALSE	FALSE
BPIFA3	128861	BPI fold containing family A member 3	Weakly Selective Dependency	FALSE	TRUE	FALSE	FALSE	FALSE	Weakly Selective Dependency	FALSE	TRUE	FALSE	FALSE	FALSE
BPIFB1	92747	BPI fold containing family B member 1	Non-dependency	TRUE	FALSE	FALSE	FALSE	FALSE	Weakly Selective Dependency	FALSE	TRUE	FALSE	FALSE	FALSE
BPIFB3	359710	BPI fold containing family B member 3	Weakly Selective Dependency	FALSE	TRUE	FALSE	FALSE	FALSE	Weakly Selective Dependency	FALSE	TRUE	FALSE	FALSE	FALSE
BPIFB6	128859	BPI fold containing family B member 6	Non-dependency	TRUE	FALSE	FALSE	FALSE	FALSE	Non-dependency	TRUE	FALSE	FALSE	FALSE	FALSE
BPIFC	254240	BPI fold containing family C	Non-dependency	TRUE	FALSE	FALSE	FALSE	FALSE	Non-dependency	TRUE	FALSE	FALSE	FALSE	FALSE
BPNT1	10380	3'(2'), 5'-bisphosphate nucleotidase 1	Weakly Selective Dependency	FALSE	TRUE	FALSE	FALSE	FALSE	Non-dependency	TRUE	FALSE	FALSE	FALSE	FALSE
BPTF	2186	bromodomain PHD finger transcription factor	High-variance Dependency	FALSE	FALSE	FALSE	TRUE	FALSE	High-variance Dependency	FALSE	FALSE	FALSE	TRUE	FALSE
BRAF	673	B-Raf proto-oncogene, serine/threonine kinase	Strongly Selective Dependency	FALSE	FALSE	TRUE	TRUE	FALSE	Strongly Selective Dependency	FALSE	FALSE	TRUE	TRUE	FALSE
BRAP	8315	BRCA1 associated protein	High-variance Dependency	FALSE	FALSE	FALSE	TRUE	FALSE	Weakly Selective Dependency	FALSE	TRUE	FALSE	FALSE	FALSE
BRCA1	672	BRCA1, DNA repair associated	High-variance Dependency	FALSE	FALSE	FALSE	TRUE	TRUE	Weakly Selective Dependency	FALSE	TRUE	FALSE	FALSE	FALSE
BRCA2	675	BRCA2, DNA repair associated	High-variance Dependency	FALSE	FALSE	FALSE	TRUE	TRUE	Weakly Selective Dependency	FALSE	TRUE	FALSE	FALSE	FALSE
BRD1	23774	bromodomain containing 1	High-variance Dependency	FALSE	FALSE	FALSE	TRUE	FALSE	Non-dependency	TRUE	FALSE	FALSE	FALSE	FALSE
BRD2	6046	bromodomain containing 2	High-variance Dependency	FALSE	FALSE	FALSE	TRUE	FALSE	Weakly Selective Dependency	FALSE	TRUE	FALSE	FALSE	FALSE
BRD3	8019	bromodomain containing 3	Non-dependency	TRUE	FALSE	FALSE	FALSE	FALSE	Non-dependency	TRUE	FALSE	FALSE	FALSE	FALSE
BRD4	23476	bromodomain containing 4	Pan-dependency	FALSE	FALSE	FALSE	FALSE	TRUE	High-variance Dependency	FALSE	FALSE	FALSE	TRUE	TRUE
BRD7	29117	bromodomain containing 7	Weakly Selective Dependency	FALSE	TRUE	FALSE	FALSE	FALSE	Weakly Selective Dependency	FALSE	TRUE	FALSE	FALSE	FALSE
BRD8	10902	bromodomain containing 8	High-variance Dependency	FALSE	FALSE	FALSE	TRUE	TRUE	Non-dependency	TRUE	FALSE	FALSE	FALSE	FALSE
BRD9	65980	bromodomain containing 9	Weakly Selective Dependency	FALSE	TRUE	FALSE	FALSE	FALSE	Weakly Selective Dependency	FALSE	TRUE	FALSE	FALSE	FALSE
BRDT	676	bromodomain testis associated	Weakly Selective Dependency	FALSE	TRUE	FALSE	FALSE	FALSE	Non-dependency	TRUE	FALSE	FALSE	FALSE	FALSE
BRF1	2972	BRF1, RNA polymerase III transcription initiation factor subunit	Pan-dependency	FALSE	FALSE	FALSE	FALSE	TRUE	Weakly Selective Dependency	FALSE	TRUE	FALSE	FALSE	FALSE
BRF2	55290	BRF2, RNA polymerase III transcription initiation factor subunit	Pan-dependency	FALSE	FALSE	FALSE	FALSE	TRUE	Non-dependency	TRUE	FALSE	FALSE	FALSE	FALSE
BRI3	25798	brain protein I3	Weakly Selective Dependency	FALSE	TRUE	FALSE	FALSE	FALSE	Non-dependency	TRUE	FALSE	FALSE	FALSE	FALSE
BRINP2	57795	BMP/retinoic acid inducible neural specific 2	Non-dependency	TRUE	FALSE	FALSE	FALSE	FALSE	Non-dependency	TRUE	FALSE	FALSE	FALSE	FALSE
BRINP3	339479	BMP/retinoic acid inducible neural specific 3	Non-dependency	TRUE	FALSE	FALSE	FALSE	FALSE	Non-dependency	TRUE	FALSE	FALSE	FALSE	FALSE
BRIP1	83990	BRCA1 interacting protein C-terminal helicase 1	High-variance Dependency	FALSE	FALSE	FALSE	TRUE	TRUE	Non-dependency	TRUE	FALSE	FALSE	FALSE	FALSE
BRIX1	55299	BRX1, biogenesis of ribosomes	Pan-dependency	FALSE	FALSE	FALSE	FALSE	TRUE	High-variance Dependency	FALSE	FALSE	FALSE	TRUE	FALSE
BRK1	55845	BRICK1, SCAR/WAVE actin nucleating complex subunit	High-variance Dependency	FALSE	FALSE	FALSE	TRUE	TRUE	Weakly Selective Dependency	FALSE	TRUE	FALSE	FALSE	FALSE
BRMS1	25855	BRMS1, transcriptional repressor and anoikis regulator	High-variance Dependency	FALSE	FALSE	FALSE	TRUE	FALSE	Weakly Selective Dependency	FALSE	TRUE	FALSE	FALSE	FALSE
BRMS1L	84312	BRMS1 like transcriptional repressor	Weakly Selective Dependency	FALSE	TRUE	FALSE	FALSE	FALSE	Weakly Selective Dependency	FALSE	TRUE	FALSE	FALSE	FALSE
BROX	148362	BRO1 domain and CAAX motif containing	Non-dependency	TRUE	FALSE	FALSE	FALSE	FALSE	Non-dependency	TRUE	FALSE	FALSE	FALSE	FALSE
BRPF1	7862	bromodomain and PHD finger containing 1	High-variance Dependency	FALSE	FALSE	FALSE	TRUE	FALSE	Non-dependency	TRUE	FALSE	FALSE	FALSE	FALSE
BRPF3	27154	bromodomain and PHD finger containing 3	Non-dependency	TRUE	FALSE	FALSE	FALSE	FALSE	Non-dependency	TRUE	FALSE	FALSE	FALSE	FALSE
BRSK1	84446	BR serine/threonine kinase 1	Non-dependency	TRUE	FALSE	FALSE	FALSE	FALSE	Non-dependency	TRUE	FALSE	FALSE	FALSE	FALSE
BRSK2	9024	BR serine/threonine kinase 2	Weakly Selective Dependency	FALSE	TRUE	FALSE	FALSE	FALSE	Weakly Selective Dependency	FALSE	TRUE	FALSE	FALSE	FALSE
BRWD1	54014	bromodomain and WD repeat domain containing 1	Weakly Selective Dependency	FALSE	TRUE	FALSE	FALSE	FALSE	Non-dependency	TRUE	FALSE	FALSE	FALSE	FALSE
BSCL2	26580	BSCL2, seipin lipid droplet biogenesis associated	Weakly Selective Dependency	FALSE	TRUE	FALSE	FALSE	FALSE	Weakly Selective Dependency	FALSE	TRUE	FALSE	FALSE	FALSE
BSDC1	55108	BSD domain containing 1	Non-dependency	TRUE	FALSE	FALSE	FALSE	FALSE	Non-dependency	TRUE	FALSE	FALSE	FALSE	FALSE
BSG	682	basigin (Ok blood group)	Weakly Selective Dependency	FALSE	TRUE	FALSE	FALSE	FALSE	Weakly Selective Dependency	FALSE	TRUE	FALSE	FALSE	FALSE
BSN	8927	bassoon presynaptic cytomatrix protein	Non-dependency	TRUE	FALSE	FALSE	FALSE	FALSE	Weakly Selective Dependency	FALSE	TRUE	FALSE	FALSE	FALSE
BSND	7809	barttin CLCNK type accessory beta subunit	Weakly Selective Dependency	FALSE	TRUE	FALSE	FALSE	FALSE	Non-dependency	TRUE	FALSE	FALSE	FALSE	FALSE
BSPRY	54836	B-box and SPRY domain containing	Non-dependency	TRUE	FALSE	FALSE	FALSE	FALSE	Non-dependency	TRUE	FALSE	FALSE	FALSE	FALSE
BST1	683	bone marrow stromal cell antigen 1	Non-dependency	TRUE	FALSE	FALSE	FALSE	FALSE	Weakly Selective Dependency	FALSE	TRUE	FALSE	FALSE	FALSE
BST2	684	bone marrow stromal cell antigen 2	Non-dependency	TRUE	FALSE	FALSE	FALSE	FALSE	Weakly Selective Dependency	FALSE	TRUE	FALSE	FALSE	FALSE
BTAF1	9044	B-TFIID TATA-box binding protein associated factor 1	High-variance Dependency	FALSE	FALSE	FALSE	TRUE	FALSE	Weakly Selective Dependency	FALSE	TRUE	FALSE	FALSE	FALSE
BTBD1	53339	BTB domain containing 1	Non-dependency	TRUE	FALSE	FALSE	FALSE	FALSE	Non-dependency	TRUE	FALSE	FALSE	FALSE	FALSE
BTBD2	55643	BTB domain containing 2	Non-dependency	TRUE	FALSE	FALSE	FALSE	FALSE	Non-dependency	TRUE	FALSE	FALSE	FALSE	FALSE
BTBD3	22903	BTB domain containing 3	Weakly Selective Dependency	FALSE	TRUE	FALSE	FALSE	FALSE	Non-dependency	TRUE	FALSE	FALSE	FALSE	FALSE
BTBD6	90135	BTB domain containing 6	Weakly Selective Dependency	FALSE	TRUE	FALSE	FALSE	FALSE	Weakly Selective Dependency	FALSE	TRUE	FALSE	FALSE	FALSE
BTBD7	55727	BTB domain containing 7	Non-dependency	TRUE	FALSE	FALSE	FALSE	FALSE	Weakly Selective Dependency	FALSE	TRUE	FALSE	FALSE	FALSE
BTBD8	284697	BTB domain containing 8	Weakly Selective Dependency	FALSE	TRUE	FALSE	FALSE	FALSE	Non-dependency	TRUE	FALSE	FALSE	FALSE	FALSE
BTBD9	114781	BTB domain containing 9	Weakly Selective Dependency	FALSE	TRUE	FALSE	FALSE	FALSE	Weakly Selective Dependency	FALSE	TRUE	FALSE	FALSE	FALSE
BTBD10	84280	BTB domain containing 10	Non-dependency	TRUE	FALSE	FALSE	FALSE	FALSE	Non-dependency	TRUE	FALSE	FALSE	FALSE	FALSE
BTBD11	121551	BTB domain containing 11	Weakly Selective Dependency	FALSE	TRUE	FALSE	FALSE	FALSE	Non-dependency	TRUE	FALSE	FALSE	FALSE	FALSE
BTBD16	118663	BTB domain containing 16	Non-dependency	TRUE	FALSE	FALSE	FALSE	FALSE	Non-dependency	TRUE	FALSE	FALSE	FALSE	FALSE
BTBD17	388419	BTB domain containing 17	Weakly Selective Dependency	FALSE	TRUE	FALSE	FALSE	FALSE	Non-dependency	TRUE	FALSE	FALSE	FALSE	FALSE
BTBD18	643376	BTB domain containing 18	Non-dependency	TRUE	FALSE	FALSE	FALSE	FALSE	Weakly Selective Dependency	FALSE	TRUE	FALSE	FALSE	FALSE
BTC	685	betacellulin	Non-dependency	TRUE	FALSE	FALSE	FALSE	FALSE	Non-dependency	TRUE	FALSE	FALSE	FALSE	FALSE
BTD	686	biotinidase	Non-dependency	TRUE	FALSE	FALSE	FALSE	FALSE	Weakly Selective Dependency	FALSE	TRUE	FALSE	FALSE	FALSE
BTF3	689	basic transcription factor 3	High-variance Dependency	FALSE	FALSE	FALSE	TRUE	TRUE	High-variance Dependency	FALSE	FALSE	FALSE	TRUE	TRUE
BTF3L4	91408	basic transcription factor 3 like 4	High-variance Dependency	FALSE	FALSE	FALSE	TRUE	TRUE	Weakly Selective Dependency	FALSE	TRUE	FALSE	FALSE	FALSE
BTG1	694	BTG anti-proliferation factor 1	Weakly Selective Dependency	FALSE	TRUE	FALSE	FALSE	FALSE	Non-dependency	TRUE	FALSE	FALSE	FALSE	FALSE
BTG2	7832	BTG anti-proliferation factor 2	Non-dependency	TRUE	FALSE	FALSE	FALSE	FALSE	Weakly Selective Dependency	FALSE	TRUE	FALSE	FALSE	FALSE
BTG3	10950	BTG anti-proliferation factor 3	Non-dependency	TRUE	FALSE	FALSE	FALSE	FALSE	Non-dependency	TRUE	FALSE	FALSE	FALSE	FALSE
BTG4	54766	BTG anti-proliferation factor 4	Non-dependency	TRUE	FALSE	FALSE	FALSE	FALSE	Non-dependency	TRUE	FALSE	FALSE	FALSE	FALSE
BTLA	151888	B and T lymphocyte associated	Non-dependency	TRUE	FALSE	FALSE	FALSE	FALSE	Weakly Selective Dependency	FALSE	TRUE	FALSE	FALSE	FALSE
BTN1A1	696	butyrophilin subfamily 1 member A1	Weakly Selective Dependency	FALSE	TRUE	FALSE	FALSE	FALSE	Non-dependency	TRUE	FALSE	FALSE	FALSE	FALSE
BTN2A1	11120	butyrophilin subfamily 2 member A1	Non-dependency	TRUE	FALSE	FALSE	FALSE	FALSE	Weakly Selective Dependency	FALSE	TRUE	FALSE	FALSE	FALSE
BTN2A2	10385	butyrophilin subfamily 2 member A2	Non-dependency	TRUE	FALSE	FALSE	FALSE	FALSE	Non-dependency	TRUE	FALSE	FALSE	FALSE	FALSE
BTN3A1	11119	butyrophilin subfamily 3 member A1	Non-dependency	TRUE	FALSE	FALSE	FALSE	FALSE	Non-dependency	TRUE	FALSE	FALSE	FALSE	FALSE
BTN3A2	11118	butyrophilin subfamily 3 member A2	Non-dependency	TRUE	FALSE	FALSE	FALSE	FALSE	Non-dependency	TRUE	FALSE	FALSE	FALSE	FALSE
BTN3A3	10384	butyrophilin subfamily 3 member A3	Non-dependency	TRUE	FALSE	FALSE	FALSE	FALSE	Non-dependency	TRUE	FALSE	FALSE	FALSE	FALSE
BTNL3	10917	butyrophilin like 3	Non-dependency	TRUE	FALSE	FALSE	FALSE	FALSE	Non-dependency	TRUE	FALSE	FALSE	FALSE	FALSE
BTNL8	79908	butyrophilin like 8	Non-dependency	TRUE	FALSE	FALSE	FALSE	FALSE	Weakly Selective Dependency	FALSE	TRUE	FALSE	FALSE	FALSE
BTNL9	153579	butyrophilin like 9	Weakly Selective Dependency	FALSE	TRUE	FALSE	FALSE	FALSE	Non-dependency	TRUE	FALSE	FALSE	FALSE	FALSE
BTRC	8945	beta-transducin repeat containing E3 ubiquitin protein ligase	Non-dependency	TRUE	FALSE	FALSE	FALSE	FALSE	Weakly Selective Dependency	FALSE	TRUE	FALSE	FALSE	FALSE
BUB1	699	BUB1 mitotic checkpoint serine/threonine kinase	Pan-dependency	FALSE	FALSE	FALSE	FALSE	TRUE	High-variance Dependency	FALSE	FALSE	FALSE	TRUE	FALSE
BUB1B	701	BUB1 mitotic checkpoint serine/threonine kinase B	Pan-dependency	FALSE	FALSE	FALSE	FALSE	TRUE	High-variance Dependency	FALSE	FALSE	FALSE	TRUE	TRUE
BUB3	9184	BUB3, mitotic checkpoint protein	Pan-dependency	FALSE	FALSE	FALSE	FALSE	TRUE	High-variance Dependency	FALSE	FALSE	FALSE	TRUE	TRUE
BUD13	84811	BUD13 homolog	High-variance Dependency	FALSE	FALSE	FALSE	TRUE	TRUE	High-variance Dependency	FALSE	FALSE	FALSE	TRUE	FALSE
BUD23	114049	BUD23, rRNA methyltransferase and ribosome maturation factor	Pan-dependency	FALSE	FALSE	FALSE	FALSE	TRUE	High-variance Dependency	FALSE	FALSE	FALSE	TRUE	FALSE
BUD31	8896	BUD31 homolog	Pan-dependency	FALSE	FALSE	FALSE	FALSE	TRUE	High-variance Dependency	FALSE	FALSE	FALSE	TRUE	TRUE
BVES	11149	blood vessel epicardial substance	Weakly Selective Dependency	FALSE	TRUE	FALSE	FALSE	FALSE	Weakly Selective Dependency	FALSE	TRUE	FALSE	FALSE	FALSE
BYSL	705	bystin like	Pan-dependency	FALSE	FALSE	FALSE	FALSE	TRUE	High-variance Dependency	FALSE	FALSE	FALSE	TRUE	FALSE
BZW1	9689	basic leucine zipper and W2 domains 1	Non-dependency	TRUE	FALSE	FALSE	FALSE	FALSE	Non-dependency	TRUE	FALSE	FALSE	FALSE	FALSE
BZW2	28969	basic leucine zipper and W2 domains 2	Non-dependency	TRUE	FALSE	FALSE	FALSE	FALSE	Non-dependency	TRUE	FALSE	FALSE	FALSE	FALSE
C1D	10438	C1D nuclear receptor corepressor	High-variance Dependency	FALSE	FALSE	FALSE	TRUE	TRUE	Weakly Selective Dependency	FALSE	TRUE	FALSE	FALSE	FALSE
C1GALT1	56913	core 1 synthase, glycoprotein-N-acetylgalactosamine 3-beta-galactosyltransferase 1	Non-dependency	TRUE	FALSE	FALSE	FALSE	FALSE	Weakly Selective Dependency	FALSE	TRUE	FALSE	FALSE	FALSE
C1orf21	81563	chromosome 1 open reading frame 21	Non-dependency	TRUE	FALSE	FALSE	FALSE	FALSE	Non-dependency	TRUE	FALSE	FALSE	FALSE	FALSE
C1orf35	79169	chromosome 1 open reading frame 35	Non-dependency	TRUE	FALSE	FALSE	FALSE	FALSE	Non-dependency	TRUE	FALSE	FALSE	FALSE	FALSE
C1orf43	25912	chromosome 1 open reading frame 43	Weakly Selective Dependency	FALSE	TRUE	FALSE	FALSE	FALSE	Non-dependency	TRUE	FALSE	FALSE	FALSE	FALSE
C1orf53	388722	chromosome 1 open reading frame 53	Non-dependency	TRUE	FALSE	FALSE	FALSE	FALSE	Non-dependency	TRUE	FALSE	FALSE	FALSE	FALSE
C1orf54	79630	chromosome 1 open reading frame 54	Non-dependency	TRUE	FALSE	FALSE	FALSE	FALSE	High-variance Dependency	FALSE	FALSE	FALSE	TRUE	FALSE
C1orf56	54964	chromosome 1 open reading frame 56	Weakly Selective Dependency	FALSE	TRUE	FALSE	FALSE	FALSE	Non-dependency	TRUE	FALSE	FALSE	FALSE	FALSE
C1orf74	148304	chromosome 1 open reading frame 74	Weakly Selective Dependency	FALSE	TRUE	FALSE	FALSE	FALSE	Non-dependency	TRUE	FALSE	FALSE	FALSE	FALSE
C1orf87	127795	chromosome 1 open reading frame 87	Non-dependency	TRUE	FALSE	FALSE	FALSE	FALSE	Non-dependency	TRUE	FALSE	FALSE	FALSE	FALSE
C1orf100	200159	chromosome 1 open reading frame 100	Weakly Selective Dependency	FALSE	TRUE	FALSE	FALSE	FALSE	Non-dependency	TRUE	FALSE	FALSE	FALSE	FALSE
C1orf105	92346	chromosome 1 open reading frame 105	Weakly Selective Dependency	FALSE	TRUE	FALSE	FALSE	FALSE	Non-dependency	TRUE	FALSE	FALSE	FALSE	FALSE
C1orf109	54955	chromosome 1 open reading frame 109	Pan-dependency	FALSE	FALSE	FALSE	FALSE	TRUE	Weakly Selective Dependency	FALSE	TRUE	FALSE	FALSE	FALSE
C1orf115	79762	chromosome 1 open reading frame 115	Non-dependency	TRUE	FALSE	FALSE	FALSE	FALSE	Non-dependency	TRUE	FALSE	FALSE	FALSE	FALSE
C1orf116	79098	chromosome 1 open reading frame 116	Non-dependency	TRUE	FALSE	FALSE	FALSE	FALSE	Weakly Selective Dependency	FALSE	TRUE	FALSE	FALSE	FALSE
C1orf122	127687	chromosome 1 open reading frame 122	Non-dependency	TRUE	FALSE	FALSE	FALSE	FALSE	Non-dependency	TRUE	FALSE	FALSE	FALSE	FALSE
C1orf123	54987	chromosome 1 open reading frame 123	Weakly Selective Dependency	FALSE	TRUE	FALSE	FALSE	FALSE	Weakly Selective Dependency	FALSE	TRUE	FALSE	FALSE	FALSE
C1orf131	128061	chromosome 1 open reading frame 131	High-variance Dependency	FALSE	FALSE	FALSE	TRUE	TRUE	Weakly Selective Dependency	FALSE	TRUE	FALSE	FALSE	FALSE
C1orf141	400757	chromosome 1 open reading frame 141	Non-dependency	TRUE	FALSE	FALSE	FALSE	FALSE	Non-dependency	TRUE	FALSE	FALSE	FALSE	FALSE
C1orf146	388649	chromosome 1 open reading frame 146	Non-dependency	TRUE	FALSE	FALSE	FALSE	FALSE	Non-dependency	TRUE	FALSE	FALSE	FALSE	FALSE
C1orf158	93190	chromosome 1 open reading frame 158	Non-dependency	TRUE	FALSE	FALSE	FALSE	FALSE	Weakly Selective Dependency	FALSE	TRUE	FALSE	FALSE	FALSE
C1orf159	54991	chromosome 1 open reading frame 159	Weakly Selective Dependency	FALSE	TRUE	FALSE	FALSE	FALSE	Non-dependency	TRUE	FALSE	FALSE	FALSE	FALSE
C1orf162	128346	chromosome 1 open reading frame 162	Weakly Selective Dependency	FALSE	TRUE	FALSE	FALSE	FALSE	Non-dependency	TRUE	FALSE	FALSE	FALSE	FALSE
C1orf174	339448	chromosome 1 open reading frame 174	Non-dependency	TRUE	FALSE	FALSE	FALSE	FALSE	Non-dependency	TRUE	FALSE	FALSE	FALSE	FALSE
C1orf198	84886	chromosome 1 open reading frame 198	Non-dependency	TRUE	FALSE	FALSE	FALSE	FALSE	Non-dependency	TRUE	FALSE	FALSE	FALSE	FALSE
C1QA	712	complement C1q A chain	Non-dependency	TRUE	FALSE	FALSE	FALSE	FALSE	Weakly Selective Dependency	FALSE	TRUE	FALSE	FALSE	FALSE
C1QB	713	complement C1q B chain	Non-dependency	TRUE	FALSE	FALSE	FALSE	FALSE	Weakly Selective Dependency	FALSE	TRUE	FALSE	FALSE	FALSE
C1QBP	708	complement C1q binding protein	High-variance Dependency	FALSE	FALSE	FALSE	TRUE	TRUE	Weakly Selective Dependency	FALSE	TRUE	FALSE	FALSE	FALSE
C1QC	714	complement C1q C chain	Non-dependency	TRUE	FALSE	FALSE	FALSE	FALSE	Weakly Selective Dependency	FALSE	TRUE	FALSE	FALSE	FALSE
C1QL1	10882	complement C1q like 1	Non-dependency	TRUE	FALSE	FALSE	FALSE	FALSE	Non-dependency	TRUE	FALSE	FALSE	FALSE	FALSE
C1QL2	165257	complement C1q like 2	Weakly Selective Dependency	FALSE	TRUE	FALSE	FALSE	FALSE	Non-dependency	TRUE	FALSE	FALSE	FALSE	FALSE
C1QL3	389941	complement C1q like 3	Non-dependency	TRUE	FALSE	FALSE	FALSE	FALSE	Non-dependency	TRUE	FALSE	FALSE	FALSE	FALSE
C1QL4	338761	complement C1q like 4	Non-dependency	TRUE	FALSE	FALSE	FALSE	FALSE	Weakly Selective Dependency	FALSE	TRUE	FALSE	FALSE	FALSE
C1QTNF1	114897	C1q and TNF related 1	Weakly Selective Dependency	FALSE	TRUE	FALSE	FALSE	FALSE	Non-dependency	TRUE	FALSE	FALSE	FALSE	FALSE
C1QTNF2	114898	C1q and TNF related 2	Weakly Selective Dependency	FALSE	TRUE	FALSE	FALSE	FALSE	Non-dependency	TRUE	FALSE	FALSE	FALSE	FALSE
C1QTNF3	114899	C1q and TNF related 3	Non-dependency	TRUE	FALSE	FALSE	FALSE	FALSE	Non-dependency	TRUE	FALSE	FALSE	FALSE	FALSE
C1QTNF6	114904	C1q and TNF related 6	Non-dependency	TRUE	FALSE	FALSE	FALSE	FALSE	Weakly Selective Dependency	FALSE	TRUE	FALSE	FALSE	FALSE
C1QTNF7	114905	C1q and TNF related 7	Weakly Selective Dependency	FALSE	TRUE	FALSE	FALSE	FALSE	Non-dependency	TRUE	FALSE	FALSE	FALSE	FALSE
C1QTNF8	390664	C1q and TNF related 8	Non-dependency	TRUE	FALSE	FALSE	FALSE	FALSE	Non-dependency	TRUE	FALSE	FALSE	FALSE	FALSE
C1QTNF9	338872	C1q and TNF related 9	Weakly Selective Dependency	FALSE	TRUE	FALSE	FALSE	FALSE	Non-dependency	TRUE	FALSE	FALSE	FALSE	FALSE
C1QTNF9B	387911	C1q and TNF related 9B	Weakly Selective Dependency	FALSE	TRUE	FALSE	FALSE	FALSE	Non-dependency	TRUE	FALSE	FALSE	FALSE	FALSE
C1QTNF12	388581	C1q and TNF related 12	Non-dependency	TRUE	FALSE	FALSE	FALSE	FALSE	Weakly Selective Dependency	FALSE	TRUE	FALSE	FALSE	FALSE
C1RL	51279	complement C1r subcomponent like	Non-dependency	TRUE	FALSE	FALSE	FALSE	FALSE	Non-dependency	TRUE	FALSE	FALSE	FALSE	FALSE
C1S	716	complement C1s	Non-dependency	TRUE	FALSE	FALSE	FALSE	FALSE	Weakly Selective Dependency	FALSE	TRUE	FALSE	FALSE	FALSE
C2	717	complement C2	Non-dependency	TRUE	FALSE	FALSE	FALSE	FALSE	Non-dependency	TRUE	FALSE	FALSE	FALSE	FALSE
C2CD2	25966	C2 calcium dependent domain containing 2	Non-dependency	TRUE	FALSE	FALSE	FALSE	FALSE	Non-dependency	TRUE	FALSE	FALSE	FALSE	FALSE
C2CD2L	9854	C2CD2 like	Non-dependency	TRUE	FALSE	FALSE	FALSE	FALSE	Weakly Selective Dependency	FALSE	TRUE	FALSE	FALSE	FALSE
C2CD5	9847	C2 calcium dependent domain containing 5	Non-dependency	TRUE	FALSE	FALSE	FALSE	FALSE	Weakly Selective Dependency	FALSE	TRUE	FALSE	FALSE	FALSE
C2CD6	151254	C2 calcium dependent domain containing 6	Non-dependency	TRUE	FALSE	FALSE	FALSE	FALSE	Non-dependency	TRUE	FALSE	FALSE	FALSE	FALSE
C2orf15	150590	chromosome 2 open reading frame 15	Non-dependency	TRUE	FALSE	FALSE	FALSE	FALSE	Non-dependency	TRUE	FALSE	FALSE	FALSE	FALSE
C2orf16	84226	chromosome 2 open reading frame 16	Non-dependency	TRUE	FALSE	FALSE	FALSE	FALSE	Non-dependency	TRUE	FALSE	FALSE	FALSE	FALSE
C2orf27B	408029	chromosome 2 open reading frame 27B	Weakly Selective Dependency	FALSE	TRUE	FALSE	FALSE	FALSE	Non-dependency	TRUE	FALSE	FALSE	FALSE	FALSE
C2orf40	84417	chromosome 2 open reading frame 40	Non-dependency	TRUE	FALSE	FALSE	FALSE	FALSE	Non-dependency	TRUE	FALSE	FALSE	FALSE	FALSE
C2orf48	348738	chromosome 2 open reading frame 48	Non-dependency	TRUE	FALSE	FALSE	FALSE	FALSE	Non-dependency	TRUE	FALSE	FALSE	FALSE	FALSE
C2orf49	79074	chromosome 2 open reading frame 49	Weakly Selective Dependency	FALSE	TRUE	FALSE	FALSE	FALSE	Non-dependency	TRUE	FALSE	FALSE	FALSE	FALSE
C2orf50	130813	chromosome 2 open reading frame 50	Weakly Selective Dependency	FALSE	TRUE	FALSE	FALSE	FALSE	Non-dependency	TRUE	FALSE	FALSE	FALSE	FALSE
C2orf66	401027	chromosome 2 open reading frame 66	Non-dependency	TRUE	FALSE	FALSE	FALSE	FALSE	Non-dependency	TRUE	FALSE	FALSE	FALSE	FALSE
C2orf69	205327	chromosome 2 open reading frame 69	Weakly Selective Dependency	FALSE	TRUE	FALSE	FALSE	FALSE	Non-dependency	TRUE	FALSE	FALSE	FALSE	FALSE
C2orf73	129852	chromosome 2 open reading frame 73	Non-dependency	TRUE	FALSE	FALSE	FALSE	FALSE	Weakly Selective Dependency	FALSE	TRUE	FALSE	FALSE	FALSE
C2orf76	130355	chromosome 2 open reading frame 76	Non-dependency	TRUE	FALSE	FALSE	FALSE	FALSE	Weakly Selective Dependency	FALSE	TRUE	FALSE	FALSE	FALSE
C2orf83	56918	chromosome 2 open reading frame 83	Non-dependency	TRUE	FALSE	FALSE	FALSE	FALSE	Non-dependency	TRUE	FALSE	FALSE	FALSE	FALSE
C3	718	complement C3	Non-dependency	TRUE	FALSE	FALSE	FALSE	FALSE	Non-dependency	TRUE	FALSE	FALSE	FALSE	FALSE
C3AR1	719	complement C3a receptor 1	Non-dependency	TRUE	FALSE	FALSE	FALSE	FALSE	Weakly Selective Dependency	FALSE	TRUE	FALSE	FALSE	FALSE
C3orf30	152405	chromosome 3 open reading frame 30	Non-dependency	TRUE	FALSE	FALSE	FALSE	FALSE	Non-dependency	TRUE	FALSE	FALSE	FALSE	FALSE
C3orf33	285315	chromosome 3 open reading frame 33	Non-dependency	TRUE	FALSE	FALSE	FALSE	FALSE	Non-dependency	TRUE	FALSE	FALSE	FALSE	FALSE
C3orf38	285237	chromosome 3 open reading frame 38	High-variance Dependency	FALSE	FALSE	FALSE	TRUE	FALSE	Non-dependency	TRUE	FALSE	FALSE	FALSE	FALSE
C3orf52	79669	chromosome 3 open reading frame 52	Non-dependency	TRUE	FALSE	FALSE	FALSE	FALSE	Weakly Selective Dependency	FALSE	TRUE	FALSE	FALSE	FALSE
C3orf56	285311	chromosome 3 open reading frame 56	Non-dependency	TRUE	FALSE	FALSE	FALSE	FALSE	Non-dependency	TRUE	FALSE	FALSE	FALSE	FALSE
C3orf58	205428	chromosome 3 open reading frame 58	Non-dependency	TRUE	FALSE	FALSE	FALSE	FALSE	Weakly Selective Dependency	FALSE	TRUE	FALSE	FALSE	FALSE
C3orf67	200844	chromosome 3 open reading frame 67	Non-dependency	TRUE	FALSE	FALSE	FALSE	FALSE	Non-dependency	TRUE	FALSE	FALSE	FALSE	FALSE
C3orf80	401097	chromosome 3 open reading frame 80	Non-dependency	TRUE	FALSE	FALSE	FALSE	FALSE	Non-dependency	TRUE	FALSE	FALSE	FALSE	FALSE
C4BPA	722	complement component 4 binding protein alpha	Non-dependency	TRUE	FALSE	FALSE	FALSE	FALSE	Non-dependency	TRUE	FALSE	FALSE	FALSE	FALSE
C4BPB	725	complement component 4 binding protein beta	Non-dependency	TRUE	FALSE	FALSE	FALSE	FALSE	Non-dependency	TRUE	FALSE	FALSE	FALSE	FALSE
C4orf33	132321	chromosome 4 open reading frame 33	Non-dependency	TRUE	FALSE	FALSE	FALSE	FALSE	Weakly Selective Dependency	FALSE	TRUE	FALSE	FALSE	FALSE
C4orf36	132989	chromosome 4 open reading frame 36	Non-dependency	TRUE	FALSE	FALSE	FALSE	FALSE	Non-dependency	TRUE	FALSE	FALSE	FALSE	FALSE
C4orf45	152940	chromosome 4 open reading frame 45	Non-dependency	TRUE	FALSE	FALSE	FALSE	FALSE	Non-dependency	TRUE	FALSE	FALSE	FALSE	FALSE
C4orf48	401115	chromosome 4 open reading frame 48	Non-dependency	TRUE	FALSE	FALSE	FALSE	FALSE	Weakly Selective Dependency	FALSE	TRUE	FALSE	FALSE	FALSE
C5	727	complement C5	Non-dependency	TRUE	FALSE	FALSE	FALSE	FALSE	Non-dependency	TRUE	FALSE	FALSE	FALSE	FALSE
C5AR1	728	complement C5a receptor 1	Non-dependency	TRUE	FALSE	FALSE	FALSE	FALSE	Non-dependency	TRUE	FALSE	FALSE	FALSE	FALSE
C5AR2	27202	complement component 5a receptor 2	Non-dependency	TRUE	FALSE	FALSE	FALSE	FALSE	Weakly Selective Dependency	FALSE	TRUE	FALSE	FALSE	FALSE
C5orf15	56951	chromosome 5 open reading frame 15	Weakly Selective Dependency	FALSE	TRUE	FALSE	FALSE	FALSE	Non-dependency	TRUE	FALSE	FALSE	FALSE	FALSE
C5orf22	55322	chromosome 5 open reading frame 22	Non-dependency	TRUE	FALSE	FALSE	FALSE	FALSE	Weakly Selective Dependency	FALSE	TRUE	FALSE	FALSE	FALSE
C5orf24	134553	chromosome 5 open reading frame 24	Non-dependency	TRUE	FALSE	FALSE	FALSE	FALSE	Non-dependency	TRUE	FALSE	FALSE	FALSE	FALSE
C5orf34	375444	chromosome 5 open reading frame 34	Weakly Selective Dependency	FALSE	TRUE	FALSE	FALSE	FALSE	Non-dependency	TRUE	FALSE	FALSE	FALSE	FALSE
C5orf46	389336	chromosome 5 open reading frame 46	Non-dependency	TRUE	FALSE	FALSE	FALSE	FALSE	Non-dependency	TRUE	FALSE	FALSE	FALSE	FALSE
C5orf47	133491	chromosome 5 open reading frame 47	Non-dependency	TRUE	FALSE	FALSE	FALSE	FALSE	Weakly Selective Dependency	FALSE	TRUE	FALSE	FALSE	FALSE
C5orf51	285636	chromosome 5 open reading frame 51	Non-dependency	TRUE	FALSE	FALSE	FALSE	FALSE	Non-dependency	TRUE	FALSE	FALSE	FALSE	FALSE
C5orf52	100190949	chromosome 5 open reading frame 52	Non-dependency	TRUE	FALSE	FALSE	FALSE	FALSE	Weakly Selective Dependency	FALSE	TRUE	FALSE	FALSE	FALSE
C5orf64	285668	chromosome 5 open reading frame 64	Non-dependency	TRUE	FALSE	FALSE	FALSE	FALSE	Non-dependency	TRUE	FALSE	FALSE	FALSE	FALSE
C6	729	complement C6	Non-dependency	TRUE	FALSE	FALSE	FALSE	FALSE	Weakly Selective Dependency	FALSE	TRUE	FALSE	FALSE	FALSE
C6orf15	29113	chromosome 6 open reading frame 15	Pan-dependency	FALSE	FALSE	FALSE	FALSE	TRUE	Non-dependency	TRUE	FALSE	FALSE	FALSE	FALSE
C6orf48	50854	chromosome 6 open reading frame 48	Non-dependency	TRUE	FALSE	FALSE	FALSE	FALSE	Non-dependency	TRUE	FALSE	FALSE	FALSE	FALSE
C6orf52	347744	chromosome 6 open reading frame 52	Non-dependency	TRUE	FALSE	FALSE	FALSE	FALSE	Weakly Selective Dependency	FALSE	TRUE	FALSE	FALSE	FALSE
C6orf58	352999	chromosome 6 open reading frame 58	Non-dependency	TRUE	FALSE	FALSE	FALSE	FALSE	Non-dependency	TRUE	FALSE	FALSE	FALSE	FALSE
C6orf62	81688	chromosome 6 open reading frame 62	Non-dependency	TRUE	FALSE	FALSE	FALSE	FALSE	Non-dependency	TRUE	FALSE	FALSE	FALSE	FALSE
C6orf89	221477	chromosome 6 open reading frame 89	Non-dependency	TRUE	FALSE	FALSE	FALSE	FALSE	Non-dependency	TRUE	FALSE	FALSE	FALSE	FALSE
C6orf106	64771	chromosome 6 open reading frame 106	Weakly Selective Dependency	FALSE	TRUE	FALSE	FALSE	FALSE	Weakly Selective Dependency	FALSE	TRUE	FALSE	FALSE	FALSE
C6orf118	168090	chromosome 6 open reading frame 118	Non-dependency	TRUE	FALSE	FALSE	FALSE	FALSE	Non-dependency	TRUE	FALSE	FALSE	FALSE	FALSE
C6orf136	221545	chromosome 6 open reading frame 136	Weakly Selective Dependency	FALSE	TRUE	FALSE	FALSE	FALSE	Non-dependency	TRUE	FALSE	FALSE	FALSE	FALSE
C6orf163	206412	chromosome 6 open reading frame 163	Non-dependency	TRUE	FALSE	FALSE	FALSE	FALSE	Non-dependency	TRUE	FALSE	FALSE	FALSE	FALSE
C6orf201	404220	chromosome 6 open reading frame 201	Non-dependency	TRUE	FALSE	FALSE	FALSE	FALSE	Non-dependency	TRUE	FALSE	FALSE	FALSE	FALSE
C6orf223	221416	chromosome 6 open reading frame 223	Non-dependency	TRUE	FALSE	FALSE	FALSE	FALSE	Non-dependency	TRUE	FALSE	FALSE	FALSE	FALSE
C7	730	complement C7	Non-dependency	TRUE	FALSE	FALSE	FALSE	FALSE	Weakly Selective Dependency	FALSE	TRUE	FALSE	FALSE	FALSE
C7orf31	136895	chromosome 7 open reading frame 31	Non-dependency	TRUE	FALSE	FALSE	FALSE	FALSE	Non-dependency	TRUE	FALSE	FALSE	FALSE	FALSE
C7orf43	55262	chromosome 7 open reading frame 43	Weakly Selective Dependency	FALSE	TRUE	FALSE	FALSE	FALSE	Non-dependency	TRUE	FALSE	FALSE	FALSE	FALSE
C7orf57	136288	chromosome 7 open reading frame 57	Non-dependency	TRUE	FALSE	FALSE	FALSE	FALSE	Non-dependency	TRUE	FALSE	FALSE	FALSE	FALSE
C8A	731	complement C8 alpha chain	Non-dependency	TRUE	FALSE	FALSE	FALSE	FALSE	Non-dependency	TRUE	FALSE	FALSE	FALSE	FALSE
C8B	732	complement C8 beta chain	Non-dependency	TRUE	FALSE	FALSE	FALSE	FALSE	Non-dependency	TRUE	FALSE	FALSE	FALSE	FALSE
C8G	733	complement C8 gamma chain	Weakly Selective Dependency	FALSE	TRUE	FALSE	FALSE	FALSE	Non-dependency	TRUE	FALSE	FALSE	FALSE	FALSE
C8orf33	65265	chromosome 8 open reading frame 33	High-variance Dependency	FALSE	FALSE	FALSE	TRUE	FALSE	Non-dependency	TRUE	FALSE	FALSE	FALSE	FALSE
C8orf34	116328	chromosome 8 open reading frame 34	Non-dependency	TRUE	FALSE	FALSE	FALSE	FALSE	Non-dependency	TRUE	FALSE	FALSE	FALSE	FALSE
C8orf37	157657	chromosome 8 open reading frame 37	Weakly Selective Dependency	FALSE	TRUE	FALSE	FALSE	FALSE	Non-dependency	TRUE	FALSE	FALSE	FALSE	FALSE
C8orf44	56260	chromosome 8 open reading frame 44	Non-dependency	TRUE	FALSE	FALSE	FALSE	FALSE	Weakly Selective Dependency	FALSE	TRUE	FALSE	FALSE	FALSE
C8orf48	157773	chromosome 8 open reading frame 48	Non-dependency	TRUE	FALSE	FALSE	FALSE	FALSE	Weakly Selective Dependency	FALSE	TRUE	FALSE	FALSE	FALSE
C8orf82	414919	chromosome 8 open reading frame 82	Weakly Selective Dependency	FALSE	TRUE	FALSE	FALSE	FALSE	Non-dependency	TRUE	FALSE	FALSE	FALSE	FALSE
C8orf86	389649	chromosome 8 open reading frame 86	Non-dependency	TRUE	FALSE	FALSE	FALSE	FALSE	Non-dependency	TRUE	FALSE	FALSE	FALSE	FALSE
C9	735	complement C9	Weakly Selective Dependency	FALSE	TRUE	FALSE	FALSE	FALSE	Non-dependency	TRUE	FALSE	FALSE	FALSE	FALSE
C9orf3	84909	chromosome 9 open reading frame 3	Non-dependency	TRUE	FALSE	FALSE	FALSE	FALSE	Non-dependency	TRUE	FALSE	FALSE	FALSE	FALSE
C9orf24	84688	chromosome 9 open reading frame 24	Weakly Selective Dependency	FALSE	TRUE	FALSE	FALSE	FALSE	Weakly Selective Dependency	FALSE	TRUE	FALSE	FALSE	FALSE
C9orf40	55071	chromosome 9 open reading frame 40	Non-dependency	TRUE	FALSE	FALSE	FALSE	FALSE	Weakly Selective Dependency	FALSE	TRUE	FALSE	FALSE	FALSE
C9orf43	257169	chromosome 9 open reading frame 43	Non-dependency	TRUE	FALSE	FALSE	FALSE	FALSE	Weakly Selective Dependency	FALSE	TRUE	FALSE	FALSE	FALSE
C9orf66	157983	chromosome 9 open reading frame 66	Non-dependency	TRUE	FALSE	FALSE	FALSE	FALSE	Non-dependency	TRUE	FALSE	FALSE	FALSE	FALSE
C9orf72	203228	chromosome 9 open reading frame 72	Non-dependency	TRUE	FALSE	FALSE	FALSE	FALSE	Non-dependency	TRUE	FALSE	FALSE	FALSE	FALSE
C9orf85	138241	chromosome 9 open reading frame 85	Non-dependency	TRUE	FALSE	FALSE	FALSE	FALSE	Non-dependency	TRUE	FALSE	FALSE	FALSE	FALSE
C9orf131	138724	chromosome 9 open reading frame 131	Non-dependency	TRUE	FALSE	FALSE	FALSE	FALSE	Non-dependency	TRUE	FALSE	FALSE	FALSE	FALSE
C9orf135	138255	chromosome 9 open reading frame 135	Non-dependency	TRUE	FALSE	FALSE	FALSE	FALSE	Non-dependency	TRUE	FALSE	FALSE	FALSE	FALSE
C9orf152	401546	chromosome 9 open reading frame 152	Non-dependency	TRUE	FALSE	FALSE	FALSE	FALSE	Non-dependency	TRUE	FALSE	FALSE	FALSE	FALSE
C10orf25	220979	chromosome 10 open reading frame 25	Non-dependency	TRUE	FALSE	FALSE	FALSE	FALSE	Weakly Selective Dependency	FALSE	TRUE	FALSE	FALSE	FALSE
C10orf53	282966	chromosome 10 open reading frame 53	Non-dependency	TRUE	FALSE	FALSE	FALSE	FALSE	Non-dependency	TRUE	FALSE	FALSE	FALSE	FALSE
C10orf71	118461	chromosome 10 open reading frame 71	Non-dependency	TRUE	FALSE	FALSE	FALSE	FALSE	Non-dependency	TRUE	FALSE	FALSE	FALSE	FALSE
C10orf99	387695	chromosome 10 open reading frame 99	Non-dependency	TRUE	FALSE	FALSE	FALSE	FALSE	Non-dependency	TRUE	FALSE	FALSE	FALSE	FALSE
C10orf111	221060	chromosome 10 open reading frame 111	Non-dependency	TRUE	FALSE	FALSE	FALSE	FALSE	Non-dependency	TRUE	FALSE	FALSE	FALSE	FALSE
C10orf113	387638	chromosome 10 open reading frame 113	Non-dependency	TRUE	FALSE	FALSE	FALSE	FALSE	Weakly Selective Dependency	FALSE	TRUE	FALSE	FALSE	FALSE
C10orf120	399814	chromosome 10 open reading frame 120	Non-dependency	TRUE	FALSE	FALSE	FALSE	FALSE	Weakly Selective Dependency	FALSE	TRUE	FALSE	FALSE	FALSE
C11orf16	56673	chromosome 11 open reading frame 16	Non-dependency	TRUE	FALSE	FALSE	FALSE	FALSE	Non-dependency	TRUE	FALSE	FALSE	FALSE	FALSE
C11orf24	53838	chromosome 11 open reading frame 24	Weakly Selective Dependency	FALSE	TRUE	FALSE	FALSE	FALSE	Weakly Selective Dependency	FALSE	TRUE	FALSE	FALSE	FALSE
C11orf40	143501	chromosome 11 open reading frame 40	Non-dependency	TRUE	FALSE	FALSE	FALSE	FALSE	Weakly Selective Dependency	FALSE	TRUE	FALSE	FALSE	FALSE
C11orf42	160298	chromosome 11 open reading frame 42	Non-dependency	TRUE	FALSE	FALSE	FALSE	FALSE	Non-dependency	TRUE	FALSE	FALSE	FALSE	FALSE
C11orf45	219833	chromosome 11 open reading frame 45	Non-dependency	TRUE	FALSE	FALSE	FALSE	FALSE	Weakly Selective Dependency	FALSE	TRUE	FALSE	FALSE	FALSE
C11orf49	79096	chromosome 11 open reading frame 49	Non-dependency	TRUE	FALSE	FALSE	FALSE	FALSE	Weakly Selective Dependency	FALSE	TRUE	FALSE	FALSE	FALSE
C11orf58	10944	chromosome 11 open reading frame 58	Weakly Selective Dependency	FALSE	TRUE	FALSE	FALSE	FALSE	Non-dependency	TRUE	FALSE	FALSE	FALSE	FALSE
C11orf71	54494	chromosome 11 open reading frame 71	Weakly Selective Dependency	FALSE	TRUE	FALSE	FALSE	FALSE	Weakly Selective Dependency	FALSE	TRUE	FALSE	FALSE	FALSE
C11orf74	119710	chromosome 11 open reading frame 74	Non-dependency	TRUE	FALSE	FALSE	FALSE	FALSE	Non-dependency	TRUE	FALSE	FALSE	FALSE	FALSE
C11orf80	79703	chromosome 11 open reading frame 80	Weakly Selective Dependency	FALSE	TRUE	FALSE	FALSE	FALSE	Non-dependency	TRUE	FALSE	FALSE	FALSE	FALSE
C12orf4	57102	chromosome 12 open reading frame 4	Non-dependency	TRUE	FALSE	FALSE	FALSE	FALSE	Non-dependency	TRUE	FALSE	FALSE	FALSE	FALSE
C12orf10	60314	chromosome 12 open reading frame 10	Weakly Selective Dependency	FALSE	TRUE	FALSE	FALSE	FALSE	Non-dependency	TRUE	FALSE	FALSE	FALSE	FALSE
C12orf40	283461	chromosome 12 open reading frame 40	Non-dependency	TRUE	FALSE	FALSE	FALSE	FALSE	Non-dependency	TRUE	FALSE	FALSE	FALSE	FALSE
C12orf43	64897	chromosome 12 open reading frame 43	Non-dependency	TRUE	FALSE	FALSE	FALSE	FALSE	High-variance Dependency	FALSE	FALSE	FALSE	TRUE	FALSE
C12orf45	121053	chromosome 12 open reading frame 45	Pan-dependency	FALSE	FALSE	FALSE	FALSE	TRUE	High-variance Dependency	FALSE	FALSE	FALSE	TRUE	FALSE
C12orf49	79794	chromosome 12 open reading frame 49	High-variance Dependency	FALSE	FALSE	FALSE	TRUE	FALSE	Non-dependency	TRUE	FALSE	FALSE	FALSE	FALSE
C12orf54	121273	chromosome 12 open reading frame 54	Non-dependency	TRUE	FALSE	FALSE	FALSE	FALSE	Non-dependency	TRUE	FALSE	FALSE	FALSE	FALSE
C12orf60	144608	chromosome 12 open reading frame 60	Non-dependency	TRUE	FALSE	FALSE	FALSE	FALSE	Weakly Selective Dependency	FALSE	TRUE	FALSE	FALSE	FALSE
C12orf66	144577	chromosome 12 open reading frame 66	Non-dependency	TRUE	FALSE	FALSE	FALSE	FALSE	Weakly Selective Dependency	FALSE	TRUE	FALSE	FALSE	FALSE
C14orf28	122525	chromosome 14 open reading frame 28	Non-dependency	TRUE	FALSE	FALSE	FALSE	FALSE	Non-dependency	TRUE	FALSE	FALSE	FALSE	FALSE
C14orf39	317761	chromosome 14 open reading frame 39	Non-dependency	TRUE	FALSE	FALSE	FALSE	FALSE	Non-dependency	TRUE	FALSE	FALSE	FALSE	FALSE
C14orf93	60686	chromosome 14 open reading frame 93	Non-dependency	TRUE	FALSE	FALSE	FALSE	FALSE	Non-dependency	TRUE	FALSE	FALSE	FALSE	FALSE
C14orf119	55017	chromosome 14 open reading frame 119	Non-dependency	TRUE	FALSE	FALSE	FALSE	FALSE	Weakly Selective Dependency	FALSE	TRUE	FALSE	FALSE	FALSE
C15orf39	56905	chromosome 15 open reading frame 39	Weakly Selective Dependency	FALSE	TRUE	FALSE	FALSE	FALSE	Non-dependency	TRUE	FALSE	FALSE	FALSE	FALSE
C15orf48	84419	chromosome 15 open reading frame 48	Non-dependency	TRUE	FALSE	FALSE	FALSE	FALSE	Non-dependency	TRUE	FALSE	FALSE	FALSE	FALSE
C15orf54	400360	chromosome 15 open reading frame 54 (putative)	Non-dependency	TRUE	FALSE	FALSE	FALSE	FALSE	Non-dependency	TRUE	FALSE	FALSE	FALSE	FALSE
C15orf61	145853	chromosome 15 open reading frame 61	Non-dependency	TRUE	FALSE	FALSE	FALSE	FALSE	Weakly Selective Dependency	FALSE	TRUE	FALSE	FALSE	FALSE
C15orf65	145788	chromosome 15 open reading frame 65	Non-dependency	TRUE	FALSE	FALSE	FALSE	FALSE	Non-dependency	TRUE	FALSE	FALSE	FALSE	FALSE
C16orf45	89927	chromosome 16 open reading frame 45	Non-dependency	TRUE	FALSE	FALSE	FALSE	FALSE	Non-dependency	TRUE	FALSE	FALSE	FALSE	FALSE
C16orf46	123775	chromosome 16 open reading frame 46	Weakly Selective Dependency	FALSE	TRUE	FALSE	FALSE	FALSE	Non-dependency	TRUE	FALSE	FALSE	FALSE	FALSE
C16orf58	64755	chromosome 16 open reading frame 58	Non-dependency	TRUE	FALSE	FALSE	FALSE	FALSE	Weakly Selective Dependency	FALSE	TRUE	FALSE	FALSE	FALSE
C16orf71	146562	chromosome 16 open reading frame 71	Non-dependency	TRUE	FALSE	FALSE	FALSE	FALSE	Weakly Selective Dependency	FALSE	TRUE	FALSE	FALSE	FALSE
C16orf78	123970	chromosome 16 open reading frame 78	Non-dependency	TRUE	FALSE	FALSE	FALSE	FALSE	Non-dependency	TRUE	FALSE	FALSE	FALSE	FALSE
C16orf87	388272	chromosome 16 open reading frame 87	Weakly Selective Dependency	FALSE	TRUE	FALSE	FALSE	FALSE	Non-dependency	TRUE	FALSE	FALSE	FALSE	FALSE
C16orf89	146556	chromosome 16 open reading frame 89	Weakly Selective Dependency	FALSE	TRUE	FALSE	FALSE	FALSE	Non-dependency	TRUE	FALSE	FALSE	FALSE	FALSE
C17orf51	339263	chromosome 17 open reading frame 51	Non-dependency	TRUE	FALSE	FALSE	FALSE	FALSE	Non-dependency	TRUE	FALSE	FALSE	FALSE	FALSE
C17orf58	284018	chromosome 17 open reading frame 58	High-variance Dependency	FALSE	FALSE	FALSE	TRUE	FALSE	Non-dependency	TRUE	FALSE	FALSE	FALSE	FALSE
C17orf64	124773	chromosome 17 open reading frame 64	Non-dependency	TRUE	FALSE	FALSE	FALSE	FALSE	Non-dependency	TRUE	FALSE	FALSE	FALSE	FALSE
C17orf75	64149	chromosome 17 open reading frame 75	Weakly Selective Dependency	FALSE	TRUE	FALSE	FALSE	FALSE	Non-dependency	TRUE	FALSE	FALSE	FALSE	FALSE
C17orf77	146723	chromosome 17 open reading frame 77	Non-dependency	TRUE	FALSE	FALSE	FALSE	FALSE	Weakly Selective Dependency	FALSE	TRUE	FALSE	FALSE	FALSE
C17orf78	284099	chromosome 17 open reading frame 78	Non-dependency	TRUE	FALSE	FALSE	FALSE	FALSE	Non-dependency	TRUE	FALSE	FALSE	FALSE	FALSE
C17orf80	55028	chromosome 17 open reading frame 80	Non-dependency	TRUE	FALSE	FALSE	FALSE	FALSE	Non-dependency	TRUE	FALSE	FALSE	FALSE	FALSE
C17orf82	388407	chromosome 17 open reading frame 82	High-variance Dependency	FALSE	FALSE	FALSE	TRUE	TRUE	Non-dependency	TRUE	FALSE	FALSE	FALSE	FALSE
C17orf99	100141515	chromosome 17 open reading frame 99	Weakly Selective Dependency	FALSE	TRUE	FALSE	FALSE	FALSE	Non-dependency	TRUE	FALSE	FALSE	FALSE	FALSE
C17orf102	400591	chromosome 17 open reading frame 102	Non-dependency	TRUE	FALSE	FALSE	FALSE	FALSE	Weakly Selective Dependency	FALSE	TRUE	FALSE	FALSE	FALSE
C18orf25	147339	chromosome 18 open reading frame 25	Non-dependency	TRUE	FALSE	FALSE	FALSE	FALSE	Weakly Selective Dependency	FALSE	TRUE	FALSE	FALSE	FALSE
C19orf12	83636	chromosome 19 open reading frame 12	Non-dependency	TRUE	FALSE	FALSE	FALSE	FALSE	Weakly Selective Dependency	FALSE	TRUE	FALSE	FALSE	FALSE
C19orf18	147685	chromosome 19 open reading frame 18	Non-dependency	TRUE	FALSE	FALSE	FALSE	FALSE	Weakly Selective Dependency	FALSE	TRUE	FALSE	FALSE	FALSE
C19orf48	84798	chromosome 19 open reading frame 48	Non-dependency	TRUE	FALSE	FALSE	FALSE	FALSE	Non-dependency	TRUE	FALSE	FALSE	FALSE	FALSE
C19orf53	28974	chromosome 19 open reading frame 53	Pan-dependency	FALSE	FALSE	FALSE	FALSE	TRUE	Weakly Selective Dependency	FALSE	TRUE	FALSE	FALSE	FALSE
C20orf85	128602	chromosome 20 open reading frame 85	Non-dependency	TRUE	FALSE	FALSE	FALSE	FALSE	Non-dependency	TRUE	FALSE	FALSE	FALSE	FALSE
C20orf173	140873	chromosome 20 open reading frame 173	Weakly Selective Dependency	FALSE	TRUE	FALSE	FALSE	FALSE	Non-dependency	TRUE	FALSE	FALSE	FALSE	FALSE
C20orf202	400831	chromosome 20 open reading frame 202	Non-dependency	TRUE	FALSE	FALSE	FALSE	FALSE	Non-dependency	TRUE	FALSE	FALSE	FALSE	FALSE
C21orf58	54058	chromosome 21 open reading frame 58	Non-dependency	TRUE	FALSE	FALSE	FALSE	FALSE	Non-dependency	TRUE	FALSE	FALSE	FALSE	FALSE
C21orf62	56245	chromosome 21 open reading frame 62	Non-dependency	TRUE	FALSE	FALSE	FALSE	FALSE	High-variance Dependency	FALSE	FALSE	FALSE	TRUE	FALSE
C21orf91	54149	chromosome 21 open reading frame 91	Non-dependency	TRUE	FALSE	FALSE	FALSE	FALSE	Non-dependency	TRUE	FALSE	FALSE	FALSE	FALSE
C22orf23	84645	chromosome 22 open reading frame 23	Weakly Selective Dependency	FALSE	TRUE	FALSE	FALSE	FALSE	Non-dependency	TRUE	FALSE	FALSE	FALSE	FALSE
C22orf31	25770	chromosome 22 open reading frame 31	Non-dependency	TRUE	FALSE	FALSE	FALSE	FALSE	Non-dependency	TRUE	FALSE	FALSE	FALSE	FALSE
C22orf46	79640	chromosome 22 open reading frame 46	Weakly Selective Dependency	FALSE	TRUE	FALSE	FALSE	FALSE	Non-dependency	TRUE	FALSE	FALSE	FALSE	FALSE
CA1	759	carbonic anhydrase 1	Non-dependency	TRUE	FALSE	FALSE	FALSE	FALSE	Weakly Selective Dependency	FALSE	TRUE	FALSE	FALSE	FALSE
CA2	760	carbonic anhydrase 2	Weakly Selective Dependency	FALSE	TRUE	FALSE	FALSE	FALSE	Non-dependency	TRUE	FALSE	FALSE	FALSE	FALSE
CA3	761	carbonic anhydrase 3	Weakly Selective Dependency	FALSE	TRUE	FALSE	FALSE	FALSE	Non-dependency	TRUE	FALSE	FALSE	FALSE	FALSE
CA4	762	carbonic anhydrase 4	Weakly Selective Dependency	FALSE	TRUE	FALSE	FALSE	FALSE	Weakly Selective Dependency	FALSE	TRUE	FALSE	FALSE	FALSE
CA5A	763	carbonic anhydrase 5A	Pan-dependency	FALSE	FALSE	FALSE	FALSE	TRUE	Non-dependency	TRUE	FALSE	FALSE	FALSE	FALSE
CA6	765	carbonic anhydrase 6	Weakly Selective Dependency	FALSE	TRUE	FALSE	FALSE	FALSE	Non-dependency	TRUE	FALSE	FALSE	FALSE	FALSE
CA7	766	carbonic anhydrase 7	Weakly Selective Dependency	FALSE	TRUE	FALSE	FALSE	FALSE	Non-dependency	TRUE	FALSE	FALSE	FALSE	FALSE
CA8	767	carbonic anhydrase 8	Non-dependency	TRUE	FALSE	FALSE	FALSE	FALSE	Weakly Selective Dependency	FALSE	TRUE	FALSE	FALSE	FALSE
CA9	768	carbonic anhydrase 9	Non-dependency	TRUE	FALSE	FALSE	FALSE	FALSE	Non-dependency	TRUE	FALSE	FALSE	FALSE	FALSE
CA10	56934	carbonic anhydrase 10	Weakly Selective Dependency	FALSE	TRUE	FALSE	FALSE	FALSE	Non-dependency	TRUE	FALSE	FALSE	FALSE	FALSE
CA11	770	carbonic anhydrase 11	Non-dependency	TRUE	FALSE	FALSE	FALSE	FALSE	Non-dependency	TRUE	FALSE	FALSE	FALSE	FALSE
CA12	771	carbonic anhydrase 12	Non-dependency	TRUE	FALSE	FALSE	FALSE	FALSE	Weakly Selective Dependency	FALSE	TRUE	FALSE	FALSE	FALSE
CA13	377677	carbonic anhydrase 13	Non-dependency	TRUE	FALSE	FALSE	FALSE	FALSE	Non-dependency	TRUE	FALSE	FALSE	FALSE	FALSE
CA14	23632	carbonic anhydrase 14	Non-dependency	TRUE	FALSE	FALSE	FALSE	FALSE	Non-dependency	TRUE	FALSE	FALSE	FALSE	FALSE
CAB39	51719	calcium binding protein 39	High-variance Dependency	FALSE	FALSE	FALSE	TRUE	FALSE	Weakly Selective Dependency	FALSE	TRUE	FALSE	FALSE	FALSE
CAB39L	81617	calcium binding protein 39 like	Non-dependency	TRUE	FALSE	FALSE	FALSE	FALSE	Non-dependency	TRUE	FALSE	FALSE	FALSE	FALSE
CABIN1	23523	calcineurin binding protein 1	Weakly Selective Dependency	FALSE	TRUE	FALSE	FALSE	FALSE	Weakly Selective Dependency	FALSE	TRUE	FALSE	FALSE	FALSE
CABLES2	81928	Cdk5 and Abl enzyme substrate 2	Weakly Selective Dependency	FALSE	TRUE	FALSE	FALSE	FALSE	Weakly Selective Dependency	FALSE	TRUE	FALSE	FALSE	FALSE
CABP1	9478	calcium binding protein 1	Non-dependency	TRUE	FALSE	FALSE	FALSE	FALSE	Weakly Selective Dependency	FALSE	TRUE	FALSE	FALSE	FALSE
CABP2	51475	calcium binding protein 2	Weakly Selective Dependency	FALSE	TRUE	FALSE	FALSE	FALSE	Non-dependency	TRUE	FALSE	FALSE	FALSE	FALSE
CABP4	57010	calcium binding protein 4	Weakly Selective Dependency	FALSE	TRUE	FALSE	FALSE	FALSE	Non-dependency	TRUE	FALSE	FALSE	FALSE	FALSE
CABP5	56344	calcium binding protein 5	Non-dependency	TRUE	FALSE	FALSE	FALSE	FALSE	Weakly Selective Dependency	FALSE	TRUE	FALSE	FALSE	FALSE
CABP7	164633	calcium binding protein 7	Non-dependency	TRUE	FALSE	FALSE	FALSE	FALSE	Weakly Selective Dependency	FALSE	TRUE	FALSE	FALSE	FALSE
CABS1	85438	calcium binding protein, spermatid associated 1	Non-dependency	TRUE	FALSE	FALSE	FALSE	FALSE	Weakly Selective Dependency	FALSE	TRUE	FALSE	FALSE	FALSE
CABYR	26256	calcium binding tyrosine phosphorylation regulated	Non-dependency	TRUE	FALSE	FALSE	FALSE	FALSE	Non-dependency	TRUE	FALSE	FALSE	FALSE	FALSE
CACFD1	11094	calcium channel flower domain containing 1	Non-dependency	TRUE	FALSE	FALSE	FALSE	FALSE	Weakly Selective Dependency	FALSE	TRUE	FALSE	FALSE	FALSE
CACHD1	57685	cache domain containing 1	Non-dependency	TRUE	FALSE	FALSE	FALSE	FALSE	Non-dependency	TRUE	FALSE	FALSE	FALSE	FALSE
CACNA1A	773	calcium voltage-gated channel subunit alpha1 A	Weakly Selective Dependency	FALSE	TRUE	FALSE	FALSE	FALSE	Non-dependency	TRUE	FALSE	FALSE	FALSE	FALSE
CACNA1B	774	calcium voltage-gated channel subunit alpha1 B	Weakly Selective Dependency	FALSE	TRUE	FALSE	FALSE	FALSE	Weakly Selective Dependency	FALSE	TRUE	FALSE	FALSE	FALSE
CACNA1C	775	calcium voltage-gated channel subunit alpha1 C	Non-dependency	TRUE	FALSE	FALSE	FALSE	FALSE	Weakly Selective Dependency	FALSE	TRUE	FALSE	FALSE	FALSE
CACNA1D	776	calcium voltage-gated channel subunit alpha1 D	Non-dependency	TRUE	FALSE	FALSE	FALSE	FALSE	Non-dependency	TRUE	FALSE	FALSE	FALSE	FALSE
CACNA1E	777	calcium voltage-gated channel subunit alpha1 E	Non-dependency	TRUE	FALSE	FALSE	FALSE	FALSE	Non-dependency	TRUE	FALSE	FALSE	FALSE	FALSE
CACNA1G	8913	calcium voltage-gated channel subunit alpha1 G	Weakly Selective Dependency	FALSE	TRUE	FALSE	FALSE	FALSE	Non-dependency	TRUE	FALSE	FALSE	FALSE	FALSE
CACNA1H	8912	calcium voltage-gated channel subunit alpha1 H	Non-dependency	TRUE	FALSE	FALSE	FALSE	FALSE	Non-dependency	TRUE	FALSE	FALSE	FALSE	FALSE
CACNA1I	8911	calcium voltage-gated channel subunit alpha1 I	Weakly Selective Dependency	FALSE	TRUE	FALSE	FALSE	FALSE	Weakly Selective Dependency	FALSE	TRUE	FALSE	FALSE	FALSE
CACNA1S	779	calcium voltage-gated channel subunit alpha1 S	Non-dependency	TRUE	FALSE	FALSE	FALSE	FALSE	Non-dependency	TRUE	FALSE	FALSE	FALSE	FALSE
CACNA2D1	781	calcium voltage-gated channel auxiliary subunit alpha2delta 1	Non-dependency	TRUE	FALSE	FALSE	FALSE	FALSE	Non-dependency	TRUE	FALSE	FALSE	FALSE	FALSE
CACNA2D2	9254	calcium voltage-gated channel auxiliary subunit alpha2delta 2	Non-dependency	TRUE	FALSE	FALSE	FALSE	FALSE	Non-dependency	TRUE	FALSE	FALSE	FALSE	FALSE
CACNA2D3	55799	calcium voltage-gated channel auxiliary subunit alpha2delta 3	Non-dependency	TRUE	FALSE	FALSE	FALSE	FALSE	Weakly Selective Dependency	FALSE	TRUE	FALSE	FALSE	FALSE
CACNA2D4	93589	calcium voltage-gated channel auxiliary subunit alpha2delta 4	Non-dependency	TRUE	FALSE	FALSE	FALSE	FALSE	Non-dependency	TRUE	FALSE	FALSE	FALSE	FALSE
CACNB1	782	calcium voltage-gated channel auxiliary subunit beta 1	Weakly Selective Dependency	FALSE	TRUE	FALSE	FALSE	FALSE	Weakly Selective Dependency	FALSE	TRUE	FALSE	FALSE	FALSE
CACNB2	783	calcium voltage-gated channel auxiliary subunit beta 2	Non-dependency	TRUE	FALSE	FALSE	FALSE	FALSE	Non-dependency	TRUE	FALSE	FALSE	FALSE	FALSE
CACNB3	784	calcium voltage-gated channel auxiliary subunit beta 3	Pan-dependency	FALSE	FALSE	FALSE	FALSE	TRUE	Weakly Selective Dependency	FALSE	TRUE	FALSE	FALSE	FALSE
CACNB4	785	calcium voltage-gated channel auxiliary subunit beta 4	Non-dependency	TRUE	FALSE	FALSE	FALSE	FALSE	Non-dependency	TRUE	FALSE	FALSE	FALSE	FALSE
CACNG1	786	calcium voltage-gated channel auxiliary subunit gamma 1	Non-dependency	TRUE	FALSE	FALSE	FALSE	FALSE	Non-dependency	TRUE	FALSE	FALSE	FALSE	FALSE
CACNG2	10369	calcium voltage-gated channel auxiliary subunit gamma 2	Non-dependency	TRUE	FALSE	FALSE	FALSE	FALSE	Weakly Selective Dependency	FALSE	TRUE	FALSE	FALSE	FALSE
CACNG3	10368	calcium voltage-gated channel auxiliary subunit gamma 3	Non-dependency	TRUE	FALSE	FALSE	FALSE	FALSE	Non-dependency	TRUE	FALSE	FALSE	FALSE	FALSE
CACNG4	27092	calcium voltage-gated channel auxiliary subunit gamma 4	Non-dependency	TRUE	FALSE	FALSE	FALSE	FALSE	Non-dependency	TRUE	FALSE	FALSE	FALSE	FALSE
CACNG5	27091	calcium voltage-gated channel auxiliary subunit gamma 5	Non-dependency	TRUE	FALSE	FALSE	FALSE	FALSE	Weakly Selective Dependency	FALSE	TRUE	FALSE	FALSE	FALSE
CACNG6	59285	calcium voltage-gated channel auxiliary subunit gamma 6	Non-dependency	TRUE	FALSE	FALSE	FALSE	FALSE	Non-dependency	TRUE	FALSE	FALSE	FALSE	FALSE
CACNG7	59284	calcium voltage-gated channel auxiliary subunit gamma 7	Non-dependency	TRUE	FALSE	FALSE	FALSE	FALSE	Non-dependency	TRUE	FALSE	FALSE	FALSE	FALSE
CACNG8	59283	calcium voltage-gated channel auxiliary subunit gamma 8	Non-dependency	TRUE	FALSE	FALSE	FALSE	FALSE	Weakly Selective Dependency	FALSE	TRUE	FALSE	FALSE	FALSE
CACUL1	143384	CDK2 associated cullin domain 1	Non-dependency	TRUE	FALSE	FALSE	FALSE	FALSE	Weakly Selective Dependency	FALSE	TRUE	FALSE	FALSE	FALSE
CACYBP	27101	calcyclin binding protein	Weakly Selective Dependency	FALSE	TRUE	FALSE	FALSE	FALSE	Non-dependency	TRUE	FALSE	FALSE	FALSE	FALSE
CAD	790	carbamoyl-phosphate synthetase 2, aspartate transcarbamylase, and dihydroorotase	High-variance Dependency	FALSE	FALSE	FALSE	TRUE	FALSE	High-variance Dependency	FALSE	FALSE	FALSE	TRUE	FALSE
CADM1	23705	cell adhesion molecule 1	Weakly Selective Dependency	FALSE	TRUE	FALSE	FALSE	FALSE	Non-dependency	TRUE	FALSE	FALSE	FALSE	FALSE
CADM2	253559	cell adhesion molecule 2	Non-dependency	TRUE	FALSE	FALSE	FALSE	FALSE	Non-dependency	TRUE	FALSE	FALSE	FALSE	FALSE
CADM3	57863	cell adhesion molecule 3	Non-dependency	TRUE	FALSE	FALSE	FALSE	FALSE	Non-dependency	TRUE	FALSE	FALSE	FALSE	FALSE
CADM4	199731	cell adhesion molecule 4	High-variance Dependency	FALSE	FALSE	FALSE	TRUE	TRUE	Non-dependency	TRUE	FALSE	FALSE	FALSE	FALSE
CADPS	8618	calcium dependent secretion activator	Weakly Selective Dependency	FALSE	TRUE	FALSE	FALSE	FALSE	Non-dependency	TRUE	FALSE	FALSE	FALSE	FALSE
CADPS2	93664	calcium dependent secretion activator 2	Non-dependency	TRUE	FALSE	FALSE	FALSE	FALSE	Non-dependency	TRUE	FALSE	FALSE	FALSE	FALSE
CAGE1	285782	cancer antigen 1	Non-dependency	TRUE	FALSE	FALSE	FALSE	FALSE	Weakly Selective Dependency	FALSE	TRUE	FALSE	FALSE	FALSE
CALB1	793	calbindin 1	Non-dependency	TRUE	FALSE	FALSE	FALSE	FALSE	Non-dependency	TRUE	FALSE	FALSE	FALSE	FALSE
CALB2	794	calbindin 2	Non-dependency	TRUE	FALSE	FALSE	FALSE	FALSE	Non-dependency	TRUE	FALSE	FALSE	FALSE	FALSE
CALCA	796	calcitonin related polypeptide alpha	Non-dependency	TRUE	FALSE	FALSE	FALSE	FALSE	Non-dependency	TRUE	FALSE	FALSE	FALSE	FALSE
CALCB	797	calcitonin related polypeptide beta	Weakly Selective Dependency	FALSE	TRUE	FALSE	FALSE	FALSE	Non-dependency	TRUE	FALSE	FALSE	FALSE	FALSE
CALCOCO2	10241	calcium binding and coiled-coil domain 2	Non-dependency	TRUE	FALSE	FALSE	FALSE	FALSE	Non-dependency	TRUE	FALSE	FALSE	FALSE	FALSE
CALCR	799	calcitonin receptor	Non-dependency	TRUE	FALSE	FALSE	FALSE	FALSE	Non-dependency	TRUE	FALSE	FALSE	FALSE	FALSE
CALCRL	10203	calcitonin receptor like receptor	Non-dependency	TRUE	FALSE	FALSE	FALSE	FALSE	Non-dependency	TRUE	FALSE	FALSE	FALSE	FALSE
CALD1	800	caldesmon 1	Non-dependency	TRUE	FALSE	FALSE	FALSE	FALSE	Weakly Selective Dependency	FALSE	TRUE	FALSE	FALSE	FALSE
CALHM1	255022	calcium homeostasis modulator 1	Non-dependency	TRUE	FALSE	FALSE	FALSE	FALSE	Non-dependency	TRUE	FALSE	FALSE	FALSE	FALSE
CALHM3	119395	calcium homeostasis modulator 3	Non-dependency	TRUE	FALSE	FALSE	FALSE	FALSE	Weakly Selective Dependency	FALSE	TRUE	FALSE	FALSE	FALSE
CALHM4	221301	calcium homeostasis modulator family member 4	Non-dependency	TRUE	FALSE	FALSE	FALSE	FALSE	Non-dependency	TRUE	FALSE	FALSE	FALSE	FALSE
CALHM5	254228	calcium homeostasis modulator family member 5	Non-dependency	TRUE	FALSE	FALSE	FALSE	FALSE	Weakly Selective Dependency	FALSE	TRUE	FALSE	FALSE	FALSE
CALM1	801	calmodulin 1	Weakly Selective Dependency	FALSE	TRUE	FALSE	FALSE	FALSE	Weakly Selective Dependency	FALSE	TRUE	FALSE	FALSE	FALSE
CALM2	805	calmodulin 2	Weakly Selective Dependency	FALSE	TRUE	FALSE	FALSE	FALSE	Weakly Selective Dependency	FALSE	TRUE	FALSE	FALSE	FALSE
CALM3	808	calmodulin 3	Weakly Selective Dependency	FALSE	TRUE	FALSE	FALSE	FALSE	Weakly Selective Dependency	FALSE	TRUE	FALSE	FALSE	FALSE
CALML4	91860	calmodulin like 4	Non-dependency	TRUE	FALSE	FALSE	FALSE	FALSE	Non-dependency	TRUE	FALSE	FALSE	FALSE	FALSE
CALML5	51806	calmodulin like 5	Weakly Selective Dependency	FALSE	TRUE	FALSE	FALSE	FALSE	Non-dependency	TRUE	FALSE	FALSE	FALSE	FALSE
CALML6	163688	calmodulin like 6	Weakly Selective Dependency	FALSE	TRUE	FALSE	FALSE	FALSE	Non-dependency	TRUE	FALSE	FALSE	FALSE	FALSE
CALN1	83698	calneuron 1	Weakly Selective Dependency	FALSE	TRUE	FALSE	FALSE	FALSE	Weakly Selective Dependency	FALSE	TRUE	FALSE	FALSE	FALSE
CALR	811	calreticulin	Weakly Selective Dependency	FALSE	TRUE	FALSE	FALSE	FALSE	Non-dependency	TRUE	FALSE	FALSE	FALSE	FALSE
CALR3	125972	calreticulin 3	Non-dependency	TRUE	FALSE	FALSE	FALSE	FALSE	Non-dependency	TRUE	FALSE	FALSE	FALSE	FALSE
CALU	813	calumenin	Non-dependency	TRUE	FALSE	FALSE	FALSE	FALSE	Non-dependency	TRUE	FALSE	FALSE	FALSE	FALSE
CALY	50632	calcyon neuron specific vesicular protein	Non-dependency	TRUE	FALSE	FALSE	FALSE	FALSE	Non-dependency	TRUE	FALSE	FALSE	FALSE	FALSE
CAMK1	8536	calcium/calmodulin dependent protein kinase I	Non-dependency	TRUE	FALSE	FALSE	FALSE	FALSE	Non-dependency	TRUE	FALSE	FALSE	FALSE	FALSE
CAMK1D	57118	calcium/calmodulin dependent protein kinase ID	Non-dependency	TRUE	FALSE	FALSE	FALSE	FALSE	Non-dependency	TRUE	FALSE	FALSE	FALSE	FALSE
CAMK1G	57172	calcium/calmodulin dependent protein kinase IG	Weakly Selective Dependency	FALSE	TRUE	FALSE	FALSE	FALSE	Non-dependency	TRUE	FALSE	FALSE	FALSE	FALSE
CAMK2A	815	calcium/calmodulin dependent protein kinase II alpha	Non-dependency	TRUE	FALSE	FALSE	FALSE	FALSE	Weakly Selective Dependency	FALSE	TRUE	FALSE	FALSE	FALSE
CAMK2B	816	calcium/calmodulin dependent protein kinase II beta	Non-dependency	TRUE	FALSE	FALSE	FALSE	FALSE	Weakly Selective Dependency	FALSE	TRUE	FALSE	FALSE	FALSE
CAMK2D	817	calcium/calmodulin dependent protein kinase II delta	Non-dependency	TRUE	FALSE	FALSE	FALSE	FALSE	Non-dependency	TRUE	FALSE	FALSE	FALSE	FALSE
CAMK2G	818	calcium/calmodulin dependent protein kinase II gamma	Weakly Selective Dependency	FALSE	TRUE	FALSE	FALSE	FALSE	Non-dependency	TRUE	FALSE	FALSE	FALSE	FALSE
CAMK2N1	55450	calcium/calmodulin dependent protein kinase II inhibitor 1	Non-dependency	TRUE	FALSE	FALSE	FALSE	FALSE	Weakly Selective Dependency	FALSE	TRUE	FALSE	FALSE	FALSE
CAMK4	814	calcium/calmodulin dependent protein kinase IV	Non-dependency	TRUE	FALSE	FALSE	FALSE	FALSE	Non-dependency	TRUE	FALSE	FALSE	FALSE	FALSE
CAMKK1	84254	calcium/calmodulin dependent protein kinase kinase 1	Non-dependency	TRUE	FALSE	FALSE	FALSE	FALSE	Weakly Selective Dependency	FALSE	TRUE	FALSE	FALSE	FALSE
CAMKK2	10645	calcium/calmodulin dependent protein kinase kinase 2	Weakly Selective Dependency	FALSE	TRUE	FALSE	FALSE	FALSE	Non-dependency	TRUE	FALSE	FALSE	FALSE	FALSE
CAMKMT	79823	calmodulin-lysine N-methyltransferase	Non-dependency	TRUE	FALSE	FALSE	FALSE	FALSE	Non-dependency	TRUE	FALSE	FALSE	FALSE	FALSE
CAMKV	79012	CaM kinase like vesicle associated	Non-dependency	TRUE	FALSE	FALSE	FALSE	FALSE	Weakly Selective Dependency	FALSE	TRUE	FALSE	FALSE	FALSE
CAMLG	819	calcium modulating ligand	High-variance Dependency	FALSE	FALSE	FALSE	TRUE	TRUE	Non-dependency	TRUE	FALSE	FALSE	FALSE	FALSE
CAMP	820	cathelicidin antimicrobial peptide	Weakly Selective Dependency	FALSE	TRUE	FALSE	FALSE	FALSE	Non-dependency	TRUE	FALSE	FALSE	FALSE	FALSE
CAMTA1	23261	calmodulin binding transcription activator 1	Non-dependency	TRUE	FALSE	FALSE	FALSE	FALSE	Non-dependency	TRUE	FALSE	FALSE	FALSE	FALSE
CAMTA2	23125	calmodulin binding transcription activator 2	Non-dependency	TRUE	FALSE	FALSE	FALSE	FALSE	Weakly Selective Dependency	FALSE	TRUE	FALSE	FALSE	FALSE
CAND1	55832	cullin associated and neddylation dissociated 1	High-variance Dependency	FALSE	FALSE	FALSE	TRUE	FALSE	Weakly Selective Dependency	FALSE	TRUE	FALSE	FALSE	FALSE
CAND2	23066	cullin associated and neddylation dissociated 2 (putative)	Non-dependency	TRUE	FALSE	FALSE	FALSE	FALSE	Non-dependency	TRUE	FALSE	FALSE	FALSE	FALSE
CANT1	124583	calcium activated nucleotidase 1	Weakly Selective Dependency	FALSE	TRUE	FALSE	FALSE	FALSE	Non-dependency	TRUE	FALSE	FALSE	FALSE	FALSE
CANX	821	calnexin	Non-dependency	TRUE	FALSE	FALSE	FALSE	FALSE	Weakly Selective Dependency	FALSE	TRUE	FALSE	FALSE	FALSE
CAP1	10487	cyclase associated actin cytoskeleton regulatory protein 1	High-variance Dependency	FALSE	FALSE	FALSE	TRUE	TRUE	Weakly Selective Dependency	FALSE	TRUE	FALSE	FALSE	FALSE
CAP2	10486	cyclase associated actin cytoskeleton regulatory protein 2	Non-dependency	TRUE	FALSE	FALSE	FALSE	FALSE	Non-dependency	TRUE	FALSE	FALSE	FALSE	FALSE
CAPG	822	capping actin protein, gelsolin like	Non-dependency	TRUE	FALSE	FALSE	FALSE	FALSE	Weakly Selective Dependency	FALSE	TRUE	FALSE	FALSE	FALSE
CAPN1	823	calpain 1	Weakly Selective Dependency	FALSE	TRUE	FALSE	FALSE	FALSE	Non-dependency	TRUE	FALSE	FALSE	FALSE	FALSE
CAPN2	824	calpain 2	Non-dependency	TRUE	FALSE	FALSE	FALSE	FALSE	Weakly Selective Dependency	FALSE	TRUE	FALSE	FALSE	FALSE
CAPN3	825	calpain 3	Weakly Selective Dependency	FALSE	TRUE	FALSE	FALSE	FALSE	Non-dependency	TRUE	FALSE	FALSE	FALSE	FALSE
CAPN5	726	calpain 5	Weakly Selective Dependency	FALSE	TRUE	FALSE	FALSE	FALSE	Non-dependency	TRUE	FALSE	FALSE	FALSE	FALSE
CAPN7	23473	calpain 7	Non-dependency	TRUE	FALSE	FALSE	FALSE	FALSE	Non-dependency	TRUE	FALSE	FALSE	FALSE	FALSE
CAPN9	10753	calpain 9	Weakly Selective Dependency	FALSE	TRUE	FALSE	FALSE	FALSE	Non-dependency	TRUE	FALSE	FALSE	FALSE	FALSE
CAPN10	11132	calpain 10	Weakly Selective Dependency	FALSE	TRUE	FALSE	FALSE	FALSE	Non-dependency	TRUE	FALSE	FALSE	FALSE	FALSE
CAPN11	11131	calpain 11	Weakly Selective Dependency	FALSE	TRUE	FALSE	FALSE	FALSE	Non-dependency	TRUE	FALSE	FALSE	FALSE	FALSE
CAPN12	147968	calpain 12	Non-dependency	TRUE	FALSE	FALSE	FALSE	FALSE	Non-dependency	TRUE	FALSE	FALSE	FALSE	FALSE
CAPN13	92291	calpain 13	Weakly Selective Dependency	FALSE	TRUE	FALSE	FALSE	FALSE	Non-dependency	TRUE	FALSE	FALSE	FALSE	FALSE
CAPN15	6650	calpain 15	Weakly Selective Dependency	FALSE	TRUE	FALSE	FALSE	FALSE	Non-dependency	TRUE	FALSE	FALSE	FALSE	FALSE
CAPNS1	826	calpain small subunit 1	Weakly Selective Dependency	FALSE	TRUE	FALSE	FALSE	FALSE	Weakly Selective Dependency	FALSE	TRUE	FALSE	FALSE	FALSE
CAPNS2	84290	calpain small subunit 2	Non-dependency	TRUE	FALSE	FALSE	FALSE	FALSE	Weakly Selective Dependency	FALSE	TRUE	FALSE	FALSE	FALSE
CAPRIN1	4076	cell cycle associated protein 1	High-variance Dependency	FALSE	FALSE	FALSE	TRUE	FALSE	Weakly Selective Dependency	FALSE	TRUE	FALSE	FALSE	FALSE
CAPRIN2	65981	caprin family member 2	Non-dependency	TRUE	FALSE	FALSE	FALSE	FALSE	Weakly Selective Dependency	FALSE	TRUE	FALSE	FALSE	FALSE
CAPS	828	calcyphosine	Weakly Selective Dependency	FALSE	TRUE	FALSE	FALSE	FALSE	Non-dependency	TRUE	FALSE	FALSE	FALSE	FALSE
CAPS2	84698	calcyphosine 2	Non-dependency	TRUE	FALSE	FALSE	FALSE	FALSE	Weakly Selective Dependency	FALSE	TRUE	FALSE	FALSE	FALSE
CAPZA1	829	capping actin protein of muscle Z-line subunit alpha 1	Non-dependency	TRUE	FALSE	FALSE	FALSE	FALSE	Weakly Selective Dependency	FALSE	TRUE	FALSE	FALSE	FALSE
CAPZA2	830	capping actin protein of muscle Z-line subunit alpha 2	Non-dependency	TRUE	FALSE	FALSE	FALSE	FALSE	Non-dependency	TRUE	FALSE	FALSE	FALSE	FALSE
CAPZA3	93661	capping actin protein of muscle Z-line subunit alpha 3	Non-dependency	TRUE	FALSE	FALSE	FALSE	FALSE	Non-dependency	TRUE	FALSE	FALSE	FALSE	FALSE
CAPZB	832	capping actin protein of muscle Z-line subunit beta	Pan-dependency	FALSE	FALSE	FALSE	FALSE	TRUE	High-variance Dependency	FALSE	FALSE	FALSE	TRUE	FALSE
CARD6	84674	caspase recruitment domain family member 6	Non-dependency	TRUE	FALSE	FALSE	FALSE	FALSE	Non-dependency	TRUE	FALSE	FALSE	FALSE	FALSE
CARD8	22900	caspase recruitment domain family member 8	Non-dependency	TRUE	FALSE	FALSE	FALSE	FALSE	Weakly Selective Dependency	FALSE	TRUE	FALSE	FALSE	FALSE
CARD9	64170	caspase recruitment domain family member 9	Non-dependency	TRUE	FALSE	FALSE	FALSE	FALSE	Weakly Selective Dependency	FALSE	TRUE	FALSE	FALSE	FALSE
CARD10	29775	caspase recruitment domain family member 10	Weakly Selective Dependency	FALSE	TRUE	FALSE	FALSE	FALSE	Non-dependency	TRUE	FALSE	FALSE	FALSE	FALSE
CARD11	84433	caspase recruitment domain family member 11	Weakly Selective Dependency	FALSE	TRUE	FALSE	FALSE	FALSE	Weakly Selective Dependency	FALSE	TRUE	FALSE	FALSE	FALSE
CARD14	79092	caspase recruitment domain family member 14	Non-dependency	TRUE	FALSE	FALSE	FALSE	FALSE	Weakly Selective Dependency	FALSE	TRUE	FALSE	FALSE	FALSE
CARD16	114769	caspase recruitment domain family member 16	Non-dependency	TRUE	FALSE	FALSE	FALSE	FALSE	Non-dependency	TRUE	FALSE	FALSE	FALSE	FALSE
CARD17	440068	caspase recruitment domain family member 17	Non-dependency	TRUE	FALSE	FALSE	FALSE	FALSE	Non-dependency	TRUE	FALSE	FALSE	FALSE	FALSE
CARD18	59082	caspase recruitment domain family member 18	Non-dependency	TRUE	FALSE	FALSE	FALSE	FALSE	Weakly Selective Dependency	FALSE	TRUE	FALSE	FALSE	FALSE
CARF	79800	calcium responsive transcription factor	Non-dependency	TRUE	FALSE	FALSE	FALSE	FALSE	Non-dependency	TRUE	FALSE	FALSE	FALSE	FALSE
CARHSP1	23589	calcium regulated heat stable protein 1	Non-dependency	TRUE	FALSE	FALSE	FALSE	FALSE	Non-dependency	TRUE	FALSE	FALSE	FALSE	FALSE
CARM1	10498	coactivator associated arginine methyltransferase 1	High-variance Dependency	FALSE	FALSE	FALSE	TRUE	FALSE	Non-dependency	TRUE	FALSE	FALSE	FALSE	FALSE
CARMIL1	55604	capping protein regulator and myosin 1 linker 1	Non-dependency	TRUE	FALSE	FALSE	FALSE	FALSE	Non-dependency	TRUE	FALSE	FALSE	FALSE	FALSE
CARMIL2	146206	capping protein regulator and myosin 1 linker 2	Non-dependency	TRUE	FALSE	FALSE	FALSE	FALSE	Weakly Selective Dependency	FALSE	TRUE	FALSE	FALSE	FALSE
CARS	833	cysteinyl-tRNA synthetase	Pan-dependency	FALSE	FALSE	FALSE	FALSE	TRUE	High-variance Dependency	FALSE	FALSE	FALSE	TRUE	FALSE
CARS2	79587	cysteinyl-tRNA synthetase 2, mitochondrial	High-variance Dependency	FALSE	FALSE	FALSE	TRUE	FALSE	Weakly Selective Dependency	FALSE	TRUE	FALSE	FALSE	FALSE
CARTPT	9607	CART prepropeptide	Non-dependency	TRUE	FALSE	FALSE	FALSE	FALSE	Weakly Selective Dependency	FALSE	TRUE	FALSE	FALSE	FALSE
CASC1	55259	cancer susceptibility 1	Weakly Selective Dependency	FALSE	TRUE	FALSE	FALSE	FALSE	Non-dependency	TRUE	FALSE	FALSE	FALSE	FALSE
CASC3	22794	CASC3, exon junction complex subunit	High-variance Dependency	FALSE	FALSE	FALSE	TRUE	FALSE	Non-dependency	TRUE	FALSE	FALSE	FALSE	FALSE
CASC4	113201	cancer susceptibility 4	Non-dependency	TRUE	FALSE	FALSE	FALSE	FALSE	Non-dependency	TRUE	FALSE	FALSE	FALSE	FALSE
CASD1	64921	CAS1 domain containing 1	Non-dependency	TRUE	FALSE	FALSE	FALSE	FALSE	Non-dependency	TRUE	FALSE	FALSE	FALSE	FALSE
CASKIN1	57524	CASK interacting protein 1	Weakly Selective Dependency	FALSE	TRUE	FALSE	FALSE	FALSE	Non-dependency	TRUE	FALSE	FALSE	FALSE	FALSE
CASKIN2	57513	CASK interacting protein 2	Weakly Selective Dependency	FALSE	TRUE	FALSE	FALSE	FALSE	Non-dependency	TRUE	FALSE	FALSE	FALSE	FALSE
CASP1	834	caspase 1	Non-dependency	TRUE	FALSE	FALSE	FALSE	FALSE	Non-dependency	TRUE	FALSE	FALSE	FALSE	FALSE
CASP2	835	caspase 2	Non-dependency	TRUE	FALSE	FALSE	FALSE	FALSE	Non-dependency	TRUE	FALSE	FALSE	FALSE	FALSE
CASP3	836	caspase 3	Non-dependency	TRUE	FALSE	FALSE	FALSE	FALSE	Non-dependency	TRUE	FALSE	FALSE	FALSE	FALSE
CASP4	837	caspase 4	Non-dependency	TRUE	FALSE	FALSE	FALSE	FALSE	Non-dependency	TRUE	FALSE	FALSE	FALSE	FALSE
CASP5	838	caspase 5	Non-dependency	TRUE	FALSE	FALSE	FALSE	FALSE	Non-dependency	TRUE	FALSE	FALSE	FALSE	FALSE
CASP6	839	caspase 6	Weakly Selective Dependency	FALSE	TRUE	FALSE	FALSE	FALSE	Weakly Selective Dependency	FALSE	TRUE	FALSE	FALSE	FALSE
CASP7	840	caspase 7	Non-dependency	TRUE	FALSE	FALSE	FALSE	FALSE	Non-dependency	TRUE	FALSE	FALSE	FALSE	FALSE
CASP8	841	caspase 8	Non-dependency	TRUE	FALSE	FALSE	FALSE	FALSE	Weakly Selective Dependency	FALSE	TRUE	FALSE	FALSE	FALSE
CASP9	842	caspase 9	Non-dependency	TRUE	FALSE	FALSE	FALSE	FALSE	Non-dependency	TRUE	FALSE	FALSE	FALSE	FALSE
CASP10	843	caspase 10	Non-dependency	TRUE	FALSE	FALSE	FALSE	FALSE	Non-dependency	TRUE	FALSE	FALSE	FALSE	FALSE
CASP14	23581	caspase 14	Non-dependency	TRUE	FALSE	FALSE	FALSE	FALSE	Non-dependency	TRUE	FALSE	FALSE	FALSE	FALSE
CASQ1	844	calsequestrin 1	Non-dependency	TRUE	FALSE	FALSE	FALSE	FALSE	Non-dependency	TRUE	FALSE	FALSE	FALSE	FALSE
CASQ2	845	calsequestrin 2	Weakly Selective Dependency	FALSE	TRUE	FALSE	FALSE	FALSE	Non-dependency	TRUE	FALSE	FALSE	FALSE	FALSE
CASR	846	calcium sensing receptor	Non-dependency	TRUE	FALSE	FALSE	FALSE	FALSE	Weakly Selective Dependency	FALSE	TRUE	FALSE	FALSE	FALSE
CAST	831	calpastatin	Weakly Selective Dependency	FALSE	TRUE	FALSE	FALSE	FALSE	Non-dependency	TRUE	FALSE	FALSE	FALSE	FALSE
CASTOR2	729438	cytosolic arginine sensor for mTORC1 subunit 2	Non-dependency	TRUE	FALSE	FALSE	FALSE	FALSE	High-variance Dependency	FALSE	FALSE	FALSE	TRUE	TRUE
CASTOR3	352954	CASTOR family member 3	Weakly Selective Dependency	FALSE	TRUE	FALSE	FALSE	FALSE	Weakly Selective Dependency	FALSE	TRUE	FALSE	FALSE	FALSE
CASZ1	54897	castor zinc finger 1	High-variance Dependency	FALSE	FALSE	FALSE	TRUE	FALSE	Non-dependency	TRUE	FALSE	FALSE	FALSE	FALSE
CAT	847	catalase	Weakly Selective Dependency	FALSE	TRUE	FALSE	FALSE	FALSE	Non-dependency	TRUE	FALSE	FALSE	FALSE	FALSE
CATSPER1	117144	cation channel sperm associated 1	Weakly Selective Dependency	FALSE	TRUE	FALSE	FALSE	FALSE	Weakly Selective Dependency	FALSE	TRUE	FALSE	FALSE	FALSE
CATSPER3	347732	cation channel sperm associated 3	Weakly Selective Dependency	FALSE	TRUE	FALSE	FALSE	FALSE	Non-dependency	TRUE	FALSE	FALSE	FALSE	FALSE
CATSPER4	378807	cation channel sperm associated 4	Non-dependency	TRUE	FALSE	FALSE	FALSE	FALSE	Non-dependency	TRUE	FALSE	FALSE	FALSE	FALSE
CATSPERB	79820	cation channel sperm associated auxiliary subunit beta	Non-dependency	TRUE	FALSE	FALSE	FALSE	FALSE	Weakly Selective Dependency	FALSE	TRUE	FALSE	FALSE	FALSE
CATSPERD	257062	cation channel sperm associated auxiliary subunit delta	Weakly Selective Dependency	FALSE	TRUE	FALSE	FALSE	FALSE	Weakly Selective Dependency	FALSE	TRUE	FALSE	FALSE	FALSE
CATSPERE	257044	catsper channel auxiliary subunit epsilon	Non-dependency	TRUE	FALSE	FALSE	FALSE	FALSE	Non-dependency	TRUE	FALSE	FALSE	FALSE	FALSE
CATSPERG	57828	cation channel sperm associated auxiliary subunit gamma	Weakly Selective Dependency	FALSE	TRUE	FALSE	FALSE	FALSE	Weakly Selective Dependency	FALSE	TRUE	FALSE	FALSE	FALSE
CAV1	857	caveolin 1	Weakly Selective Dependency	FALSE	TRUE	FALSE	FALSE	FALSE	Non-dependency	TRUE	FALSE	FALSE	FALSE	FALSE
CAV2	858	caveolin 2	Weakly Selective Dependency	FALSE	TRUE	FALSE	FALSE	FALSE	Non-dependency	TRUE	FALSE	FALSE	FALSE	FALSE
CAV3	859	caveolin 3	Non-dependency	TRUE	FALSE	FALSE	FALSE	FALSE	Non-dependency	TRUE	FALSE	FALSE	FALSE	FALSE
CAVIN1	284119	caveolae associated protein 1	Non-dependency	TRUE	FALSE	FALSE	FALSE	FALSE	Weakly Selective Dependency	FALSE	TRUE	FALSE	FALSE	FALSE
CAVIN2	8436	caveolae associated protein 2	Non-dependency	TRUE	FALSE	FALSE	FALSE	FALSE	Weakly Selective Dependency	FALSE	TRUE	FALSE	FALSE	FALSE
CAVIN3	112464	caveolae associated protein 3	Non-dependency	TRUE	FALSE	FALSE	FALSE	FALSE	Non-dependency	TRUE	FALSE	FALSE	FALSE	FALSE
CAVIN4	347273	caveolae associated protein 4	Non-dependency	TRUE	FALSE	FALSE	FALSE	FALSE	Non-dependency	TRUE	FALSE	FALSE	FALSE	FALSE
CBFA2T2	9139	CBFA2/RUNX1 translocation partner 2	Non-dependency	TRUE	FALSE	FALSE	FALSE	FALSE	Weakly Selective Dependency	FALSE	TRUE	FALSE	FALSE	FALSE
CBFA2T3	863	CBFA2/RUNX1 translocation partner 3	Weakly Selective Dependency	FALSE	TRUE	FALSE	FALSE	FALSE	Non-dependency	TRUE	FALSE	FALSE	FALSE	FALSE
CBFB	865	core-binding factor subunit beta	High-variance Dependency	FALSE	FALSE	FALSE	TRUE	FALSE	Strongly Selective Dependency	FALSE	FALSE	TRUE	FALSE	FALSE
CBL	867	Cbl proto-oncogene	Non-dependency	TRUE	FALSE	FALSE	FALSE	FALSE	Non-dependency	TRUE	FALSE	FALSE	FALSE	FALSE
CBLB	868	Cbl proto-oncogene B	Non-dependency	TRUE	FALSE	FALSE	FALSE	FALSE	Non-dependency	TRUE	FALSE	FALSE	FALSE	FALSE
CBLC	23624	Cbl proto-oncogene C	Weakly Selective Dependency	FALSE	TRUE	FALSE	FALSE	FALSE	Non-dependency	TRUE	FALSE	FALSE	FALSE	FALSE
CBLL1	79872	Cbl proto-oncogene like 1	High-variance Dependency	FALSE	FALSE	FALSE	TRUE	TRUE	Weakly Selective Dependency	FALSE	TRUE	FALSE	FALSE	FALSE
CBLN1	869	cerebellin 1 precursor	High-variance Dependency	FALSE	FALSE	FALSE	TRUE	TRUE	Non-dependency	TRUE	FALSE	FALSE	FALSE	FALSE
CBLN2	147381	cerebellin 2 precursor	Non-dependency	TRUE	FALSE	FALSE	FALSE	FALSE	Non-dependency	TRUE	FALSE	FALSE	FALSE	FALSE
CBLN3	643866	cerebellin 3 precursor	Weakly Selective Dependency	FALSE	TRUE	FALSE	FALSE	FALSE	Non-dependency	TRUE	FALSE	FALSE	FALSE	FALSE
CBLN4	140689	cerebellin 4 precursor	Non-dependency	TRUE	FALSE	FALSE	FALSE	FALSE	Non-dependency	TRUE	FALSE	FALSE	FALSE	FALSE
CBR1	873	carbonyl reductase 1	Non-dependency	TRUE	FALSE	FALSE	FALSE	FALSE	Non-dependency	TRUE	FALSE	FALSE	FALSE	FALSE
CBR3	874	carbonyl reductase 3	Non-dependency	TRUE	FALSE	FALSE	FALSE	FALSE	Non-dependency	TRUE	FALSE	FALSE	FALSE	FALSE
CBR4	84869	carbonyl reductase 4	Non-dependency	TRUE	FALSE	FALSE	FALSE	FALSE	Weakly Selective Dependency	FALSE	TRUE	FALSE	FALSE	FALSE
CBWD1	55871	COBW domain containing 1	Weakly Selective Dependency	FALSE	TRUE	FALSE	FALSE	FALSE	Weakly Selective Dependency	FALSE	TRUE	FALSE	FALSE	FALSE
CBWD2	150472	COBW domain containing 2	Pan-dependency	FALSE	FALSE	FALSE	FALSE	TRUE	Non-dependency	TRUE	FALSE	FALSE	FALSE	FALSE
CBX1	10951	chromobox 1	High-variance Dependency	FALSE	FALSE	FALSE	TRUE	TRUE	Non-dependency	TRUE	FALSE	FALSE	FALSE	FALSE
CBX2	84733	chromobox 2	Non-dependency	TRUE	FALSE	FALSE	FALSE	FALSE	Non-dependency	TRUE	FALSE	FALSE	FALSE	FALSE
CBX3	11335	chromobox 3	Weakly Selective Dependency	FALSE	TRUE	FALSE	FALSE	FALSE	Non-dependency	TRUE	FALSE	FALSE	FALSE	FALSE
CBX4	8535	chromobox 4	Weakly Selective Dependency	FALSE	TRUE	FALSE	FALSE	FALSE	Non-dependency	TRUE	FALSE	FALSE	FALSE	FALSE
CBX5	23468	chromobox 5	Weakly Selective Dependency	FALSE	TRUE	FALSE	FALSE	FALSE	Weakly Selective Dependency	FALSE	TRUE	FALSE	FALSE	FALSE
CBX6	23466	chromobox 6	Non-dependency	TRUE	FALSE	FALSE	FALSE	FALSE	Non-dependency	TRUE	FALSE	FALSE	FALSE	FALSE
CBX7	23492	chromobox 7	Weakly Selective Dependency	FALSE	TRUE	FALSE	FALSE	FALSE	Weakly Selective Dependency	FALSE	TRUE	FALSE	FALSE	FALSE
CBX8	57332	chromobox 8	Non-dependency	TRUE	FALSE	FALSE	FALSE	FALSE	Non-dependency	TRUE	FALSE	FALSE	FALSE	FALSE
CC2D1A	54862	coiled-coil and C2 domain containing 1A	Non-dependency	TRUE	FALSE	FALSE	FALSE	FALSE	High-variance Dependency	FALSE	FALSE	FALSE	TRUE	FALSE
CCAR1	55749	cell division cycle and apoptosis regulator 1	High-variance Dependency	FALSE	FALSE	FALSE	TRUE	TRUE	Weakly Selective Dependency	FALSE	TRUE	FALSE	FALSE	FALSE
CCAR2	57805	cell cycle and apoptosis regulator 2	Weakly Selective Dependency	FALSE	TRUE	FALSE	FALSE	FALSE	Weakly Selective Dependency	FALSE	TRUE	FALSE	FALSE	FALSE
CCBE1	147372	collagen and calcium binding EGF domains 1	Non-dependency	TRUE	FALSE	FALSE	FALSE	FALSE	Non-dependency	TRUE	FALSE	FALSE	FALSE	FALSE
CCDC3	83643	coiled-coil domain containing 3	Non-dependency	TRUE	FALSE	FALSE	FALSE	FALSE	Non-dependency	TRUE	FALSE	FALSE	FALSE	FALSE
CCDC6	8030	coiled-coil domain containing 6	High-variance Dependency	FALSE	FALSE	FALSE	TRUE	FALSE	Weakly Selective Dependency	FALSE	TRUE	FALSE	FALSE	FALSE
CCDC7	79741	coiled-coil domain containing 7	Non-dependency	TRUE	FALSE	FALSE	FALSE	FALSE	Non-dependency	TRUE	FALSE	FALSE	FALSE	FALSE
CCDC12	151903	coiled-coil domain containing 12	High-variance Dependency	FALSE	FALSE	FALSE	TRUE	FALSE	Non-dependency	TRUE	FALSE	FALSE	FALSE	FALSE
CCDC14	64770	coiled-coil domain containing 14	Non-dependency	TRUE	FALSE	FALSE	FALSE	FALSE	Non-dependency	TRUE	FALSE	FALSE	FALSE	FALSE
CCDC17	149483	coiled-coil domain containing 17	Non-dependency	TRUE	FALSE	FALSE	FALSE	FALSE	Non-dependency	TRUE	FALSE	FALSE	FALSE	FALSE
CCDC25	55246	coiled-coil domain containing 25	Weakly Selective Dependency	FALSE	TRUE	FALSE	FALSE	FALSE	Non-dependency	TRUE	FALSE	FALSE	FALSE	FALSE
CCDC27	148870	coiled-coil domain containing 27	Non-dependency	TRUE	FALSE	FALSE	FALSE	FALSE	Non-dependency	TRUE	FALSE	FALSE	FALSE	FALSE
CCDC28A	25901	coiled-coil domain containing 28A	Non-dependency	TRUE	FALSE	FALSE	FALSE	FALSE	Non-dependency	TRUE	FALSE	FALSE	FALSE	FALSE
CCDC28B	79140	coiled-coil domain containing 28B	Non-dependency	TRUE	FALSE	FALSE	FALSE	FALSE	Non-dependency	TRUE	FALSE	FALSE	FALSE	FALSE
CCDC34	91057	coiled-coil domain containing 34	Non-dependency	TRUE	FALSE	FALSE	FALSE	FALSE	Non-dependency	TRUE	FALSE	FALSE	FALSE	FALSE
CCDC36	339834	coiled-coil domain containing 36	Weakly Selective Dependency	FALSE	TRUE	FALSE	FALSE	FALSE	Non-dependency	TRUE	FALSE	FALSE	FALSE	FALSE
CCDC38	120935	coiled-coil domain containing 38	Weakly Selective Dependency	FALSE	TRUE	FALSE	FALSE	FALSE	Non-dependency	TRUE	FALSE	FALSE	FALSE	FALSE
CCDC42	146849	coiled-coil domain containing 42	Non-dependency	TRUE	FALSE	FALSE	FALSE	FALSE	Non-dependency	TRUE	FALSE	FALSE	FALSE	FALSE
CCDC47	57003	coiled-coil domain containing 47	Weakly Selective Dependency	FALSE	TRUE	FALSE	FALSE	FALSE	Non-dependency	TRUE	FALSE	FALSE	FALSE	FALSE
CCDC50	152137	coiled-coil domain containing 50	Non-dependency	TRUE	FALSE	FALSE	FALSE	FALSE	Non-dependency	TRUE	FALSE	FALSE	FALSE	FALSE
CCDC51	79714	coiled-coil domain containing 51	Strongly Selective Dependency	FALSE	FALSE	TRUE	TRUE	FALSE	Weakly Selective Dependency	FALSE	TRUE	FALSE	FALSE	FALSE
CCDC54	84692	coiled-coil domain containing 54	Non-dependency	TRUE	FALSE	FALSE	FALSE	FALSE	Weakly Selective Dependency	FALSE	TRUE	FALSE	FALSE	FALSE
CCDC58	131076	coiled-coil domain containing 58	Weakly Selective Dependency	FALSE	TRUE	FALSE	FALSE	FALSE	Non-dependency	TRUE	FALSE	FALSE	FALSE	FALSE
CCDC60	160777	coiled-coil domain containing 60	Non-dependency	TRUE	FALSE	FALSE	FALSE	FALSE	Non-dependency	TRUE	FALSE	FALSE	FALSE	FALSE
CCDC62	84660	coiled-coil domain containing 62	Weakly Selective Dependency	FALSE	TRUE	FALSE	FALSE	FALSE	Weakly Selective Dependency	FALSE	TRUE	FALSE	FALSE	FALSE
CCDC63	160762	coiled-coil domain containing 63	Non-dependency	TRUE	FALSE	FALSE	FALSE	FALSE	Non-dependency	TRUE	FALSE	FALSE	FALSE	FALSE
CCDC65	85478	coiled-coil domain containing 65	Non-dependency	TRUE	FALSE	FALSE	FALSE	FALSE	Weakly Selective Dependency	FALSE	TRUE	FALSE	FALSE	FALSE
CCDC66	285331	coiled-coil domain containing 66	Non-dependency	TRUE	FALSE	FALSE	FALSE	FALSE	Non-dependency	TRUE	FALSE	FALSE	FALSE	FALSE
CCDC68	80323	coiled-coil domain containing 68	Non-dependency	TRUE	FALSE	FALSE	FALSE	FALSE	Weakly Selective Dependency	FALSE	TRUE	FALSE	FALSE	FALSE
CCDC69	26112	coiled-coil domain containing 69	Non-dependency	TRUE	FALSE	FALSE	FALSE	FALSE	Non-dependency	TRUE	FALSE	FALSE	FALSE	FALSE
CCDC71	64925	coiled-coil domain containing 71	Weakly Selective Dependency	FALSE	TRUE	FALSE	FALSE	FALSE	Non-dependency	TRUE	FALSE	FALSE	FALSE	FALSE
CCDC73	493860	coiled-coil domain containing 73	Non-dependency	TRUE	FALSE	FALSE	FALSE	FALSE	Weakly Selective Dependency	FALSE	TRUE	FALSE	FALSE	FALSE
CCDC74A	90557	coiled-coil domain containing 74A	Non-dependency	TRUE	FALSE	FALSE	FALSE	FALSE	Weakly Selective Dependency	FALSE	TRUE	FALSE	FALSE	FALSE
CCDC74B	91409	coiled-coil domain containing 74B	Weakly Selective Dependency	FALSE	TRUE	FALSE	FALSE	FALSE	Weakly Selective Dependency	FALSE	TRUE	FALSE	FALSE	FALSE
CCDC77	84318	coiled-coil domain containing 77	Weakly Selective Dependency	FALSE	TRUE	FALSE	FALSE	FALSE	Non-dependency	TRUE	FALSE	FALSE	FALSE	FALSE
CCDC78	124093	coiled-coil domain containing 78	Pan-dependency	FALSE	FALSE	FALSE	FALSE	TRUE	Weakly Selective Dependency	FALSE	TRUE	FALSE	FALSE	FALSE
CCDC80	151887	coiled-coil domain containing 80	Non-dependency	TRUE	FALSE	FALSE	FALSE	FALSE	Non-dependency	TRUE	FALSE	FALSE	FALSE	FALSE
CCDC81	60494	coiled-coil domain containing 81	Non-dependency	TRUE	FALSE	FALSE	FALSE	FALSE	Weakly Selective Dependency	FALSE	TRUE	FALSE	FALSE	FALSE
CCDC82	79780	coiled-coil domain containing 82	Weakly Selective Dependency	FALSE	TRUE	FALSE	FALSE	FALSE	Non-dependency	TRUE	FALSE	FALSE	FALSE	FALSE
CCDC83	220047	coiled-coil domain containing 83	Non-dependency	TRUE	FALSE	FALSE	FALSE	FALSE	Weakly Selective Dependency	FALSE	TRUE	FALSE	FALSE	FALSE
CCDC84	338657	coiled-coil domain containing 84	Pan-dependency	FALSE	FALSE	FALSE	FALSE	TRUE	Non-dependency	TRUE	FALSE	FALSE	FALSE	FALSE
CCDC87	55231	coiled-coil domain containing 87	Weakly Selective Dependency	FALSE	TRUE	FALSE	FALSE	FALSE	Non-dependency	TRUE	FALSE	FALSE	FALSE	FALSE
CCDC88A	55704	coiled-coil domain containing 88A	Non-dependency	TRUE	FALSE	FALSE	FALSE	FALSE	Non-dependency	TRUE	FALSE	FALSE	FALSE	FALSE
CCDC90B	60492	coiled-coil domain containing 90B	Non-dependency	TRUE	FALSE	FALSE	FALSE	FALSE	Non-dependency	TRUE	FALSE	FALSE	FALSE	FALSE
CCDC91	55297	coiled-coil domain containing 91	Non-dependency	TRUE	FALSE	FALSE	FALSE	FALSE	Non-dependency	TRUE	FALSE	FALSE	FALSE	FALSE
CCDC92	80212	coiled-coil domain containing 92	Weakly Selective Dependency	FALSE	TRUE	FALSE	FALSE	FALSE	Weakly Selective Dependency	FALSE	TRUE	FALSE	FALSE	FALSE
CCDC93	54520	coiled-coil domain containing 93	Weakly Selective Dependency	FALSE	TRUE	FALSE	FALSE	FALSE	Weakly Selective Dependency	FALSE	TRUE	FALSE	FALSE	FALSE
CCDC96	257236	coiled-coil domain containing 96	Non-dependency	TRUE	FALSE	FALSE	FALSE	FALSE	High-variance Dependency	FALSE	FALSE	FALSE	TRUE	FALSE
CCDC97	90324	coiled-coil domain containing 97	Non-dependency	TRUE	FALSE	FALSE	FALSE	FALSE	Weakly Selective Dependency	FALSE	TRUE	FALSE	FALSE	FALSE
CCDC102B	79839	coiled-coil domain containing 102B	Non-dependency	TRUE	FALSE	FALSE	FALSE	FALSE	Weakly Selective Dependency	FALSE	TRUE	FALSE	FALSE	FALSE
CCDC110	256309	coiled-coil domain containing 110	Non-dependency	TRUE	FALSE	FALSE	FALSE	FALSE	Non-dependency	TRUE	FALSE	FALSE	FALSE	FALSE
CCDC112	153733	coiled-coil domain containing 112	Non-dependency	TRUE	FALSE	FALSE	FALSE	FALSE	Weakly Selective Dependency	FALSE	TRUE	FALSE	FALSE	FALSE
CCDC113	29070	coiled-coil domain containing 113	Non-dependency	TRUE	FALSE	FALSE	FALSE	FALSE	Non-dependency	TRUE	FALSE	FALSE	FALSE	FALSE
CCDC114	93233	coiled-coil domain containing 114	Weakly Selective Dependency	FALSE	TRUE	FALSE	FALSE	FALSE	High-variance Dependency	FALSE	FALSE	FALSE	TRUE	FALSE
CCDC115	84317	coiled-coil domain containing 115	Pan-dependency	FALSE	FALSE	FALSE	FALSE	TRUE	Weakly Selective Dependency	FALSE	TRUE	FALSE	FALSE	FALSE
CCDC116	164592	coiled-coil domain containing 116	Weakly Selective Dependency	FALSE	TRUE	FALSE	FALSE	FALSE	Non-dependency	TRUE	FALSE	FALSE	FALSE	FALSE
CCDC117	150275	coiled-coil domain containing 117	Weakly Selective Dependency	FALSE	TRUE	FALSE	FALSE	FALSE	Non-dependency	TRUE	FALSE	FALSE	FALSE	FALSE
CCDC121	79635	coiled-coil domain containing 121	Weakly Selective Dependency	FALSE	TRUE	FALSE	FALSE	FALSE	Weakly Selective Dependency	FALSE	TRUE	FALSE	FALSE	FALSE
CCDC122	160857	coiled-coil domain containing 122	Non-dependency	TRUE	FALSE	FALSE	FALSE	FALSE	Non-dependency	TRUE	FALSE	FALSE	FALSE	FALSE
CCDC126	90693	coiled-coil domain containing 126	Non-dependency	TRUE	FALSE	FALSE	FALSE	FALSE	Non-dependency	TRUE	FALSE	FALSE	FALSE	FALSE
CCDC136	64753	coiled-coil domain containing 136	Non-dependency	TRUE	FALSE	FALSE	FALSE	FALSE	Non-dependency	TRUE	FALSE	FALSE	FALSE	FALSE
CCDC138	165055	coiled-coil domain containing 138	Non-dependency	TRUE	FALSE	FALSE	FALSE	FALSE	Non-dependency	TRUE	FALSE	FALSE	FALSE	FALSE
CCDC140	151278	coiled-coil domain containing 140	Non-dependency	TRUE	FALSE	FALSE	FALSE	FALSE	Weakly Selective Dependency	FALSE	TRUE	FALSE	FALSE	FALSE
CCDC144A	9720	coiled-coil domain containing 144A	High-variance Dependency	FALSE	FALSE	FALSE	TRUE	FALSE	Non-dependency	TRUE	FALSE	FALSE	FALSE	FALSE
CCDC144NL	339184	coiled-coil domain containing 144 family, N-terminal like	High-variance Dependency	FALSE	FALSE	FALSE	TRUE	FALSE	Non-dependency	TRUE	FALSE	FALSE	FALSE	FALSE
CCDC146	57639	coiled-coil domain containing 146	Non-dependency	TRUE	FALSE	FALSE	FALSE	FALSE	Weakly Selective Dependency	FALSE	TRUE	FALSE	FALSE	FALSE
CCDC148	130940	coiled-coil domain containing 148	Non-dependency	TRUE	FALSE	FALSE	FALSE	FALSE	Non-dependency	TRUE	FALSE	FALSE	FALSE	FALSE
CCDC149	91050	coiled-coil domain containing 149	Non-dependency	TRUE	FALSE	FALSE	FALSE	FALSE	Non-dependency	TRUE	FALSE	FALSE	FALSE	FALSE
CCDC150	284992	coiled-coil domain containing 150	Non-dependency	TRUE	FALSE	FALSE	FALSE	FALSE	Non-dependency	TRUE	FALSE	FALSE	FALSE	FALSE
CCDC151	115948	coiled-coil domain containing 151	Non-dependency	TRUE	FALSE	FALSE	FALSE	FALSE	Weakly Selective Dependency	FALSE	TRUE	FALSE	FALSE	FALSE
CCDC155	147872	coiled-coil domain containing 155	Non-dependency	TRUE	FALSE	FALSE	FALSE	FALSE	Non-dependency	TRUE	FALSE	FALSE	FALSE	FALSE
CCDC167	154467	coiled-coil domain containing 167	Non-dependency	TRUE	FALSE	FALSE	FALSE	FALSE	Non-dependency	TRUE	FALSE	FALSE	FALSE	FALSE
CCDC169	728591	coiled-coil domain containing 169	Non-dependency	TRUE	FALSE	FALSE	FALSE	FALSE	Weakly Selective Dependency	FALSE	TRUE	FALSE	FALSE	FALSE
CCDC170	80129	coiled-coil domain containing 170	Non-dependency	TRUE	FALSE	FALSE	FALSE	FALSE	Non-dependency	TRUE	FALSE	FALSE	FALSE	FALSE
CCDC171	203238	coiled-coil domain containing 171	Weakly Selective Dependency	FALSE	TRUE	FALSE	FALSE	FALSE	Weakly Selective Dependency	FALSE	TRUE	FALSE	FALSE	FALSE
CCDC172	374355	coiled-coil domain containing 172	Non-dependency	TRUE	FALSE	FALSE	FALSE	FALSE	Weakly Selective Dependency	FALSE	TRUE	FALSE	FALSE	FALSE
CCDC178	374864	coiled-coil domain containing 178	Non-dependency	TRUE	FALSE	FALSE	FALSE	FALSE	Weakly Selective Dependency	FALSE	TRUE	FALSE	FALSE	FALSE
CCDC180	100499483	coiled-coil domain containing 180	Weakly Selective Dependency	FALSE	TRUE	FALSE	FALSE	FALSE	Weakly Selective Dependency	FALSE	TRUE	FALSE	FALSE	FALSE
CCDC181	57821	coiled-coil domain containing 181	Non-dependency	TRUE	FALSE	FALSE	FALSE	FALSE	Non-dependency	TRUE	FALSE	FALSE	FALSE	FALSE
CCDC183	84960	coiled-coil domain containing 183	Non-dependency	TRUE	FALSE	FALSE	FALSE	FALSE	Non-dependency	TRUE	FALSE	FALSE	FALSE	FALSE
CCDC186	55088	coiled-coil domain containing 186	Non-dependency	TRUE	FALSE	FALSE	FALSE	FALSE	Non-dependency	TRUE	FALSE	FALSE	FALSE	FALSE
CCDC189	90835	coiled-coil domain containing 189	Weakly Selective Dependency	FALSE	TRUE	FALSE	FALSE	FALSE	Non-dependency	TRUE	FALSE	FALSE	FALSE	FALSE
CCDC190	339512	coiled-coil domain containing 190	Non-dependency	TRUE	FALSE	FALSE	FALSE	FALSE	Non-dependency	TRUE	FALSE	FALSE	FALSE	FALSE
CCDC191	57577	coiled-coil domain containing 191	Non-dependency	TRUE	FALSE	FALSE	FALSE	FALSE	Weakly Selective Dependency	FALSE	TRUE	FALSE	FALSE	FALSE
CCDC198	55195	coiled-coil domain containing 198	Non-dependency	TRUE	FALSE	FALSE	FALSE	FALSE	Non-dependency	TRUE	FALSE	FALSE	FALSE	FALSE
CCHCR1	54535	coiled-coil alpha-helical rod protein 1	Non-dependency	TRUE	FALSE	FALSE	FALSE	FALSE	Weakly Selective Dependency	FALSE	TRUE	FALSE	FALSE	FALSE
CCIN	881	calicin	Weakly Selective Dependency	FALSE	TRUE	FALSE	FALSE	FALSE	Non-dependency	TRUE	FALSE	FALSE	FALSE	FALSE
CCK	885	cholecystokinin	Non-dependency	TRUE	FALSE	FALSE	FALSE	FALSE	Weakly Selective Dependency	FALSE	TRUE	FALSE	FALSE	FALSE
CCKBR	887	cholecystokinin B receptor	Weakly Selective Dependency	FALSE	TRUE	FALSE	FALSE	FALSE	Weakly Selective Dependency	FALSE	TRUE	FALSE	FALSE	FALSE
CCL1	6346	C-C motif chemokine ligand 1	Weakly Selective Dependency	FALSE	TRUE	FALSE	FALSE	FALSE	Non-dependency	TRUE	FALSE	FALSE	FALSE	FALSE
CCL2	6347	C-C motif chemokine ligand 2	Non-dependency	TRUE	FALSE	FALSE	FALSE	FALSE	Weakly Selective Dependency	FALSE	TRUE	FALSE	FALSE	FALSE
CCL3	6348	C-C motif chemokine ligand 3	Weakly Selective Dependency	FALSE	TRUE	FALSE	FALSE	FALSE	Non-dependency	TRUE	FALSE	FALSE	FALSE	FALSE
CCL4	6351	C-C motif chemokine ligand 4	Non-dependency	TRUE	FALSE	FALSE	FALSE	FALSE	Non-dependency	TRUE	FALSE	FALSE	FALSE	FALSE
CCL4L2	9560	C-C motif chemokine ligand 4 like 2	Weakly Selective Dependency	FALSE	TRUE	FALSE	FALSE	FALSE	Weakly Selective Dependency	FALSE	TRUE	FALSE	FALSE	FALSE
CCL5	6352	C-C motif chemokine ligand 5	Weakly Selective Dependency	FALSE	TRUE	FALSE	FALSE	FALSE	Weakly Selective Dependency	FALSE	TRUE	FALSE	FALSE	FALSE
CCL7	6354	C-C motif chemokine ligand 7	Weakly Selective Dependency	FALSE	TRUE	FALSE	FALSE	FALSE	Non-dependency	TRUE	FALSE	FALSE	FALSE	FALSE
CCL8	6355	C-C motif chemokine ligand 8	Non-dependency	TRUE	FALSE	FALSE	FALSE	FALSE	Non-dependency	TRUE	FALSE	FALSE	FALSE	FALSE
CCL11	6356	C-C motif chemokine ligand 11	Non-dependency	TRUE	FALSE	FALSE	FALSE	FALSE	Non-dependency	TRUE	FALSE	FALSE	FALSE	FALSE
CCL13	6357	C-C motif chemokine ligand 13	Non-dependency	TRUE	FALSE	FALSE	FALSE	FALSE	Non-dependency	TRUE	FALSE	FALSE	FALSE	FALSE
CCL14	6358	C-C motif chemokine ligand 14	Non-dependency	TRUE	FALSE	FALSE	FALSE	FALSE	Non-dependency	TRUE	FALSE	FALSE	FALSE	FALSE
CCL15	6359	C-C motif chemokine ligand 15	Non-dependency	TRUE	FALSE	FALSE	FALSE	FALSE	Non-dependency	TRUE	FALSE	FALSE	FALSE	FALSE
CCL16	6360	C-C motif chemokine ligand 16	Weakly Selective Dependency	FALSE	TRUE	FALSE	FALSE	FALSE	Non-dependency	TRUE	FALSE	FALSE	FALSE	FALSE
CCL17	6361	C-C motif chemokine ligand 17	Weakly Selective Dependency	FALSE	TRUE	FALSE	FALSE	FALSE	Non-dependency	TRUE	FALSE	FALSE	FALSE	FALSE
CCL18	6362	C-C motif chemokine ligand 18	Non-dependency	TRUE	FALSE	FALSE	FALSE	FALSE	Non-dependency	TRUE	FALSE	FALSE	FALSE	FALSE
CCL19	6363	C-C motif chemokine ligand 19	Weakly Selective Dependency	FALSE	TRUE	FALSE	FALSE	FALSE	Non-dependency	TRUE	FALSE	FALSE	FALSE	FALSE
CCL20	6364	C-C motif chemokine ligand 20	Non-dependency	TRUE	FALSE	FALSE	FALSE	FALSE	Weakly Selective Dependency	FALSE	TRUE	FALSE	FALSE	FALSE
CCL21	6366	C-C motif chemokine ligand 21	Weakly Selective Dependency	FALSE	TRUE	FALSE	FALSE	FALSE	Non-dependency	TRUE	FALSE	FALSE	FALSE	FALSE
CCL22	6367	C-C motif chemokine ligand 22	Non-dependency	TRUE	FALSE	FALSE	FALSE	FALSE	Non-dependency	TRUE	FALSE	FALSE	FALSE	FALSE
CCL23	6368	C-C motif chemokine ligand 23	Non-dependency	TRUE	FALSE	FALSE	FALSE	FALSE	Weakly Selective Dependency	FALSE	TRUE	FALSE	FALSE	FALSE
CCL24	6369	C-C motif chemokine ligand 24	Non-dependency	TRUE	FALSE	FALSE	FALSE	FALSE	Non-dependency	TRUE	FALSE	FALSE	FALSE	FALSE
CCL25	6370	C-C motif chemokine ligand 25	Non-dependency	TRUE	FALSE	FALSE	FALSE	FALSE	Weakly Selective Dependency	FALSE	TRUE	FALSE	FALSE	FALSE
CCL26	10344	C-C motif chemokine ligand 26	Weakly Selective Dependency	FALSE	TRUE	FALSE	FALSE	FALSE	Non-dependency	TRUE	FALSE	FALSE	FALSE	FALSE
CCL27	10850	C-C motif chemokine ligand 27	Weakly Selective Dependency	FALSE	TRUE	FALSE	FALSE	FALSE	Weakly Selective Dependency	FALSE	TRUE	FALSE	FALSE	FALSE
CCL28	56477	C-C motif chemokine ligand 28	Non-dependency	TRUE	FALSE	FALSE	FALSE	FALSE	Non-dependency	TRUE	FALSE	FALSE	FALSE	FALSE
CCNA1	8900	cyclin A1	Non-dependency	TRUE	FALSE	FALSE	FALSE	FALSE	Weakly Selective Dependency	FALSE	TRUE	FALSE	FALSE	FALSE
CCNA2	890	cyclin A2	Pan-dependency	FALSE	FALSE	FALSE	FALSE	TRUE	High-variance Dependency	FALSE	FALSE	FALSE	TRUE	FALSE
CCNB1	891	cyclin B1	Pan-dependency	FALSE	FALSE	FALSE	FALSE	TRUE	Weakly Selective Dependency	FALSE	TRUE	FALSE	FALSE	FALSE
CCNB1IP1	57820	cyclin B1 interacting protein 1	Weakly Selective Dependency	FALSE	TRUE	FALSE	FALSE	FALSE	Non-dependency	TRUE	FALSE	FALSE	FALSE	FALSE
CCNB2	9133	cyclin B2	Non-dependency	TRUE	FALSE	FALSE	FALSE	FALSE	Non-dependency	TRUE	FALSE	FALSE	FALSE	FALSE
CCNC	892	cyclin C	High-variance Dependency	FALSE	FALSE	FALSE	TRUE	FALSE	Weakly Selective Dependency	FALSE	TRUE	FALSE	FALSE	FALSE
CCND1	595	cyclin D1	High-variance Dependency	FALSE	FALSE	FALSE	TRUE	TRUE	High-variance Dependency	FALSE	FALSE	FALSE	TRUE	FALSE
CCND2	894	cyclin D2	Strongly Selective Dependency	FALSE	FALSE	TRUE	TRUE	FALSE	Strongly Selective Dependency	FALSE	FALSE	TRUE	FALSE	FALSE
CCND3	896	cyclin D3	Strongly Selective Dependency	FALSE	FALSE	TRUE	TRUE	FALSE	Strongly Selective Dependency	FALSE	FALSE	TRUE	FALSE	FALSE
CCNDBP1	23582	cyclin D1 binding protein 1	Non-dependency	TRUE	FALSE	FALSE	FALSE	FALSE	Non-dependency	TRUE	FALSE	FALSE	FALSE	FALSE
CCNE1	898	cyclin E1	Weakly Selective Dependency	FALSE	TRUE	FALSE	FALSE	FALSE	Strongly Selective Dependency	FALSE	FALSE	TRUE	FALSE	FALSE
CCNE2	9134	cyclin E2	Weakly Selective Dependency	FALSE	TRUE	FALSE	FALSE	FALSE	Weakly Selective Dependency	FALSE	TRUE	FALSE	FALSE	FALSE
CCNF	899	cyclin F	High-variance Dependency	FALSE	FALSE	FALSE	TRUE	FALSE	Non-dependency	TRUE	FALSE	FALSE	FALSE	FALSE
CCNG1	900	cyclin G1	Weakly Selective Dependency	FALSE	TRUE	FALSE	FALSE	FALSE	Non-dependency	TRUE	FALSE	FALSE	FALSE	FALSE
CCNG2	901	cyclin G2	Non-dependency	TRUE	FALSE	FALSE	FALSE	FALSE	Non-dependency	TRUE	FALSE	FALSE	FALSE	FALSE
CCNH	902	cyclin H	Pan-dependency	FALSE	FALSE	FALSE	FALSE	TRUE	Weakly Selective Dependency	FALSE	TRUE	FALSE	FALSE	FALSE
CCNI	10983	cyclin I	Non-dependency	TRUE	FALSE	FALSE	FALSE	FALSE	Non-dependency	TRUE	FALSE	FALSE	FALSE	FALSE
CCNI2	645121	cyclin I family member 2	Non-dependency	TRUE	FALSE	FALSE	FALSE	FALSE	Non-dependency	TRUE	FALSE	FALSE	FALSE	FALSE
CCNJ	54619	cyclin J	Weakly Selective Dependency	FALSE	TRUE	FALSE	FALSE	FALSE	Non-dependency	TRUE	FALSE	FALSE	FALSE	FALSE
CCNJL	79616	cyclin J like	Non-dependency	TRUE	FALSE	FALSE	FALSE	FALSE	Non-dependency	TRUE	FALSE	FALSE	FALSE	FALSE
CCNK	8812	cyclin K	Pan-dependency	FALSE	FALSE	FALSE	FALSE	TRUE	High-variance Dependency	FALSE	FALSE	FALSE	TRUE	TRUE
CCNL1	57018	cyclin L1	High-variance Dependency	FALSE	FALSE	FALSE	TRUE	TRUE	Non-dependency	TRUE	FALSE	FALSE	FALSE	FALSE
CCNL2	81669	cyclin L2	Weakly Selective Dependency	FALSE	TRUE	FALSE	FALSE	FALSE	Non-dependency	TRUE	FALSE	FALSE	FALSE	FALSE
CCNO	10309	cyclin O	Non-dependency	TRUE	FALSE	FALSE	FALSE	FALSE	Non-dependency	TRUE	FALSE	FALSE	FALSE	FALSE
CCNT1	904	cyclin T1	Weakly Selective Dependency	FALSE	TRUE	FALSE	FALSE	FALSE	Weakly Selective Dependency	FALSE	TRUE	FALSE	FALSE	FALSE
[truncated: 13,222 more rows]

## Sheet: Table S2b
symbol	entrez_id	name	CRISPR non-dependent cell line count	CRISPR dependent cell line count	CRISPR gene effect skewness	CRISPR dependency variance	CRISPR pan-dependency score	CRISPR LRT	RNAi non-dependent cell line count	RNAi dependent cell line count	RNAi gene effect skewness	RNAi dependency variance	RNAi pan-dependency score	RNAi LRT
A1BG	1	alpha-1-B glycoprotein	321	0	0.0891732	0.00046526	0.941871	20.4886	320	1	0.0854217	0.004046	0.882767	12.5168
A1CF	29974	APOBEC1 complementation factor	402	0	0.00687041	0.000559093	0.92797	19.5128	401	1	0.0301454	0.00300216	0.812271	24.4175
A2M	2	alpha-2-macroglobulin	321	0	-0.233808	0.00155714	0.776504	20.2709	320	1	-0.0960304	0.00496359	0.777927	21.0449
A2ML1	144568	alpha-2-macroglobulin like 1	321	0	0.0951358	5.8338e-05	0.974514	9.32185	320	1	-0.215082	0.00338175	0.996676	6.21735
A4GALT	53947	alpha 1,4-galactosyltransferase (P blood group)	314	0	-0.148943	0.00192098	0.810932	2.16456	314	0	-0.158121	0.00176347	0.940013	23.9845
A4GNT	51146	alpha-1,4-N-acetylglucosaminyltransferase	321	0	-0.0636433	0.000232739	0.929075	4.49323	321	0	-0.120569	0.000343344	0.83956	9.70014
AAAS	8086	aladin WD repeat nucleoporin	165	176	-1.19481	0.0437121	0.198544	52.511	333	8	-0.67045	0.0164623	0.655403	32.0532
AACS	65985	acetoacetyl-CoA synthetase	321	0	-0.373715	0.00105746	0.905499	31.4768	318	3	-0.497983	0.00647847	0.944235	13.1479
AADAC	13	arylacetamide deacetylase	321	0	0.15706	0.000258661	0.966108	14.744	316	5	0.0395161	0.0128444	0.94297	1.63496
AADACL2	344752	arylacetamide deacetylase like 2	182	0	-0.307656	7.36786e-05	0.960103	6.30633	181	1	-0.677619	0.00913298	0.819467	9.5252
AADACL4	343066	arylacetamide deacetylase like 4	195	0	0.119915	0.00131497	0.802947	0.520574	195	0	0.172815	0.0024427	0.919745	13.1608
AADAT	51166	aminoadipate aminotransferase	401	0	-0.0170233	0.000494775	0.92254	37.2213	401	0	0.384001	0.00041643	0.979288	12.1792
AAGAB	79719	alpha and gamma adaptin binding protein	195	0	-0.012407	0.00175732	0.885882	2.05196	195	0	-0.368858	0.0026334	0.732739	9.02005
AAK1	22848	AP2 associated kinase 1	382	19	-0.243197	0.019797	0.371973	6.40085	401	0	0.516038	4.44294e-05	0.919742	29.0068
AAMDC	28971	adipogenesis associated Mth938 domain containing	239	0	-0.0271166	0.00132932	0.850607	0.83725	239	0	0.052865	0.000881394	0.805344	3.30737
AAMP	14	angio associated migratory cell protein	23	318	0.376851	0.0295674	0.119329	9.27545	229	112	-0.589531	0.103077	0.34413	16.6784
AANAT	15	aralkylamine N-acetyltransferase	397	3	-0.175983	0.00851996	0.519299	9.20083	400	0	0.175098	0.000626461	0.85429	27.5649
AAR2	25980	AAR2 splicing factor homolog	193	2	-0.411182	0.00488953	0.826504	11.1732	195	0	0.335859	0.00163165	0.934315	3.71557
AARD	441376	alanine and arginine rich domain containing protein	188	7	-0.649304	0.0191074	0.452147	11.8617	195	0	0.202355	2.4217e-06	0.995992	1.20602
AARS	16	alanyl-tRNA synthetase	0	321	-0.301453	8.44999e-06	0.0149638	18.2044	321	0	-0.0687541	0.00367811	0.888227	0.264704
AARS2	57505	alanyl-tRNA synthetase 2, mitochondrial	23	298	-0.162131	0.0302081	0.115173	1.47988	317	4	-0.105317	0.0127625	0.796576	1.74865
AASDH	132949	aminoadipate-semialdehyde dehydrogenase	321	0	-0.602496	0.00317485	0.730392	24.2714	319	2	0.0978452	0.00348208	0.942904	16.5167
AASDHPPT	60496	aminoadipate-semialdehyde dehydrogenase-phosphopantetheinyl transferase	118	203	0.113271	0.0669872	0.233263	0.661783	321	0	-0.153677	0.000186045	0.978927	1.34122
AASS	10157	aminoadipate-semialdehyde synthase	320	1	-0.415985	0.00133489	0.961202	67.0982	321	0	-0.239356	0.00176458	0.788029	7.27686
AATF	26574	apoptosis antagonizing transcription factor	66	336	-0.233744	0.0360728	0.142465	6.06328	377	25	-0.181158	0.0299041	0.422155	8.58707
AATK	9625	apoptosis associated tyrosine kinase	396	4	-0.218065	0.011466	0.561032	12.4367	398	2	-0.00899556	0.00719491	0.659658	13.0939
ABAT	18	4-aminobutyrate aminotransferase	321	0	-0.102635	0.00376836	0.797667	16.0947	321	0	0.145699	0.00162165	0.892921	2.0941
ABCA1	19	ATP binding cassette subfamily A member 1	401	0	-0.244414	0.0029492	0.794122	16.9254	397	4	0.472836	0.00904666	0.838459	27.3834
ABCA2	20	ATP binding cassette subfamily A member 2	400	1	0.105416	0.00332945	0.80329	39.3122	401	0	-0.078088	0.000991036	0.826934	20.7179
ABCA3	21	ATP binding cassette subfamily A member 3	401	0	0.0503506	0.00228434	0.790613	21.1498	401	0	-0.0327688	0.00115471	0.874107	17.1626
ABCA4	24	ATP binding cassette subfamily A member 4	399	1	-0.183184	0.00510506	0.668368	6.10566	400	0	0.395793	0.00079338	0.940636	17.5926
ABCA5	23461	ATP binding cassette subfamily A member 5	401	0	0.0393564	0.00322558	0.711623	5.82198	401	0	0.114303	0.000570355	0.961926	16.96
ABCA6	23460	ATP binding cassette subfamily A member 6	401	0	0.100495	8.23406e-05	0.979789	25.7175	401	0	-0.258784	0.000629636	0.806977	51.7581
ABCA7	10347	ATP binding cassette subfamily A member 7	401	0	-0.0708589	0.000715117	0.934138	5.39826	401	0	0.102815	0.0001567	0.887166	15.0148
ABCA8	10351	ATP binding cassette subfamily A member 8	336	2	-0.57656	0.00399122	0.825073	20.1911	338	0	0.555995	8.22854e-05	0.907445	17.9618
ABCA9	10350	ATP binding cassette subfamily A member 9	400	0	-0.430596	0.000102925	0.972557	17.1592	400	0	0.398316	0.000136921	0.933347	21.2542
ABCA10	10349	ATP binding cassette subfamily A member 10	401	0	0.361716	1.12727e-05	0.985996	22.641	401	0	0.210845	0.00461192	0.669606	8.36277
ABCA12	26154	ATP binding cassette subfamily A member 12	398	2	-0.377184	0.00568586	0.735896	29.2109	400	0	0.106288	0.00389253	0.826822	11.345
ABCA13	154664	ATP binding cassette subfamily A member 13	400	1	-0.743392	0.00160592	0.87222	33.2416	401	0	-0.246507	0.000701681	0.952181	32.8312
ABCB1	5243	ATP binding cassette subfamily B member 1	401	0	-0.135849	0.00256148	0.717089	6.49566	400	1	-0.223137	0.0016826	0.887083	43.9225
ABCB4	5244	ATP binding cassette subfamily B member 4	400	0	0.596814	0.00196485	0.82857	77.7275	400	0	0.157176	0.00313146	0.748691	22.1395
ABCB5	340273	ATP binding cassette subfamily B member 5	401	0	-0.130991	0.00142021	0.831717	7.25086	397	4	-0.157768	0.00974344	0.925255	10.0681
ABCB6	10058	ATP binding cassette subfamily B member 6 (Langereis blood group)	401	0	0.0952002	0.00334724	0.729838	17.0335	401	0	0.541099	0.000154343	0.861154	32.5253
ABCB8	11194	ATP binding cassette subfamily B member 8	401	0	0.116498	0.000541418	0.937823	2.35746	401	0	-0.067604	0.000219212	0.952009	13.6144
ABCB9	23457	ATP binding cassette subfamily B member 9	400	1	-0.36295	0.00592585	0.613303	18.8775	391	10	-0.262489	0.0159538	0.585603	6.63661
ABCB10	23456	ATP binding cassette subfamily B member 10	266	135	-0.0766161	0.0456601	0.264456	2.80824	399	2	-0.148644	0.0054536	0.847152	24.7989
ABCB11	8647	ATP binding cassette subfamily B member 11	401	0	0.0686101	0.000948903	0.847823	21.2242	399	2	-0.23343	0.00348607	0.777822	33.9152
ABCC1	4363	ATP binding cassette subfamily C member 1	401	0	0.0498386	0.00077855	0.898584	5.84859	401	0	0.303098	0.000563519	0.916774	45.7197
ABCC2	1244	ATP binding cassette subfamily C member 2	400	0	0.289092	0.00109538	0.793093	26.3398	400	0	0.239233	0.000407961	0.853092	5.06747
ABCC3	8714	ATP binding cassette subfamily C member 3	391	9	-0.0335048	0.0163592	0.422499	5.6603	399	1	0.241085	0.00314417	0.92577	20.3307
ABCC4	10257	ATP binding cassette subfamily C member 4	400	0	0.608734	0.00064923	0.92644	39.9329	400	0	-0.514822	0.00250306	0.741961	14.4636
ABCC5	10057	ATP binding cassette subfamily C member 5	401	0	-0.267602	0.000585895	0.959303	39.0845	401	0	0.376782	0.00182893	0.816253	17.1427
ABCC6	368	ATP binding cassette subfamily C member 6	393	8	-0.202294	0.0182114	0.612051	3.22456	401	0	-0.267179	0.000446962	0.888329	6.85526
ABCC8	6833	ATP binding cassette subfamily C member 8	400	0	-0.366753	0.00112788	0.796937	15.0939	400	0	0.280901	0.00121827	0.92657	30.9325
ABCC9	10060	ATP binding cassette subfamily C member 9	402	0	0.588456	0.000672209	0.862109	39.2361	402	0	-0.110556	0.000376616	0.969869	8.40042
ABCC10	89845	ATP binding cassette subfamily C member 10	400	1	0.18137	0.00823159	0.537746	8.99508	401	0	-0.252158	0.000187287	0.980478	14.9756
ABCC11	85320	ATP binding cassette subfamily C member 11	401	0	-0.0432066	0.000176091	0.963305	3.13562	401	0	-0.409948	0.000235912	0.848362	22.8759
ABCC12	94160	ATP binding cassette subfamily C member 12	401	0	-0.0323702	0.00018788	0.953919	15.3277	401	0	0.0779879	0.000735451	0.821339	15.7467
ABCD2	225	ATP binding cassette subfamily D member 2	401	0	0.554832	0.00101826	0.883383	27.9591	401	0	-0.0163296	0.00143239	0.782066	0.553714
ABCD3	5825	ATP binding cassette subfamily D member 3	393	8	-0.0836108	0.0109924	0.641093	21.9261	400	1	-0.650422	0.00315827	0.95413	26.8433
ABCD4	5826	ATP binding cassette subfamily D member 4	382	18	-0.773812	0.0204646	0.499919	44.6515	400	0	-0.117799	0.000448315	0.777122	7.75991
ABCE1	6059	ATP binding cassette subfamily E member 1	0	338	-0.251327	0.0017138	0.067841	3.91361	5	333	-0.66843	0.0127646	0.0183616	27.559
ABCF1	23	ATP binding cassette subfamily F member 1	4	333	-0.149973	0.0107258	0.0931841	1.36154	296	41	-0.106982	0.0465527	0.306393	26.1918
ABCF2	10061	ATP binding cassette subfamily F member 2	394	9	-0.347346	0.0156658	0.602123	8.60052	403	0	0.213947	0.000576047	0.853965	18.9053
ABCF3	55324	ATP binding cassette subfamily F member 3	337	0	-0.328982	0.00179261	0.909529	11.5025	337	0	-0.0592465	0.00253214	0.797099	10.7269
ABCG1	9619	ATP binding cassette subfamily G member 1	143	194	-0.69811	0.0544311	0.217436	35.6436	337	0	0.409771	0.000355262	0.853542	30.9836
ABCG2	9429	ATP binding cassette subfamily G member 2 (Junior blood group)	400	1	-0.66895	0.000820325	0.966018	28.8835	401	0	0.243924	0.00122356	0.800583	8.07398
ABCG4	64137	ATP binding cassette subfamily G member 4	400	0	-0.0283735	0.00132309	0.812218	5.39463	400	0	-0.0335249	0.000240419	0.906367	4.50098
ABCG5	64240	ATP binding cassette subfamily G member 5	400	0	-0.105188	0.00123637	0.818118	15.81	400	0	-0.0172697	0.000645923	0.83186	39.4461
ABCG8	64241	ATP binding cassette subfamily G member 8	399	1	-0.599895	0.00278266	0.831757	30.547	400	0	-0.717295	0.000545631	0.815682	52.0743
ABHD2	11057	abhydrolase domain containing 2	317	4	-0.0322634	0.0102839	0.629898	16.2972	320	1	-0.512163	0.00318056	0.709147	17.2234
ABHD3	171586	abhydrolase domain containing 3	321	0	0.194554	0.00204971	0.77652	5.76632	321	0	-0.148803	0.00136798	0.757648	22.6448
ABHD4	63874	abhydrolase domain containing 4	321	0	0.56539	0.000604113	0.905301	28.0474	321	0	-0.0152858	0.0025514	0.908285	3.43194
ABHD5	51099	abhydrolase domain containing 5	321	0	-0.220185	0.000944047	0.794411	10.6436	321	0	-0.0241069	0.0021328	0.841729	14.8307
ABHD6	57406	abhydrolase domain containing 6	195	0	0.049568	0.000321608	0.857342	4.48818	195	0	0.514487	0.000159291	0.941811	13.9044
ABHD8	79575	abhydrolase domain containing 8	321	0	-0.188299	0.00280315	0.773561	2.78606	321	0	0.0298721	8.40555e-05	0.90323	2.58369
ABHD10	55347	abhydrolase domain containing 10	321	0	-0.113483	0.00107754	0.875632	3.9944	319	2	-0.101729	0.0101196	0.863615	2.7219
ABHD11	83451	abhydrolase domain containing 11	57	264	0.116721	0.0393203	0.139036	3.93172	321	0	-0.0582807	0.00100075	0.985947	2.56174
ABHD12	26090	abhydrolase domain containing 12	317	4	-1.14253	0.0079018	0.825002	39.9846	252	69	-0.13713	0.0978313	0.832666	0.921945
ABHD12B	145447	abhydrolase domain containing 12B	320	1	-0.341175	0.00432456	0.771431	7.15149	321	0	0.258969	0.000358771	0.842298	10.3482
ABHD13	84945	abhydrolase domain containing 13	387	14	-0.125045	0.0175927	0.333585	17.8665	401	0	-0.862519	0.00119084	0.851591	45.7266
ABHD14A	25864	abhydrolase domain containing 14A	321	0	-0.330101	0.00194753	0.765137	20.5023	321	0	0.422111	0.000547113	0.961609	21.2772
ABHD14B	84836	abhydrolase domain containing 14B	321	0	-0.163084	0.0026327	0.823921	17.8386	321	0	-0.0176595	0.000269166	0.919916	10.8928
ABHD15	116236	abhydrolase domain containing 15	177	5	0.415187	0.0140163	0.653673	17.9298	182	0	0.659506	0.00320315	0.77508	9.60076
ABHD16A	7920	abhydrolase domain containing 16A	318	3	-0.355515	0.0131716	0.54068	8.1304	321	0	0.0834501	0.00100253	0.714473	25.7659
ABHD16B	140701	abhydrolase domain containing 16B	321	0	0.258413	0.00199321	0.807749	10.2666	321	0	0.344079	0.000138699	0.819915	11.7438
ABHD17A	81926	abhydrolase domain containing 17A	196	125	-0.0438295	0.0397742	0.236549	1.5819	321	0	0.636708	0.000622356	0.878984	21.5627
ABHD17B	51104	abhydrolase domain containing 17B	321	0	-0.292918	0.000111695	0.952532	4.39374	321	0	-0.113824	0.00105022	0.987817	5.0004
ABI1	10006	abl interactor 1	329	9	-0.775525	0.0153891	0.805327	34.2038	335	3	-1.43398	0.00913717	0.820849	68.2081
ABI2	10152	abl interactor 2	195	0	0.232665	0.000218159	0.914692	7.0381	194	1	-1.43253	0.00450842	0.804281	46.4649
ABI3	51225	ABI family member 3	195	0	-0.438889	0.00118767	0.90421	15.0433	194	1	-0.0664662	0.00720572	0.910372	4.34981
ABL1	25	ABL proto-oncogene 1, non-receptor tyrosine kinase	398	4	0.283349	0.00989823	0.746256	35.3334	402	0	0.666147	0.00102064	0.728976	44.0572
ABL2	27	ABL proto-oncogene 2, non-receptor tyrosine kinase	400	0	0.32933	2.32244e-05	0.981706	14.0982	399	1	0.182132	0.00325232	0.898835	15.5623
ABLIM1	3983	actin binding LIM protein 1	321	0	-0.23925	0.000747988	0.885786	12.9337	321	0	0.159171	0.0010358	0.887344	6.09362
ABLIM2	84448	actin binding LIM protein family member 2	195	0	-0.0459359	0.000763983	0.850787	0.0585304	195	0	0.0956114	0.0033084	0.916921	0.907849
ABLIM3	22885	actin binding LIM protein family member 3	321	0	0.0488272	0.000208065	0.928021	34.9421	318	3	0.312049	0.00821586	0.849631	5.68767
ABR	29	ABR, RhoGEF and GTPase activating protein	401	1	0.0244248	0.00513188	0.820247	11.75	402	0	-0.0301039	0.00206533	0.94317	1.09835
ABRA	137735	actin binding Rho activating protein	309	5	-0.396408	0.010199	0.696239	16.245	314	0	0.850311	0.000341609	0.901731	40.7269
ABRAXAS1	84142	abraxas 1, BRCA1 A complex subunit	331	6	0.181155	0.0158912	0.544069	43.7159	337	0	0.192674	0.000714208	0.88864	15.1379
ABRAXAS2	23172	abraxas 2, BRISC complex subunit	195	0	0.149036	2.85786e-05	0.996391	1.04865	195	0	-0.213174	0.00411698	0.613237	1.55293
ABT1	29777	activator of basal transcription 1	123	198	-0.35366	0.0456247	0.177237	12.5804	319	2	0.083881	0.00504739	0.781034	9.83638
ABTB1	80325	ankyrin repeat and BTB domain containing 1	337	0	-0.247084	0.000872426	0.89858	53.9307	337	0	-0.301198	0.00222854	0.692143	28.9405
ABTB2	25841	ankyrin repeat and BTB domain containing 2	338	0	0.165493	0.00086497	0.907719	35.3146	338	0	0.344514	0.000136589	0.880504	28.7082
ACAA1	30	acetyl-CoA acyltransferase 1	397	0	0.0570211	0.00197928	0.828303	28.3609	397	0	0.305846	0.000466897	0.910858	7.27873
ACAA2	10449	acetyl-CoA acyltransferase 2	321	0	-0.220166	0.00540467	0.635624	6.25158	321	0	0.15047	6.44399e-05	0.980178	9.31124
ACACA	31	acetyl-CoA carboxylase alpha	253	149	1.34869	0.0891418	0.481851	55.8378	393	9	-0.32951	0.012414	0.846428	28.2927
ACACB	32	acetyl-CoA carboxylase beta	402	0	-0.131929	0.00165166	0.697614	4.79356	399	3	-0.584199	0.00640118	0.825494	31.3396
ACAD8	27034	acyl-CoA dehydrogenase family member 8	400	0	-0.20292	7.91026e-05	0.986963	44.0929	400	0	0.126013	0.000296383	0.875317	28.2192
ACAD9	28976	acyl-CoA dehydrogenase family member 9	331	69	-0.648718	0.0424723	0.369976	27.1165	394	6	-0.281317	0.0110564	0.684508	15.5238
ACAD10	80724	acyl-CoA dehydrogenase family member 10	400	0	-0.0548395	0.00156082	0.854384	7.30246	399	1	-0.0178861	0.00695606	0.795616	2.63195
ACAD11	84129	acyl-CoA dehydrogenase family member 11	399	1	-0.876949	0.00141864	0.910293	54.6057	399	1	-0.148965	0.0040097	0.874329	3.13143
ACADL	33	acyl-CoA dehydrogenase long chain	400	0	-0.109967	0.00562376	0.625989	22.1263	399	1	0.0664756	0.00189934	0.928754	12.8206
ACADM	34	acyl-CoA dehydrogenase medium chain	400	0	0.00538718	0.00232669	0.844352	11.0997	399	1	-0.185759	0.00419	0.941678	4.78699
ACADS	35	acyl-CoA dehydrogenase short chain	400	1	-0.147621	0.00739246	0.579401	29.8865	399	2	-0.213259	0.00628229	0.723033	11.5075
ACADSB	36	acyl-CoA dehydrogenase short/branched chain	401	0	-0.0481781	0.00617151	0.527758	13.14	400	1	-0.318148	0.00292839	0.861697	31.35
ACADVL	37	acyl-CoA dehydrogenase very long chain	400	0	0.453402	0.00604411	0.769587	21.3142	398	2	-0.658774	0.00373202	0.846861	31.6099
ACAN	176	aggrecan	332	0	0.102875	0.0013434	0.895463	21.1238	331	1	0.227036	0.0019999	0.942365	49.7392
ACAP1	9744	ArfGAP with coiled-coil, ankyrin repeat and PH domains 1	398	3	-0.157526	0.00930828	0.513467	9.6635	401	0	-0.311682	0.00241077	0.679285	20.847
ACAP2	23527	ArfGAP with coiled-coil, ankyrin repeat and PH domains 2	337	1	-0.853952	0.00290847	0.970207	38.6089	337	1	-0.185903	0.0014532	0.84044	60.2901
ACAP3	116983	ArfGAP with coiled-coil, ankyrin repeat and PH domains 3	336	2	0.0574775	0.00861685	0.487547	5.39465	338	0	-0.416811	0.00170359	0.908136	9.68752
ACAT1	38	acetyl-CoA acetyltransferase 1	402	0	0.11938	0.000100001	0.974231	12.4106	401	1	-0.113263	0.00326085	0.917265	1.76143
ACAT2	39	acetyl-CoA acetyltransferase 2	321	0	-0.758439	0.000735894	0.988972	36.4902	319	2	-1.0765	0.0129494	0.796581	43.9099
ACBD3	64746	acyl-CoA binding domain containing 3	320	1	0.366956	0.00772142	0.797498	13.8628	320	1	0.0571181	0.00215355	0.953266	5.16544
ACBD4	79777	acyl-CoA binding domain containing 4	195	0	-0.380997	0.00268773	0.748231	5.34939	194	1	-1.26058	0.00213342	0.948586	65.2363
ACBD5	91452	acyl-CoA binding domain containing 5	400	2	-1.48596	0.00674007	0.911991	78.9678	401	1	-0.543448	0.00239093	0.873915	25.632
ACBD6	84320	acyl-CoA binding domain containing 6	195	0	-0.137768	0.000506687	0.914916	2.4309	194	1	-1.01612	0.00206395	0.964946	24.5943
ACCS	84680	1-aminocyclopropane-1-carboxylate synthase homolog (inactive)	400	0	-0.157922	0.000450059	0.939176	2.67301	400	0	-0.114883	0.00351032	0.724242	17.7892
ACCSL	390110	1-aminocyclopropane-1-carboxylate synthase homolog (inactive) like	337	1	-0.299376	0.00675843	0.717528	9.64011	338	0	-0.199892	0.000618943	0.786233	17.3902
ACD	65057	ACD, shelterin complex subunit and telomerase recruitment factor	82	100	-0.627815	0.0435423	0.196365	10.8528	182	0	-0.0771545	0.000563839	0.976325	0.297015
ACE	1636	angiotensin I converting enzyme	316	5	0.09002	0.0138548	0.559905	31.3157	321	0	-0.391274	0.000348788	0.958489	18.835
ACER1	125981	alkaline ceramidase 1	321	0	0.0242137	4.23378e-05	0.969105	2.14745	321	0	-0.0536335	0.000378745	0.865912	0.135461
ACER2	340485	alkaline ceramidase 2	321	0	-0.0593482	0.000602067	0.914468	6.05561	321	0	0.609003	0.00230105	0.942142	23.4339
ACER3	55331	alkaline ceramidase 3	320	1	-0.71355	0.00181355	0.957904	29.7757	320	1	0.403379	0.00735857	0.786587	12.2582
ACHE	43	acetylcholinesterase (Cartwright blood group)	371	29	-0.223292	0.0233942	0.385542	43.145	399	1	-0.207981	0.00300427	0.8585	36.0867
ACIN1	22985	apoptotic chromatin condensation inducer 1	23	377	-0.0834047	0.0295266	0.116862	0.532631	391	9	-0.315964	0.0166605	0.696913	6.99733
ACKR1	2532	atypical chemokine receptor 1 (Duffy blood group)	321	0	-0.189202	0.00395733	0.599012	26.6271	319	2	-0.249864	0.00587044	0.869633	26.4753
ACKR2	1238	atypical chemokine receptor 2	401	0	-0.0781239	0.000151629	0.949332	35.6998	400	1	-0.359105	0.00261011	0.862715	18.4746
ACKR3	57007	atypical chemokine receptor 3	401	0	0.00569451	0.000109644	0.967785	12.5638	401	0	0.124115	0.00483785	0.683443	17.6293
ACKR4	51554	atypical chemokine receptor 4	400	1	-0.204998	0.0066155	0.618682	15.3229	401	0	-0.214236	0.00253044	0.706794	32.8033
ACLY	47	ATP citrate lyase	217	183	0.0140136	0.0947171	0.418366	0.00198759	324	76	-0.639639	0.0813646	0.492513	21.9781
ACMSD	130013	aminocarboxymuconate semialdehyde decarboxylase	321	0	0.0569741	0.000278918	0.948247	28.0808	319	2	-0.227207	0.00451621	0.919161	6.4644
ACO1	48	aconitase 1	401	0	-0.0290209	0.000265188	0.952113	9.34945	401	0	-0.374302	0.00159556	0.876226	9.55013
ACO2	50	aconitase 2	175	226	-0.418458	0.119636	0.348765	24.3215	299	102	-0.782207	0.101962	0.4027	51.5423
ACOT1	641371	acyl-CoA thioesterase 1	402	0	0.117668	0.000221172	0.983213	3.60076	402	0	-0.1321	0.00223462	0.869555	4.36512
ACOT2	10965	acyl-CoA thioesterase 2	402	0	-0.13643	0.000315867	0.9489	23.2046	402	0	-0.0144448	0.000100957	0.97781	0.471175
ACOT4	122970	acyl-CoA thioesterase 4	312	9	-0.166251	0.0196843	0.449576	7.19841	321	0	0.0695028	0.000259246	0.958823	19.6923
ACOT7	11332	acyl-CoA thioesterase 7	321	0	-0.0717162	0.00124243	0.873952	10.5953	321	0	0.336422	0.000463332	0.942893	5.42497
ACOT8	10005	acyl-CoA thioesterase 8	321	0	-0.191558	0.00493732	0.759366	5.94001	270	51	0.420834	0.0566038	0.560817	16.8923
ACOT11	26027	acyl-CoA thioesterase 11	400	0	-0.0905923	0.00277006	0.78544	24.2124	395	5	-0.244853	0.0123897	0.560249	7.30135
ACOT12	134526	acyl-CoA thioesterase 12	225	175	0.0765159	0.0355108	0.197843	4.80113	400	0	0.832416	0.000371095	0.868052	70.2266
ACOT13	55856	acyl-CoA thioesterase 13	321	0	-0.0218427	0.0021239	0.835639	12.7948	320	1	-0.191096	0.00250834	0.891704	6.27626
ACOX1	51	acyl-CoA oxidase 1	380	21	-1.49699	0.0350762	0.731047	111.413	401	0	0.540736	0.00122881	0.841755	31.3672
ACOX2	8309	acyl-CoA oxidase 2	400	0	0.159009	0.00239679	0.769194	8.2074	400	0	0.556527	0.000142177	0.90555	31.8633
ACOX3	8310	acyl-CoA oxidase 3, pristanoyl	401	1	-0.443133	0.0029474	0.811483	22.0041	401	1	-0.393177	0.00441518	0.743759	29.7822
ACOXL	55289	acyl-CoA oxidase like	399	2	-0.633899	0.0081997	0.563122	32.8624	401	0	-0.128366	0.00128936	0.702299	15.4174
ACP1	52	acid phosphatase 1	321	0	-0.273045	0.00037788	0.971919	14.8819	321	0	0.249407	0.000656394	0.932411	8.70714
ACP2	53	acid phosphatase 2, lysosomal	321	0	0.184041	0.000404843	0.975681	24.7786	321	0	-0.070435	0.00104627	0.773316	3.01526
ACP5	54	acid phosphatase 5, tartrate resistant	401	0	-0.0471268	0.000267732	0.901021	8.16191	401	0	-0.434177	0.00339009	0.75195	41.3418
ACP6	51205	acid phosphatase 6, lysophosphatidic	320	1	-0.206806	0.0061479	0.593095	13.9227	321	0	0.442954	0.00159271	0.955304	11.7449
ACP7	390928	acid phosphatase 7, tartrate resistant (putative)	400	0	-0.00381345	0.00315434	0.753198	0.782449	391	9	-0.575228	0.0148651	0.709056	82.6154
ACPP	55	acid phosphatase, prostate	321	0	-0.236235	0.000484638	0.910941	3.85978	316	5	-0.498433	0.0159603	0.944649	26.4407
ACR	49	acrosin	316	5	-0.424363	0.00999851	0.603556	22.5221	300	21	0.189462	0.035801	0.780375	7.07026
ACRBP	84519	acrosin binding protein	321	0	0.10384	0.00136023	0.803086	7.85828	321	0	-0.0825901	0.000321395	0.928352	10.5952
ACRV1	56	acrosomal vesicle protein 1	195	0	-0.368401	1.82083e-05	0.996905	7.84788	190	5	-1.15399	0.0177755	0.762297	21.7721
ACSBG1	23205	acyl-CoA synthetase bubblegum family member 1	195	0	-0.0871657	0.000352743	0.899798	0.365899	195	0	0.243781	6.87476e-05	0.9573	7.14033
ACSBG2	81616	acyl-CoA synthetase bubblegum family member 2	182	0	0.562613	0.00270603	0.678895	24.4306	182	0	-0.0452749	0.000203247	0.89129	2.17584
ACSF2	80221	acyl-CoA synthetase family member 2	193	2	-0.184127	0.00836104	0.633322	5.02286	195	0	-0.415036	0.0026601	0.633299	5.89752
ACSF3	197322	acyl-CoA synthetase family member 3	195	0	0.282141	0.00150566	0.815404	2.7909	195	0	0.125149	2.45667e-06	0.994162	0.597753
ACSL1	2180	acyl-CoA synthetase long chain family member 1	321	0	-0.327029	0.0029075	0.75478	6.39194	321	0	-0.0565341	0.00032693	0.918406	4.34455
ACSL3	2181	acyl-CoA synthetase long chain family member 3	246	154	-0.666807	0.110035	0.416983	58.1461	392	8	-0.51805	0.0131942	0.75146	38.3645
ACSL5	51703	acyl-CoA synthetase long chain family member 5	321	0	-0.251032	0.000143075	0.939119	5.09449	321	0	0.0310621	0.000260988	0.986751	2.70566
ACSL6	23305	acyl-CoA synthetase long chain family member 6	400	1	-1.00563	0.00393444	0.736934	44.6492	401	0	-0.498983	0.00130511	0.912522	22.7779
ACSM1	116285	acyl-CoA synthetase medium chain family member 1	321	0	-0.411135	0.000426929	0.940468	20.7399	321	0	-0.495281	0.000660537	0.977544	16.056
ACSM2B	348158	acyl-CoA synthetase medium chain family member 2B	314	0	0.114656	4.35506e-06	0.997525	11.6347	314	0	-0.272016	0.000362812	0.952847	16.0193
ACSM3	6296	acyl-CoA synthetase medium chain family member 3	321	0	-0.276987	0.00263183	0.693843	9.70711	321	0	0.0646821	0.000984425	0.909015	9.3344
ACSM5	54988	acyl-CoA synthetase medium chain family member 5	195	0	-0.344128	0.00102345	0.928298	5.39278	195	0	-0.303311	0.00264356	0.92523	5.40759
ACSM6	142827	acyl-CoA synthetase medium chain family member 6	195	0	0.136051	0.00290533	0.749969	10.8173	194	1	-0.76193	0.00573065	0.956835	20.0848
ACSS1	84532	acyl-CoA synthetase short chain family member 1	321	0	-0.060052	0.000691572	0.928644	10.1912	278	43	-0.0499534	0.0491728	0.483599	0.530687
ACSS2	55902	acyl-CoA synthetase short chain family member 2	321	0	-0.0280485	2.2461e-05	0.995388	2.41263	321	0	0.0351413	9.24543e-05	0.966038	0.322266
ACSS3	79611	acyl-CoA synthetase short chain family member 3	195	0	-0.458854	0.00106594	0.910751	12.2628	195	0	0.810942	0.000693166	0.839731	21.7524
ACTA1	58	actin, alpha 1, skeletal muscle	332	6	0.273367	0.0144345	0.48267	29.4899	338	0	0.363184	0.000270418	0.871866	23.312
ACTA2	59	actin, alpha 2, smooth muscle, aorta	341	0	-0.265181	0.000413569	0.871343	8.99878	341	0	-0.108542	0.00117784	0.682697	24.9982
ACTB	60	actin beta	102	300	-0.29088	0.076756	0.184839	7.92654	294	108	-0.46975	0.0856366	0.290996	24.7655
ACTBL2	345651	actin, beta like 2	195	0	-0.447077	0.00104043	0.878627	7.5833	178	17	-0.469298	0.0342451	0.442142	11.5371
ACTC1	70	actin, alpha, cardiac muscle 1	400	0	0.0591489	0.00280715	0.828597	2.29006	398	2	-0.0725783	0.00625065	0.600142	9.08781
ACTG1	71	actin gamma 1	281	121	-0.611057	0.0573499	0.30037	26.3189	283	119	-0.0611569	0.0780101	0.251951	0.53523
ACTG2	72	actin, gamma 2, smooth muscle, enteric	400	0	0.130463	0.000590101	0.902073	39.4875	183	217	-0.405775	0.0891547	0.116984	10.4878
ACTL6A	86	actin like 6A	0	402	0.222905	0.00056079	0.0397279	13.4458	116	286	0.0121664	0.0979154	0.0885	1.09358
ACTL6B	51412	actin like 6B	341	0	-0.0405678	0.00170613	0.841755	15.3449	341	0	0.104573	0.0020202	0.802164	47.5586
ACTL7A	10881	actin like 7A	305	16	0.504065	0.0208221	0.392254	23.1073	312	9	-0.292364	0.0202384	0.701877	5.92126
ACTL7B	10880	actin like 7B	317	4	-0.847995	0.00806877	0.805466	32.7817	321	0	0.00599838	0.000339533	0.92868	18.3461
ACTL8	81569	actin like 8	319	2	-0.237725	0.00749918	0.708763	15.8155	321	0	-0.0587809	0.000287413	0.978227	6.08315
ACTL9	284382	actin like 9	195	0	-0.384886	0.00398524	0.733446	7.94407	195	0	0.0118462	0.00199932	0.941311	4.88823
ACTN1	87	actinin alpha 1	319	2	-0.0696986	0.0126682	0.48054	12.188	320	1	0.264022	0.00574223	0.682851	20.5651
ACTN2	88	actinin alpha 2	321	0	0.497404	0.00391256	0.721501	14.8107	321	0	-0.0980901	0.00105092	0.939497	6.9345
ACTN4	81	actinin alpha 4	397	5	-0.355841	0.00776909	0.90546	14.2481	402	0	0.428835	0.000987957	0.984664	26.7614
ACTR1A	10121	ARP1 actin related protein 1 homolog A	25	376	-0.13359	0.0321213	0.1118	0.995558	189	212	-0.45593	0.0852936	0.124949	14.6645
ACTR1B	10120	ARP1 actin related protein 1 homolog B	87	234	-0.329103	0.0339909	0.164504	16.8279	321	0	-0.0214064	0.000110579	0.988802	1.08314
ACTR2	10097	ARP2 actin related protein 2 homolog	1	320	0.23085	0.00315433	0.067435	3.56832	291	30	-0.732305	0.0454194	0.479821	24.5994
ACTR3	10096	ARP3 actin related protein 3 homolog	186	135	-0.0576506	0.0573231	0.274506	2.57545	296	25	-0.121756	0.0427835	0.633318	0.820667
ACTR3B	57180	ARP3 actin related protein 3 homolog B	321	0	-0.449254	0.001226	0.965136	12.0145	321	0	0.0518119	0.000729154	0.930683	0.882663
ACTR5	79913	ARP5 actin related protein 5 homolog	233	169	-0.365079	0.0718264	0.306585	9.85896	400	2	-0.11821	0.00613832	0.780071	6.81304
ACTR6	64431	ARP6 actin related protein 6 homolog	4	398	0.212277	0.00822236	0.0815897	3.6045	369	33	-0.376433	0.042735	0.485893	8.65068
ACTR8	93973	ARP8 actin related protein 8 homolog	1	340	-0.28571	0.00621262	0.0815474	7.26677	256	85	-0.0852324	0.0674558	0.230759	2.57074
ACTR10	55860	actin related protein 10 homolog	5	190	-0.12761	0.0149758	0.0957965	4.04162	102	93	-0.550985	0.0652224	0.13105	12.133
ACTRT2	140625	actin related protein T2	321	0	-0.55056	0.000380425	0.934591	23.5563	321	0	-0.314825	0.00180158	0.892356	9.58299
ACTRT3	84517	actin related protein T3	402	0	0.117553	0.00152924	0.763656	13.655	402	0	-0.642183	0.000371812	0.964058	41.7666
ACVR1	90	activin A receptor type 1	402	0	0.029549	0.000408118	0.958528	12.1069	402	0	-0.174506	0.00134361	0.718843	22.8166
ACVR1B	91	activin A receptor type 1B	400	2	-0.0368771	0.00708853	0.756277	31.0023	401	1	-0.305573	0.001949	0.856108	14.3076
ACVR1C	130399	activin A receptor type 1C	401	0	-0.328177	0.00040891	0.957132	6.88642	401	0	0.00797658	0.000408042	0.86344	20.2971
ACVR2A	92	activin A receptor type 2A	401	1	-0.13438	0.00446507	0.791748	17.1243	400	2	0.225052	0.00487315	0.870612	6.41184
ACVR2B	93	activin A receptor type 2B	402	0	-0.717266	0.00102037	0.980248	61.7123	402	0	-0.280585	0.00252785	0.725936	9.67748
ACVRL1	94	activin A receptor like type 1	402	0	0.0294372	0.000966887	0.920093	15.3247	402	0	0.0337537	0.0022779	0.706615	8.50363
ACY1	95	aminoacylase 1	321	0	-0.014868	0.00116275	0.861726	7.01183	313	8	-0.177616	0.0167024	0.876077	2.05268
ACY3	91703	aminoacylase 3	321	0	-0.454177	0.00221992	0.888377	14.3559	321	0	-0.0452527	0.000663946	0.993559	2.34398
ACYP1	97	acylphosphatase 1	320	1	-1.14256	0.00545322	0.766227	57.1317	320	1	-0.924223	0.00173416	0.871782	32.233
ACYP2	98	acylphosphatase 2	402	0	0.293081	0.000308672	0.937568	17.2324	402	0	0.143981	0.00212331	0.772481	9.03564
ADA	100	adenosine deaminase	321	0	0.0219363	0.000511975	0.897036	13.1238	321	0	-0.0370984	0.00187255	0.940294	0.0671461
ADA2	51816	adenosine deaminase 2	320	1	-0.768593	0.00487763	0.790451	35.9051	321	0	-0.186184	0.00193604	0.909426	4.91948
ADAD1	132612	adenosine deaminase domain containing 1	195	0	0.0330936	0.00038387	0.812051	5.48749	194	1	-0.0311409	0.0129105	0.724705	0.750286
ADAD2	161931	adenosine deaminase domain containing 2	321	0	0.0888776	0.00365957	0.742558	13.4077	321	0	0.232793	0.00208643	0.92855	5.45451
ADAL	161823	adenosine deaminase like	341	0	0.137239	0.000689863	0.816184	2.25141	341	0	-0.0104677	0.000229245	0.934786	24.1777
ADAM2	2515	ADAM metallopeptidase domain 2	321	0	0.0941777	0.0004087	0.905157	23.0855	319	2	-0.193897	0.00908018	0.748428	17.7489
ADAM7	8756	ADAM metallopeptidase domain 7	321	0	0.143591	0.00269376	0.715575	21.98	321	0	0.0122567	0.00091606	0.886715	4.58748
ADAM8	101	ADAM metallopeptidase domain 8	320	1	-0.580806	0.0013206	0.98571	32.6977	321	0	0.0743158	0.00185069	0.887128	0.272099
ADAM9	8754	ADAM metallopeptidase domain 9	321	0	0.179004	0.000746405	0.871584	5.84738	321	0	0.0473804	0.000313487	0.970568	8.79638
ADAM10	102	ADAM metallopeptidase domain 10	151	1	2.67512	0.00381173	0.927918	76.4718	148	4	0.643194	0.0150811	0.793883	9.44059
ADAM11	4185	ADAM metallopeptidase domain 11	270	51	0.0718665	0.0276976	0.304483	0.191278	321	0	-0.277173	0.000619916	0.957375	18.2438
ADAM12	8038	ADAM metallopeptidase domain 12	399	2	-0.299651	0.00664701	0.686599	14.2548	401	0	0.171861	0.000516511	0.896436	12.1464
ADAM15	8751	ADAM metallopeptidase domain 15	321	0	-0.136101	0.0041986	0.710507	4.98112	321	0	-0.109226	0.000755267	0.918323	5.39274
ADAM17	6868	ADAM metallopeptidase domain 17	399	1	-0.299354	0.00215527	0.890421	32.4533	400	0	-0.393578	0.0020064	0.821319	12.1878
ADAM18	8749	ADAM metallopeptidase domain 18	321	0	0.539129	0.000248726	0.960633	16.2557	321	0	-0.0176417	0.000441424	0.917139	2.50925
ADAM19	8728	ADAM metallopeptidase domain 19	321	0	-0.270696	5.8113e-05	0.980178	13.0486	319	2	-0.718209	0.00416873	0.905928	23.4876
ADAM20	8748	ADAM metallopeptidase domain 20	321	0	-0.109256	0.000502793	0.915509	24.996	321	0	-0.165387	0.00161947	0.922851	2.26594
ADAM21	8747	ADAM metallopeptidase domain 21	321	0	0.807601	0.000293321	0.911212	28.6189	321	0	0.0409793	0.000635453	0.732746	5.9409
ADAM22	53616	ADAM metallopeptidase domain 22	321	0	0.0285174	0.0011009	0.778868	7.7947	321	0	0.22146	0.000147885	0.920572	12.2219
ADAM23	8745	ADAM metallopeptidase domain 23	402	0	-0.0696254	0.000473623	0.883102	41.554	399	3	-0.497536	0.00617925	0.74813	33.0759
ADAM28	10863	ADAM metallopeptidase domain 28	321	0	0.534202	0.000121727	0.972394	28.577	321	0	-0.495748	0.000493998	0.865722	18.0189
ADAM29	11086	ADAM metallopeptidase domain 29	321	0	-0.138288	3.94518e-05	0.966678	4.27436	321	0	-0.106926	0.00055037	0.946347	2.75356
ADAM30	11085	ADAM metallopeptidase domain 30	394	6	0.201319	0.0136481	0.483311	5.11469	400	0	-0.195874	0.00251705	0.706631	5.07574
ADAM32	203102	ADAM metallopeptidase domain 32	321	0	-0.323771	0.000163052	0.966208	9.99891	321	0	-0.218719	0.00143149	0.838839	7.87808
ADAM33	80332	ADAM metallopeptidase domain 33	321	0	0.473899	0.00180775	0.829898	12.3606	321	0	0.199335	3.28433e-05	0.943229	2.0548
ADAMDEC1	27299	ADAM like decysin 1	321	0	-0.118883	0.000345933	0.942752	5.71983	295	26	-0.38056	0.0397337	0.549099	7.11938
ADAMTS1	9510	ADAM metallopeptidase with thrombospondin type 1 motif 1	320	1	-0.0990638	0.00518518	0.813398	9.84347	320	1	-0.393879	0.00407036	0.688525	25.2922
ADAMTS2	9509	ADAM metallopeptidase with thrombospondin type 1 motif 2	321	0	0.13505	0.0060913	0.740284	4.95054	321	0	0.288412	0.000298301	0.949819	8.27793
ADAMTS3	9508	ADAM metallopeptidase with thrombospondin type 1 motif 3	401	0	-0.207538	0.00277777	0.717616	14.4688	401	0	-0.15881	0.000774995	0.858916	21.8759
ADAMTS4	9507	ADAM metallopeptidase with thrombospondin type 1 motif 4	402	0	-0.195807	0.00385087	0.776294	3.78141	401	1	-0.123844	0.00292825	0.976254	10.6707
ADAMTS5	11096	ADAM metallopeptidase with thrombospondin type 1 motif 5	321	0	-0.0467215	0.000938516	0.950253	45.3594	321	0	0.619549	1.66453e-05	0.965589	21.1833
ADAMTS6	11174	ADAM metallopeptidase with thrombospondin type 1 motif 6	321	0	0.226072	0.000867608	0.818287	8.23774	321	0	-0.350163	0.000470651	0.91631	6.94133
ADAMTS7	11173	ADAM metallopeptidase with thrombospondin type 1 motif 7	294	20	-0.397775	0.026122	0.522948	14.2819	314	0	0.206741	0.000171738	0.940031	8.45757
ADAMTS8	11095	ADAM metallopeptidase with thrombospondin type 1 motif 8	321	0	-0.338899	0.00137169	0.836088	23.2405	321	0	-0.472053	0.0012027	0.881232	18.5539
ADAMTS9	56999	ADAM metallopeptidase with thrombospondin type 1 motif 9	319	2	-0.412896	0.00237794	0.916064	47.2879	321	0	0.12902	0.000878114	0.945473	8.77842
ADAMTS10	81794	ADAM metallopeptidase with thrombospondin type 1 motif 10	396	6	-0.16856	0.0159597	0.462066	1.89491	402	0	0.245775	0.00269086	0.753266	19.6641
ADAMTS12	81792	ADAM metallopeptidase with thrombospondin type 1 motif 12	321	0	-0.195222	0.000598487	0.967863	8.14911	318	3	-0.385958	0.00711833	0.579725	25.5263
ADAMTS13	11093	ADAM metallopeptidase with thrombospondin type 1 motif 13	321	0	0.30745	0.00309066	0.712881	15.111	321	0	-0.61791	0.00181301	0.815969	23.442
ADAMTS14	140766	ADAM metallopeptidase with thrombospondin type 1 motif 14	321	0	-0.535881	0.00126698	0.920226	25.2735	321	0	-0.271911	0.000417167	0.981415	5.17747
ADAMTS15	170689	ADAM metallopeptidase with thrombospondin type 1 motif 15	321	0	0.439288	0.00332117	0.727547	24.1837	320	1	0.544866	0.00376977	0.83411	22.4386
ADAMTS16	170690	ADAM metallopeptidase with thrombospondin type 1 motif 16	321	0	-0.0143844	0.000745035	0.876289	0.412216	321	0	0.645562	0.00130171	0.810351	25.4652
ADAMTS17	170691	ADAM metallopeptidase with thrombospondin type 1 motif 17	321	0	-0.111312	0.000191636	0.942055	5.6893	321	0	-0.0416359	0.000408253	0.996609	0.0916625
ADAMTS18	170692	ADAM metallopeptidase with thrombospondin type 1 motif 18	321	0	-0.51459	0.000500781	0.918604	14.7938	321	0	-0.130256	0.00095634	0.741797	12.274
ADAMTS19	171019	ADAM metallopeptidase with thrombospondin type 1 motif 19	321	0	-0.231775	9.91356e-05	0.976556	14.2537	320	1	0.0888179	0.00582383	0.885708	7.24178
ADAMTS20	80070	ADAM metallopeptidase with thrombospondin type 1 motif 20	402	0	-0.331228	0.000545686	0.898012	7.73995	397	5	0.123902	0.0105301	0.858772	21.5378
ADAMTSL1	92949	ADAMTS like 1	194	1	-0.61832	0.00550763	0.784458	32.0272	195	0	-0.268685	0.000674728	0.93377	3.87224
ADAMTSL2	9719	ADAMTS like 2	195	0	-0.00754485	0.00373482	0.817513	4.39671	195	0	0.097517	0.000181786	0.962025	6.31609
ADAMTSL3	57188	ADAMTS like 3	341	0	0.226191	0.000598013	0.941324	52.0815	340	1	-0.411688	0.0018795	0.870356	26.731
ADAMTSL4	54507	ADAMTS like 4	316	5	-0.504826	0.015362	0.650063	28.7844	321	0	0.15337	0.000302691	0.961749	17.6891
ADAMTSL5	339366	ADAMTS like 5	331	7	0.205873	0.0179569	0.547743	8.23672	338	0	0.480428	0.00106515	0.826631	25.1064
ADAP1	11033	ArfGAP with dual PH domains 1	329	3	-0.312214	0.012279	0.659631	5.35831	326	6	-0.162526	0.0129251	0.655946	12.1396
ADAP2	55803	ArfGAP with dual PH domains 2	328	9	0.194745	0.0167189	0.460962	2.67834	337	0	-0.271108	0.00140702	0.848228	40.7895
ADAR	103	adenosine deaminase, RNA specific	269	133	-0.504864	0.100078	0.550136	26.5402	348	54	-1.37144	0.0725266	0.473434	128.916
ADARB1	104	adenosine deaminase, RNA specific B1	402	0	-0.0851538	0.00164904	0.857087	18.605	402	0	-0.508299	0.00202795	0.733155	41.7359
ADARB2	105	adenosine deaminase, RNA specific B2 (inactive)	321	0	-0.460323	0.000549057	0.923489	18.7601	321	0	-0.18521	0.000412869	0.885618	13.3045
ADAT1	23536	adenosine deaminase, tRNA specific 1	393	7	-0.161026	0.0152924	0.509703	3.21917	400	0	-0.301282	0.000151416	0.985048	31.5772
ADAT2	134637	adenosine deaminase, tRNA specific 2	43	278	0.0732997	0.0452095	0.137557	0.169991	321	0	0.245969	0.00320041	0.924662	15.554
ADAT3	113179	adenosine deaminase, tRNA specific 3	145	176	-0.0841847	0.0623319	0.234281	0.668855	321	0	0.381947	0.00143864	0.890863	6.42089
ADCK1	57143	aarF domain containing kinase 1	400	0	-0.146698	2.21528e-05	0.98747	15.4005	400	0	-0.343392	0.00269978	0.896042	23.8676
ADCK2	90956	aarF domain containing kinase 2	397	4	0.0389658	0.0103572	0.727824	7.61946	401	0	0.302717	0.00127273	0.920514	16.0053
ADCK5	203054	aarF domain containing kinase 5	400	0	0.00686782	0.00170806	0.862282	9.48849	400	0	0.226842	0.000408617	0.901636	21.902
ADCY1	107	adenylate cyclase 1	402	0	-0.477441	0.000826767	0.915221	26.1826	402	0	-0.0408819	0.00242253	0.71617	8.79552
ADCY2	108	adenylate cyclase 2	403	0	-0.867595	0.00081367	0.979355	48.2532	403	0	-0.103785	0.00260703	0.580022	30.1314
ADCY3	109	adenylate cyclase 3	337	63	-0.223817	0.0292106	0.290561	17.0483	400	0	0.00183058	0.000922512	0.861796	7.277
ADCY4	196883	adenylate cyclase 4	395	5	-0.240415	0.0106965	0.580553	11.6031	400	0	0.057269	0.00218603	0.681609	16.1488
ADCY5	111	adenylate cyclase 5	400	0	-0.212049	0.000304119	0.956338	28.8463	400	0	-0.405415	0.00108724	0.86739	51.9119
ADCY6	112	adenylate cyclase 6	401	0	0.234983	0.00120625	0.946076	39.0374	397	4	-0.164558	0.0088467	0.896436	9.60243
ADCY7	113	adenylate cyclase 7	402	0	0.584709	0.000266509	0.9811	37.3596	402	0	0.20494	0.000660279	0.873757	6.14518
ADCY8	114	adenylate cyclase 8	399	1	-0.434997	0.00259006	0.843144	28.6236	400	0	-0.135462	0.000335954	0.891868	11.7484
ADCY9	115	adenylate cyclase 9	401	0	0.0880896	0.00154585	0.886138	45.4083	401	0	0.210338	0.00191978	0.691779	24.4162
ADCY10	55811	adenylate cyclase 10	400	0	-0.598265	0.00169396	0.892827	48.529	397	3	-0.2635	0.0045115	0.808491	27.0452
ADCYAP1	116	adenylate cyclase activating polypeptide 1	321	0	-0.401898	0.000121183	0.992403	14.2402	321	0	-0.00142158	0.00152024	0.81974	-8.33839e-06
ADCYAP1R1	117	ADCYAP receptor type I	319	2	0.0395031	0.00432746	0.711363	50.4907	314	7	-0.509447	0.0166166	0.431399	11.7015
ADD1	118	adducin 1	321	0	0.154309	0.00049184	0.945737	12.7461	321	0	0.276167	0.000543882	0.916667	4.51541
ADD2	119	adducin 2	195	0	0.163746	0.00236379	0.664499	2.88351	195	0	-0.173134	0.00192857	0.911068	7.5877
ADD3	120	adducin 3	195	0	0.480358	0.00064661	0.911508	9.65656	195	0	0.363148	0.00208886	0.772407	4.79613
ADGRA1	84435	adhesion G protein-coupled receptor A1	321	0	-0.257119	0.000158134	0.972597	8.38337	320	1	-0.580925	0.00344794	0.7802	35.4222
ADGRA2	25960	adhesion G protein-coupled receptor A2	321	0	0.177171	0.00548684	0.688237	19.2035	320	1	-0.332871	0.00652813	0.558716	14.1871
ADGRA3	166647	adhesion G protein-coupled receptor A3	195	0	0.282889	0.0042492	0.635976	10.0128	195	0	0.0221966	0.000114057	0.979855	0.729993
ADGRB1	575	adhesion G protein-coupled receptor B1	400	1	-0.177376	0.00366221	0.859119	16.0592	401	0	-0.245611	0.000829851	0.870311	41.3296
ADGRB3	577	adhesion G protein-coupled receptor B3	402	0	-0.148429	0.00110095	0.897869	32.7912	402	0	0.00148368	0.000460738	0.936363	9.40827
ADGRD1	283383	adhesion G protein-coupled receptor D1	319	2	-0.0244149	0.0058887	0.629635	20.5631	313	8	-0.094626	0.0218746	0.526012	9.30899
ADGRE1	2015	adhesion G protein-coupled receptor E1	321	0	0.10714	0.00289202	0.696066	4.33924	321	0	-0.47638	0.00183336	0.820661	12.3035
ADGRE2	30817	adhesion G protein-coupled receptor E2	394	6	-0.174594	0.0141751	0.484	16.3985	399	1	-0.46756	0.00237498	0.961075	29.0197
ADGRE3	84658	adhesion G protein-coupled receptor E3	321	0	0.229239	0.00128282	0.92003	21.2707	321	0	0.394542	0.00431753	0.744353	32.589
ADGRE5	976	adhesion G protein-coupled receptor E5	400	0	-0.17228	0.00321319	0.724588	3.93043	400	0	-0.205763	0.000240345	0.872769	20.1202
ADGRF1	266977	adhesion G protein-coupled receptor F1	400	0	-0.131322	0.000467328	0.907649	19.2345	399	1	0.0274129	0.00177798	0.729561	17.6076
ADGRF3	165082	adhesion G protein-coupled receptor F3	321	0	-0.250309	0.00527691	0.738975	10.1053	321	0	0.249669	0.00139261	0.778803	16.2837
ADGRF4	221393	adhesion G protein-coupled receptor F4	321	0	0.334927	0.00142799	0.837274	14.3487	317	4	-0.642893	0.0142495	0.505995	33.9367
ADGRF5	221395	adhesion G protein-coupled receptor F5	398	5	-0.154238	0.0139296	0.441879	8.11124	402	1	-0.548739	0.00194734	0.832083	59.3325
ADGRG1	9289	adhesion G protein-coupled receptor G1	321	0	-0.141801	0.00304406	0.780375	1.18959	321	0	0.347348	0.000125447	0.980126	7.63671
ADGRG3	222487	adhesion G protein-coupled receptor G3	319	2	-0.19628	0.00828337	0.593977	2.55094	320	1	-0.451834	0.00421409	0.778946	22.5038
ADGRG5	221188	adhesion G protein-coupled receptor G5	321	0	0.314554	0.00135049	0.801391	6.38756	321	0	-0.778778	0.00117599	0.862353	28.3852
ADGRG6	57211	adhesion G protein-coupled receptor G6	321	0	0.217092	9.64856e-06	0.991505	2.23919	320	1	-0.388156	0.00285177	0.991521	27.1757
ADGRG7	84873	adhesion G protein-coupled receptor G7	321	0	-0.0195812	0.0019649	0.775262	11.5433	321	0	-0.168741	0.00512756	0.709543	9.68683
ADGRL1	22859	adhesion G protein-coupled receptor L1	321	0	-0.442413	0.000986505	0.961745	23.9242	321	0	-0.302769	0.000571025	0.883774	4.80994
ADGRL2	23266	adhesion G protein-coupled receptor L2	321	0	0.282026	0.00197477	0.860544	4.94663	321	0	-0.0917406	0.000517111	0.845283	18.0728
ADGRL3	23284	adhesion G protein-coupled receptor L3	402	0	-0.0460392	0.00362485	0.795312	15.2641	402	0	-0.107786	0.000628534	0.862385	8.95675
ADGRL4	64123	adhesion G protein-coupled receptor L4	321	0	-0.943539	0.000995638	0.969794	40.5513	318	3	-0.310879	0.00970844	0.578037	12.111
ADGRV1	84059	adhesion G protein-coupled receptor V1	401	0	-0.0966395	0.000363918	0.91631	9.07976	401	0	0.322832	7.8756e-05	0.895253	39.1285
ADH1A	124	alcohol dehydrogenase 1A (class I), alpha polypeptide	400	0	-0.371542	0.000675242	0.874717	28.8747	400	0	-0.313314	0.000657704	0.931127	19.1538
ADH1B	125	alcohol dehydrogenase 1B (class I), beta polypeptide	400	0	0.181826	0.00114618	0.893327	31.9993	400	0	-0.337365	0.00462724	0.680176	27.1674
ADH4	127	alcohol dehydrogenase 4 (class II), pi polypeptide	401	0	0.188771	0.000528111	0.868209	10.3362	381	20	-0.42829	0.0354135	0.732367	10.1231
ADH5	128	alcohol dehydrogenase 5 (class III), chi polypeptide	400	0	0.00307546	0.00247904	0.802813	9.34032	400	0	-0.47962	0.00489951	0.708406	15.3202
ADH6	130	alcohol dehydrogenase 6 (class V)	400	0	-0.003576	5.15585e-05	0.991621	23.729	400	0	-0.305166	0.000796313	0.762953	23.4494
ADHFE1	137872	alcohol dehydrogenase, iron containing 1	321	0	-0.0427223	6.13914e-05	0.963101	12.4976	321	0	0.0110743	0.00053044	0.890214	0.00615232
ADI1	55256	acireductone dioxygenase 1	319	2	-0.222657	0.00521977	0.838155	3.38258	321	0	0.360879	0.00175362	0.876821	6.68409
ADIG	149685	adipogenin	182	0	-0.200735	0.00101514	0.82976	3.78523	182	0	-0.212623	0.00135904	0.912928	11.4291
ADIPOQ	9370	adiponectin, C1Q and collagen domain containing	337	0	0.105324	0.000550196	0.934946	14.0034	336	1	-0.303886	0.00241712	0.84455	36.6593
ADIPOR1	51094	adiponectin receptor 1	401	1	-0.288438	0.00356346	0.858334	5.2875	402	0	0.245161	0.000383072	0.846705	13.1047
ADIPOR2	79602	adiponectin receptor 2	399	3	-1.80218	0.00456557	0.975973	91.7166	402	0	0.129471	0.000361888	0.897699	14.6586
ADIRF	10974	adipogenesis regulatory factor	317	0	-0.240767	0.00375935	0.755258	3.5561	317	0	0.220009	0.00104779	0.885235	7.29948
ADK	132	adenosine kinase	400	1	-0.665741	0.00750518	0.698868	28.474	401	0	0.320385	0.000464167	0.856621	26.7983
ADM	133	adrenomedullin	402	0	-0.195578	0.000222433	0.972069	21.4475	400	2	-0.0324195	0.00759284	0.813579	3.81256
ADM2	79924	adrenomedullin 2	335	0	0.0905933	0.00179436	0.831973	13.9638	335	0	0.305398	0.000822689	0.944352	7.1128
ADNP	23394	activity dependent neuroprotector homeobox	204	198	0.0575546	0.0668574	0.262902	3.45642	402	0	-0.0849576	0.00297402	0.754928	2.29489
ADNP2	22850	ADNP homeobox 2	321	0	-0.00162441	0.000693509	0.951244	16.0994	320	1	-0.639067	0.00310262	0.849686	23.949
ADORA1	134	adenosine A1 receptor	403	0	-0.329268	0.00345571	0.795995	12.2873	403	0	0.602359	0.000578711	0.874603	58.1904
ADORA2A	135	adenosine A2a receptor	400	1	-0.0721524	0.00454559	0.74754	17.3196	395	6	-0.501955	0.0113994	0.81442	33.7634
ADORA2B	136	adenosine A2b receptor	398	3	-0.176997	0.00803046	0.743946	12.0041	401	0	0.0804571	0.000234593	0.827165	22.4137
ADORA3	140	adenosine A3 receptor	400	0	0.406782	0.00671716	0.686627	11.5452	400	0	-0.0168368	0.000142477	0.946993	10.6446
ADPGK	83440	ADP dependent glucokinase	392	5	-2.07106	0.0123609	0.83625	135.083	396	1	-0.050211	0.00489562	0.772064	9.56402
ADPRH	141	ADP-ribosylarginine hydrolase	317	4	-0.174596	0.0133789	0.478696	8.84566	321	0	0.484084	0.000197456	0.926866	14.3083
ADPRHL1	113622	ADP-ribosylhydrolase like 1	150	2	-0.183004	0.0118036	0.495369	1.00775	152	0	0.0635866	0.000331981	0.887467	0.128272
ADPRHL2	54936	ADP-ribosylhydrolase like 2	300	21	0.0306082	0.0200393	0.343485	4.54769	321	0	0.219677	0.000544775	0.981848	7.6969
ADPRM	56985	ADP-ribose/CDP-alcohol diphosphatase, manganese dependent	400	0	0.387017	8.239e-05	0.968923	13.281	399	1	0.188795	0.00423327	0.859025	16.7185
ADRA1A	148	adrenoceptor alpha 1A	400	0	-0.195138	7.66471e-05	0.99326	8.86834	400	0	-0.111062	0.00143525	0.894924	12.7982
ADRA1B	147	adrenoceptor alpha 1B	400	0	0.153543	0.000151797	0.906701	8.94463	400	0	-0.397899	0.000296599	0.917507	30.535
ADRA1D	146	adrenoceptor alpha 1D	400	1	0.0379822	0.00192556	0.890221	18.9257	399	2	-0.161958	0.00527168	0.820796	15.3187
ADRA2A	150	adrenoceptor alpha 2A	401	0	0.133058	0.00364841	0.770314	15.0237	401	0	-0.0203548	0.000395247	0.88515	19.0279
ADRA2B	151	adrenoceptor alpha 2B	399	2	-0.137486	0.00862853	0.591589	13.2238	401	0	-0.186825	0.001005	0.807469	5.05399
ADRA2C	152	adrenoceptor alpha 2C	401	0	-0.618628	0.000727493	0.890496	31.9207	401	0	-0.0412147	0.00221325	0.782417	21.0506
ADRB1	153	adrenoceptor beta 1	401	0	0.0322046	0.000199339	0.941396	3.12847	401	0	0.183128	0.000255364	0.89378	46.4103
ADRB2	154	adrenoceptor beta 2	399	2	-0.257256	0.00525395	0.782181	22.3642	400	1	-0.736343	0.00203653	0.874764	53.1658
ADRB3	155	adrenoceptor beta 3	400	0	-0.0682889	0.000370101	0.930019	12.1751	400	0	0.516659	0.000380572	0.848492	39.8832
ADRM1	11047	adhesion regulating molecule 1	140	263	-0.258753	0.0645798	0.204918	5.04729	402	1	-0.169014	0.00706885	0.761312	2.46848
ADSL	158	adenylosuccinate lyase	24	378	-0.135233	0.0323823	0.104526	1.0033	327	75	-0.93968	0.0878497	0.446705	67.047
ADSS	159	adenylosuccinate synthase	180	141	-0.347849	0.0970279	0.348572	12.2774	317	4	-0.247477	0.00780905	0.912621	3.31412
ADSSL1	122622	adenylosuccinate synthase like 1	301	10	0.0628782	0.017081	0.460286	21.2434	311	0	0.144601	0.0010507	0.776029	19.0188
ADTRP	84830	androgen dependent TFPI regulating protein	402	1	-1.14771	0.00334148	0.855951	59.2124	400	3	-0.0728608	0.00535569	0.938954	8.00931
AEBP1	165	AE binding protein 1	312	9	-0.0614102	0.0153521	0.424432	21.5971	321	0	0.155062	0.00303153	0.955749	1.44656
AEBP2	121536	AE binding protein 2	336	2	-0.0725506	0.00681826	0.714769	3.91487	337	1	0.241729	0.00281471	0.845449	23.1848
AEN	64782	apoptosis enhancing nuclease	341	0	-0.0919265	0.000617362	0.924857	24.3112	340	1	-0.402031	0.00324369	0.930231	10.2785
AES	166	amino-terminal enhancer of split	317	4	0.299559	0.0116165	0.545208	16.3698	319	2	-0.339883	0.00434731	0.900803	21.5525
AFAP1	60312	actin filament associated protein 1	195	0	0.354934	0.000129523	0.985807	28.1447	195	0	0.0221291	0.000393568	0.895568	4.79747
AFDN	4301	afadin, adherens junction formation factor	316	21	-0.243858	0.0283682	0.668929	25.2123	336	1	-0.817914	0.00511635	0.794411	44.461
AFF1	4299	AF4/FMR2 family member 1	402	0	-0.812585	0.0034016	0.96323	97.4333	399	3	-0.78917	0.00653047	0.894199	86.6856
AFF3	3899	AF4/FMR2 family member 3	392	9	-0.414425	0.0161756	0.50139	21.0984	401	0	0.239914	0.000474036	0.803181	43.5365
AFF4	27125	AF4/FMR2 family member 4	402	0	0.260032	0.00360885	0.845171	4.13303	401	1	-0.238244	0.00391744	0.877315	26.9847
AFG1L	246269	AFG1 like ATPase	195	0	0.084707	0.00138935	0.834872	0.953817	195	0	-0.127892	0.0013151	0.986221	7.24815
AFG3L2	10939	AFG3 like matrix AAA peptidase subunit 2	6	396	0.203192	0.0101476	0.0816212	4.24385	29	373	-1.28886	0.0412874	0.0332075	73.9608
AFM	173	afamin	321	0	-0.137194	0.000726779	0.87567	21.7783	321	0	0.0334225	0.000360298	0.961343	11.6121
AFMID	125061	arylformamidase	321	0	0.0572829	0.00257316	0.77138	10.7568	321	0	-0.209464	0.000440323	0.905854	2.85874
AFP	174	alpha fetoprotein	402	0	-0.0833387	0.00169984	0.785815	6.34356	402	0	0.143595	0.000159086	0.931643	11.0738
AFTPH	54812	aftiphilin	195	0	0.145693	0.00194184	0.88632	0.72235	195	0	0.267124	6.6758e-05	0.912698	15.3355
AGA	175	aspartylglucosaminidase	321	0	0.347423	0.000102836	0.94218	18.9145	307	14	-0.706544	0.0231882	0.560168	19.8724
AGAP1	116987	ArfGAP with GTPase domain, ankyrin repeat and PH domain 1	330	4	-0.222401	0.011197	0.641328	9.93891	333	1	-0.552009	0.00150183	0.925163	32.4864
AGAP2	116986	ArfGAP with GTPase domain, ankyrin repeat and PH domain 2	352	49	0.11241	0.0282764	0.338262	14.9776	401	0	-0.0513267	0.000748615	0.836165	11.8564
AGAP3	116988	ArfGAP with GTPase domain, ankyrin repeat and PH domain 3	401	0	0.138394	0.000552924	0.914214	35.0445	401	0	0.077088	0.000287178	0.874938	10.8294
AGAP4	119016	ArfGAP with GTPase domain, ankyrin repeat and PH domain 4	402	0	0.328467	2.15108e-05	0.998411	14.7171	400	2	-0.103891	0.00292414	0.906104	20.3405
AGAP5	729092	ArfGAP with GTPase domain, ankyrin repeat and PH domain 5	93	309	-0.00210702	0.0384738	0.152384	3.4884	402	0	-0.0375739	0.000501463	0.946983	8.31488
AGAP6	414189	ArfGAP with GTPase domain, ankyrin repeat and PH domain 6	21	381	-0.0843134	0.0215003	0.11291	4.36077	402	0	-0.280697	0.00169774	0.853126	8.80304
AGAP9	642517	ArfGAP with GTPase domain, ankyrin repeat and PH domain 9	400	0	0.0750899	0.00777388	0.758766	0.747778	400	0	0.0146034	0.000834153	0.955631	1.17715
AGBL2	79841	ATP/GTP binding protein like 2	318	3	-0.380551	0.0074306	0.68134	18.6738	321	0	-0.263605	0.00220513	0.779606	4.89651
AGBL3	340351	ATP/GTP binding protein like 3	320	1	-0.586068	0.00561721	0.65703	35.0255	321	0	0.24983	0.00147903	0.971069	17.2698
AGBL5	60509	ATP/GTP binding protein like 5	319	2	-0.189007	0.00858679	0.590319	14.1233	321	0	-0.227658	0.0007712	0.927631	21.3501
AGER	177	advanced glycosylation end-product specific receptor	321	0	-0.155695	0.000261737	0.947775	19.1716	321	0	0.210816	0.00052313	0.833277	11.6681
AGFG1	3267	ArfGAP with FG repeats 1	397	3	-1.06861	0.00693523	0.863012	50.3501	399	1	0.0759186	0.00283073	0.78607	18.4409
AGFG2	3268	ArfGAP with FG repeats 2	331	7	-0.436418	0.0164198	0.44692	13.6452	338	0	-0.498232	0.00242989	0.81478	42.0296
AGGF1	55109	angiogenic factor with G-patch and FHA domains 1	195	0	0.381555	0.000601849	0.934086	4.73579	195	0	-0.587485	0.000741677	0.877642	12.5092
AGK	55750	acylglycerol kinase	195	0	-0.132242	0.000220193	0.970739	3.70302	194	1	-0.665016	0.00680409	0.82288	13.2256
AGL	178	amylo-alpha-1, 6-glucosidase, 4-alpha-glucanotransferase	321	0	0.0111834	0.00485429	0.612746	16.4328	316	5	-0.40884	0.0125365	0.47382	25.2024
AGMAT	79814	agmatinase	320	1	-0.0733089	0.00843804	0.559707	10.6272	321	0	-0.310188	0.00183836	0.783405	9.21537
AGMO	392636	alkylglycerol monooxygenase	195	0	-0.0186679	0.000341768	0.896258	6.01552	195	0	0.117055	0.00462168	0.70099	0.543573
AGO1	26523	argonaute 1, RISC catalytic component	357	45	-0.41327	0.0233296	0.28549	19.2651	402	0	0.151538	0.00123457	0.904528	6.91801
AGO2	27161	argonaute 2, RISC catalytic component	287	34	-0.431971	0.0356436	0.645786	12.111	316	5	-0.455662	0.00944388	0.915716	14.2626
AGO3	192669	argonaute 3, RISC catalytic component	400	1	-0.41181	0.0070683	0.668792	31.5653	401	0	0.115076	0.0017776	0.929051	3.3186
AGO4	192670	argonaute 4, RISC catalytic component	321	0	-0.0486732	0.00103921	0.83484	9.63916	321	0	0.156949	0.000289745	0.867505	1.86864
AGPAT1	10554	1-acylglycerol-3-phosphate O-acyltransferase 1	314	7	-2.4817	0.016685	0.801577	128.799	318	3	-0.447128	0.00618228	0.917287	24.5542
AGPAT2	10555	1-acylglycerol-3-phosphate O-acyltransferase 2	396	5	-0.659823	0.0105689	0.793732	35.9774	400	1	0.611418	0.00321572	0.74471	58.4978
AGPAT3	56894	1-acylglycerol-3-phosphate O-acyltransferase 3	401	1	2.14607	0.00437369	0.834434	113.155	392	10	-0.295257	0.0158316	0.740626	11.2911
AGPAT4	56895	1-acylglycerol-3-phosphate O-acyltransferase 4	321	0	-0.420108	0.00337725	0.835001	16.2343	321	0	-0.243743	0.00219056	0.984603	7.71895
AGPAT5	55326	1-acylglycerol-3-phosphate O-acyltransferase 5	396	6	-1.5867	0.00890343	0.963337	113.741	402	0	-0.0566063	0.00355408	0.847962	3.63084
AGPS	8540	alkylglycerone phosphate synthase	320	1	-0.2629	0.0042274	0.858676	20.7279	319	2	0.102284	0.00557518	0.920755	17.3679
AGR2	10551	anterior gradient 2, protein disulphide isomerase family member	336	2	-0.678057	0.00410081	0.833553	41.2188	337	1	-0.602568	0.00404511	0.541077	26.0777
AGR3	155465	anterior gradient 3, protein disulphide isomerase family member	195	0	0.218239	5.17871e-05	0.963934	9.19684	195	0	0.100184	0.00147215	0.910114	12.4074
AGRN	375790	agrin	313	8	-0.104348	0.0154892	0.37142	2.23495	320	1	-0.127663	0.00392892	0.958478	26.2943
AGRP	181	agouti related neuropeptide	337	0	0.0736342	0.00110009	0.857899	4.42807	337	0	-0.208971	0.000790674	0.853999	12.5695
AGT	183	angiotensinogen	399	1	-0.212891	0.00368924	0.767374	42.3668	398	2	-0.192964	0.00522935	0.955138	2.66522
AGTPBP1	23287	ATP/GTP binding protein 1	321	0	0.318612	1.15502e-05	0.994438	30.6357	321	0	0.0198154	0.000213961	0.985417	18.4109
AGTR1	185	angiotensin II receptor type 1	402	1	0.456015	0.00619626	0.682258	22.3887	403	0	0.290411	0.00023793	0.818998	6.72685
AGTRAP	57085	angiotensin II receptor associated protein	321	0	-0.272998	0.00087369	0.882977	8.71647	321	0	-0.0249586	8.89662e-05	0.959665	4.76459
AGXT	189	alanine--glyoxylate and serine--pyruvate aminotransferase	400	0	-0.194666	0.00397793	0.702304	3.38628	399	1	-0.580205	0.0030751	0.848518	31.4966
AGXT2	64902	alanine--glyoxylate aminotransferase 2	400	1	-0.115448	0.00319698	0.869807	15.5564	401	0	-0.286821	0.000647124	0.76163	21.1463
AHCTF1	25909	AT-hook containing transcription factor 1	0	398	-0.275973	0.00331505	0.0746121	5.61946	96	302	-0.17359	0.0848235	0.0757787	12.557
AHCY	191	adenosylhomocysteinase	11	390	0.0527877	0.018479	0.100545	0.146937	387	14	-0.463973	0.0269348	0.674619	25.1298
AHCYL1	10768	adenosylhomocysteinase like 1	193	207	-0.412801	0.0988929	0.335761	15.769	375	25	-0.749855	0.0365285	0.814255	36.1495
AHCYL2	23382	adenosylhomocysteinase like 2	400	0	-0.190458	0.00175655	0.761107	11.3135	400	0	0.0903664	0.00192451	0.753456	21.1568
AHI1	54806	Abelson helper integration site 1	341	0	-0.501688	0.00257239	0.692816	29.1854	341	0	0.623296	0.00276177	0.955587	28.8692
AHNAK	79026	AHNAK nucleoprotein	189	6	0.342894	0.0130909	0.506076	9.83623	193	2	-0.0728753	0.0087185	0.707014	5.49483
AHR	196	aryl hydrocarbon receptor	384	18	0.0404675	0.0264792	0.98591	30.7414	401	1	-0.124595	0.00622043	0.664038	9.44209
AHRR	57491	aryl-hydrocarbon receptor repressor	392	6	-0.217683	0.0135766	0.59748	27.6533	398	0	-0.406285	0.0018532	0.633534	37.9715
AHSA1	10598	activator of HSP90 ATPase activity 1	188	7	-0.384146	0.0167663	0.568365	9.46234	195	0	-0.493844	0.00155277	0.920855	8.01597
AHSA2P	130872	activator of HSP90 ATPase homolog 2, pseudogene	182	0	-0.350343	0.00760763	0.58868	3.94152	182	0	0.531279	0.000254587	0.941534	7.36208
AHSG	197	alpha 2-HS glycoprotein	321	0	0.240635	0.000908874	0.90484	36.3528	321	0	0.018395	0.000674225	0.976771	3.14923
AHSP	51327	alpha hemoglobin stabilizing protein	195	0	0.232345	0.00142396	0.723855	5.09363	195	0	-0.531294	0.00266564	0.907536	10.3261
AICDA	57379	activation induced cytidine deaminase	311	0	-0.268979	0.00208814	0.832704	33.3989	310	1	-0.821659	0.00195834	0.905231	32.7656
AIDA	64853	axin interactor, dorsalization associated	195	0	-0.179902	6.54565e-06	0.995858	1.13045	187	8	-0.111642	0.0229487	0.4449	0.318005
AIF1	199	allograft inflammatory factor 1	315	6	-0.395007	0.0142165	0.430476	29.1685	321	0	-0.278067	0.000224607	0.969816	4.63779
AIF1L	83543	allograft inflammatory factor 1 like	314	7	-0.0705498	0.0151044	0.480626	13.3028	321	0	0.13132	0.000834254	0.815438	20.1274
AIFM2	84883	apoptosis inducing factor, mitochondria associated 2	399	3	0.0465866	0.00732938	0.68075	43.3757	402	0	-0.515954	0.00224615	0.845021	23.5423
AIFM3	150209	apoptosis inducing factor, mitochondria associated 3	385	15	-0.212508	0.0195094	0.548065	14.8574	400	0	0.306126	0.000256716	0.921937	8.07379
AIG1	51390	androgen induced 1	337	0	-0.208847	0.00339686	0.762313	13.6812	305	32	-0.667907	0.0475168	0.929815	22.6709
AIM2	9447	absent in melanoma 2	321	0	0.356645	0.00121023	0.881677	24.6896	306	15	-0.389171	0.0252379	0.867327	11.1495
AIMP1	9255	aminoacyl tRNA synthetase complex interacting multifunctional protein 1	194	1	-0.235737	0.00861012	0.737353	8.34844	195	0	0.27625	0.000776045	0.979471	17.62
AIMP2	7965	aminoacyl tRNA synthetase complex interacting multifunctional protein 2	319	2	-0.0788422	0.0101086	0.561174	0.910709	320	1	0.122697	0.0082077	0.766809	1.82427
AIP	9049	aryl hydrocarbon receptor interacting protein	339	62	-0.298287	0.0518106	0.514982	16.4546	401	0	0.0578071	0.00104206	0.941916	6.25284
AIPL1	23746	aryl hydrocarbon receptor interacting protein like 1	400	0	-0.0360488	0.00247942	0.698716	6.36568	400	0	-0.344944	0.00178021	0.748601	22.3352
AIRE	326	autoimmune regulator	402	0	0.438174	0.000259127	0.954678	24.8909	402	0	0.200979	0.000756857	0.772659	4.71167
AJAP1	55966	adherens junctions associated protein 1	400	0	0.137768	0.00273223	0.802066	26.6262	400	0	0.138934	0.00117641	0.674208	105.182
AJUBA	84962	ajuba LIM protein	316	5	0.826756	0.0129319	0.784129	45.8443	319	2	-0.0511839	0.0069428	0.856635	10.1558
AK1	203	adenylate kinase 1	397	3	-0.0248623	0.0128081	0.425378	3.7488	400	0	0.178795	0.000364617	0.878193	11.5978
AK2	204	adenylate kinase 2	318	3	0.115424	0.00583336	0.910943	5.83177	321	0	2.15731	6.14557e-05	0.943893	87.7847
AK3	50808	adenylate kinase 3	320	1	-0.384654	0.00204559	0.905311	48.5307	321	0	0.528733	0.0023423	0.692201	53.4524
AK4	205	adenylate kinase 4	381	20	0.0214935	0.0213353	0.46041	8.14314	401	0	-0.179649	0.00194914	0.758071	15.527
AK5	26289	adenylate kinase 5	402	0	-0.219304	0.0011253	0.868036	17.1316	402	0	0.117965	0.000396228	0.964012	26.2493
AK7	122481	adenylate kinase 7	320	1	-0.297925	0.00470962	0.66635	16.6334	320	1	-0.53559	0.00259265	0.796452	30.6926
AK8	158067	adenylate kinase 8	321	0	-0.0537955	0.00205672	0.647014	2.46807	321	0	0.598346	0.00225394	0.673811	47.1718
AK9	221264	adenylate kinase 9	195	0	0.17776	0.000237171	0.87069	1.29015	195	0	-0.698566	0.00189477	0.836863	10.6461
AKAP1	8165	A-kinase anchoring protein 1	402	0	0.0108743	0.00140322	0.918041	19.6172	399	3	0.122764	0.00736735	0.679723	28.9461
AKAP2	11217	A-kinase anchoring protein 2	195	0	0.0166383	0.00202313	0.850682	5.5646	195	0	-0.288189	0.00338812	0.885591	3.37837
AKAP3	10566	A-kinase anchoring protein 3	321	0	0.0890268	0.0012257	0.791505	9.52807	321	0	-0.211113	0.000440053	0.93408	14.6084
AKAP5	9495	A-kinase anchoring protein 5	321	0	-0.0623723	0.00157546	0.881435	14.3808	321	0	0.0174288	0.00337513	0.843623	0.00842203
AKAP6	9472	A-kinase anchoring protein 6	321	0	-0.118916	0.00359227	0.75456	9.56915	321	0	-0.106314	0.000437166	0.983536	0.648872
AKAP7	9465	A-kinase anchoring protein 7	320	1	-0.302599	0.00808893	0.608561	13.6549	321	0	0.447133	0.000987351	0.813039	11.1531
AKAP8	10270	A-kinase anchoring protein 8	398	0	0.167324	0.00308855	0.732507	9.46844	398	0	0.235982	0.00184323	0.849966	10.8544
AKAP8L	26993	A-kinase anchoring protein 8 like	320	1	0.135672	0.00727074	0.628434	10.2453	321	0	0.235499	0.00169862	0.683976	17.5338
AKAP9	10142	A-kinase anchoring protein 9	401	0	-0.0769456	0.00100165	0.881974	0.801947	401	0	-0.0495131	0.00157529	0.864235	34.8108
AKAP10	11216	A-kinase anchoring protein 10	402	0	0.297254	0.00492538	0.823689	6.81205	402	0	0.545882	0.00276732	0.82676	21.4575
AKAP11	11215	A-kinase anchoring protein 11	321	0	0.166643	0.000493256	0.897333	10.8648	320	1	-0.168208	0.00210563	0.925491	7.4339
AKAP12	9590	A-kinase anchoring protein 12	401	0	-0.105926	0.00184018	0.808488	29.2984	401	0	0.00558834	0.00198588	0.845011	11.2637
AKAP13	11214	A-kinase anchoring protein 13	401	1	-0.11016	0.00470986	0.849133	10.5847	401	1	0.0779334	0.0044923	0.880615	7.6774
AKIP1	56672	A-kinase interacting protein 1	320	1	-0.471567	0.00461134	0.736239	16.8716	321	0	-0.103217	9.56572e-05	0.895679	0.846429
AKIRIN1	79647	akirin 1	153	42	-0.260744	0.0407209	0.332499	4.97613	195	0	0.172959	4.2611e-05	0.927797	3.27095
AKNA	80709	AT-hook transcription factor	401	1	0.44474	0.00433997	0.768423	34.0403	402	0	0.0217411	0.00113568	0.823877	5.63581
AKR1A1	10327	aldo-keto reductase family 1 member A1	401	0	0.0131478	0.00386765	0.672703	29.0552	390	11	-0.126699	0.0132433	0.799665	24.882
AKR1B1	231	aldo-keto reductase family 1 member B	400	0	0.0453446	2.70211e-05	0.99804	37.4405	399	1	0.0355072	0.00199651	0.712324	13.92
AKR1B10	57016	aldo-keto reductase family 1 member B10	402	0	-0.069221	0.00110149	0.914709	6.92468	401	1	-0.59163	0.00168793	0.85378	50.0039
AKR1B15	441282	aldo-keto reductase family 1 member B15	246	0	0.407347	0.000239304	0.945002	10.22	245	1	-0.674756	0.00404729	0.844188	14.5798
AKR1C1	1645	aldo-keto reductase family 1 member C1	398	4	-0.125826	0.00996198	0.474136	21.4009	402	0	0.444383	0.000135328	0.914588	38.4126
AKR1C2	1646	aldo-keto reductase family 1 member C2	402	0	-0.218784	2.28881e-05	0.987666	20.8085	398	4	-0.218517	0.00991544	0.748674	26.3543
AKR1C3	8644	aldo-keto reductase family 1 member C3	400	0	0.187176	0.000589476	0.886118	8.44308	399	1	0.0228738	0.00288127	0.825656	45.5565
AKR1C4	1109	aldo-keto reductase family 1 member C4	402	0	-0.115057	0.000669481	0.912609	15.0871	402	0	-0.10377	0.00385856	0.842691	25.1142
AKR1D1	6718	aldo-keto reductase family 1 member D1	400	0	-0.0368152	0.00134092	0.824346	5.61765	400	0	0.102463	0.000606846	0.923627	3.95221
AKR1E2	83592	aldo-keto reductase family 1 member E2	401	0	0.0552733	0.000238154	0.943634	9.98892	401	0	0.23211	9.85228e-05	0.935359	14.236
AKR7A2	8574	aldo-keto reductase family 7 member A2	400	0	0.158704	0.00361483	0.761471	37.8009	400	0	0.0127109	0.00105205	0.888553	13.6206
AKR7A3	22977	aldo-keto reductase family 7 member A3	317	83	0.185309	0.0304775	0.268187	13.7258	400	0	0.0355473	0.0014416	0.768731	8.65731
AKT1	207	AKT serine/threonine kinase 1	395	7	-0.908162	0.0138102	0.865134	62.9042	399	3	-1.13668	0.0053591	0.708664	66.5121
AKT1S1	84335	AKT1 substrate 1	330	0	1.03981	0.00118622	0.91197	48.437	330	0	0.00990693	0.000690463	0.855871	33.3736
AKT2	208	AKT serine/threonine kinase 2	382	20	-0.721373	0.0282382	0.607703	40.0751	401	1	-0.61158	0.00341255	0.940262	20.5216
AKT3	10000	AKT serine/threonine kinase 3	402	0	-0.134805	0.000423386	0.965836	13.9876	402	0	-0.433239	0.00125427	0.899947	33.4705
AKTIP	64400	AKT interacting protein	395	5	-0.34231	0.00757077	0.670825	17.16	400	0	-0.0711308	0.000541171	0.945202	6.6521
ALAD	210	aminolevulinate dehydratase	303	18	-0.764521	0.031027	0.806849	33.5183	321	0	0.452209	0.00051341	0.949094	21.3741
ALAS1	211	5'-aminolevulinate synthase 1	381	19	-0.690789	0.0294015	0.668378	38.7461	400	0	-0.0892075	0.000255746	0.907565	17.3112
ALB	213	albumin	401	0	0.377182	0.000647371	0.90023	93.6469	401	0	-0.222968	0.00288531	0.754025	9.10224
ALCAM	214	activated leukocyte cell adhesion molecule	337	0	0.0668313	0.00226409	0.836546	27.3867	336	1	0.120419	0.00287359	0.921371	16.3995
ALDH1A1	216	aldehyde dehydrogenase 1 family member A1	402	0	0.107301	0.000652115	0.846303	21.7324	402	0	-0.206687	0.000345974	0.845618	47.8985
ALDH1A2	8854	aldehyde dehydrogenase 1 family member A2	401	0	-0.414871	0.000907768	0.856006	18.8965	396	5	0.186538	0.0102124	0.733026	16.1642
ALDH1A3	220	aldehyde dehydrogenase 1 family member A3	401	0	0.128017	0.00020778	0.974564	18.4735	401	0	0.607239	0.00120353	0.790448	22.6045
ALDH1B1	219	aldehyde dehydrogenase 1 family member B1	348	0	-0.139185	0.00424894	0.771232	3.46234	347	1	-0.409299	0.00334831	0.642508	46.7578
ALDH1L1	10840	aldehyde dehydrogenase 1 family member L1	398	3	0.154713	0.00692376	0.677633	28.3799	400	1	-0.163339	0.00340262	0.951028	11.3255
ALDH1L2	160428	aldehyde dehydrogenase 1 family member L2	338	0	-0.144086	0.000438896	0.882105	15.2907	338	0	-0.441755	0.00148339	0.943644	31.3378
ALDH2	217	aldehyde dehydrogenase 2 family member	400	1	-0.143675	0.00298513	0.772551	44.1543	398	3	-0.267295	0.00686676	0.6923	5.96535
ALDH3A1	218	aldehyde dehydrogenase 3 family member A1	401	2	-0.262308	0.00771793	0.653231	31.5105	403	0	-0.139567	0.00111228	0.700848	22.4769
ALDH3B2	222	aldehyde dehydrogenase 3 family member B2	395	6	-0.622793	0.012268	0.650088	21.725	399	2	-0.922027	0.00272146	0.741233	58.6369
ALDH4A1	8659	aldehyde dehydrogenase 4 family member A1	403	0	0.117489	0.00258079	0.761543	4.62144	403	0	0.133367	0.000925387	0.876304	7.75288
ALDH5A1	7915	aldehyde dehydrogenase 5 family member A1	403	0	-0.305431	0.00304927	0.783214	9.13405	403	0	0.477776	0.000187283	0.809454	20.5557
ALDH7A1	501	aldehyde dehydrogenase 7 family member A1	402	1	-0.355854	0.00631877	0.61753	43.0978	403	0	-0.415622	0.00132361	0.840905	18.6158
ALDH8A1	64577	aldehyde dehydrogenase 8 family member A1	399	1	-0.31151	0.00521407	0.691521	15.9197	400	0	-0.138483	0.000702682	0.854527	32.6313
ALDH9A1	223	aldehyde dehydrogenase 9 family member A1	400	0	-0.257347	0.000261183	0.984668	32.1115	398	2	-0.0602119	0.00451455	0.948522	1.92707
ALDH16A1	126133	aldehyde dehydrogenase 16 family member A1	401	0	0.110986	0.00386534	0.84329	11.1146	401	0	0.149462	0.00194621	0.801778	7.62317
ALDH18A1	5832	aldehyde dehydrogenase 18 family member A1	332	69	-2.16184	0.0520368	0.337043	178.778	391	10	-1.70429	0.0195768	0.719504	126.412
ALDOA	226	aldolase, fructose-bisphosphate A	1	399	0.565705	0.0026448	0.0515533	22.3603	219	181	-0.371618	0.0924846	0.141003	16.3361
ALDOB	229	aldolase, fructose-bisphosphate B	401	0	0.0878022	0.00227544	0.79675	7.76318	399	2	-0.727279	0.00473399	0.969378	39.3593
ALDOC	230	aldolase, fructose-bisphosphate C	385	16	-0.119303	0.022136	0.544789	1.00104	399	2	-0.0547104	0.00820812	0.657491	8.04138
ALG1	56052	ALG1, chitobiosyldiphosphodolichol beta-mannosyltransferase	10	311	0.629732	0.0144598	0.0859391	24.6629	321	0	0.158117	0.000153572	0.899958	1.50303
ALG1L	200810	ALG1, chitobiosyldiphosphodolichol beta-mannosyltransferase like	14	307	-0.318022	0.0166694	0.106152	12.5075	321	0	0.114039	0.000569988	0.909788	2.5481
ALG2	85365	ALG2, alpha-1,3/1,6-mannosyltransferase	0	321	0.152658	0.000415976	0.0397484	1.99555	321	0	0.232237	0.000189581	0.928441	5.39044
ALG3	10195	ALG3, alpha-1,3- mannosyltransferase	392	8	-0.911485	0.0130085	0.929159	47.3353	400	0	-0.0389065	0.000179792	0.942985	16.5583
ALG5	29880	ALG5, dolichyl-phosphate beta-glucosyltransferase	350	53	-0.666798	0.0406663	0.472089	32.309	401	2	-0.311145	0.00647456	0.762759	30.9413
ALG6	29929	ALG6, alpha-1,3-glucosyltransferase	323	79	-0.348488	0.049487	0.381588	9.5774	402	0	0.0853113	0.000218431	0.979936	5.17657
ALG8	79053	ALG8, alpha-1,3-glucosyltransferase	251	148	-0.555314	0.0668844	0.318123	25.0475	399	0	-0.00704467	0.000307187	0.884646	16.9894
ALG9	79796	ALG9, alpha-1,2-mannosyltransferase	304	17	-1.08763	0.0272829	0.718323	51.5265	320	1	0.0773127	0.00154478	0.931729	0.884752
ALG10	84920	ALG10, alpha-1,2-glucosyltransferase	398	2	-0.267504	0.0091252	0.723287	5.5254	400	0	0.251246	0.000893515	0.836484	28.4189
ALG10B	144245	ALG10B, alpha-1,2-glucosyltransferase	400	0	0.116144	0.00145578	0.909042	2.39144	356	44	-0.517212	0.0381384	0.301927	18.8692
ALG11	440138	ALG11, alpha-1,2-mannosyltransferase	0	195	-0.221874	8.17925e-05	0.0308214	4.72862	192	3	-0.601631	0.00879229	0.881791	15.9108
ALG12	79087	ALG12, alpha-1,6-mannosyltransferase	228	93	-1.1411	0.0561767	0.319609	54.7068	320	1	-0.319484	0.00198962	0.954363	6.48047
ALK	238	ALK receptor tyrosine kinase	394	3	0.20065	0.00965983	0.581361	80.0462	397	0	-0.248861	0.000758881	0.898312	36.7628
ALKAL1	389658	ALK and LTK ligand 1	195	0	0.375284	0.00106446	0.902434	14.2273	195	0	0.154285	0.0015053	0.934493	1.14777
ALKBH1	8846	alkB homolog 1, histone H2A dioxygenase	230	9	-0.0315313	0.0201766	0.549766	7.31154	239	0	-0.127504	0.00111037	0.890251	13.2079
ALKBH2	121642	alkB homolog 2, alpha-ketoglutarate dependent dioxygenase	402	0	-0.453375	0.000235526	0.956821	18.586	402	0	-0.465637	0.00123059	0.91386	35.3658
ALKBH3	221120	alkB homolog 3, alpha-ketoglutaratedependent dioxygenase	402	0	0.0324125	0.0035751	0.826824	41.3085	401	1	-0.0897068	0.0043329	0.670526	8.50503
ALKBH4	54784	alkB homolog 4, lysine demethylase	332	3	0.318972	0.00968853	0.603686	27.9301	335	0	-0.101456	0.000395909	0.963269	10.1785
ALKBH5	54890	alkB homolog 5, RNA demethylase	396	6	-0.459932	0.0138662	0.668782	34.4224	402	0	-0.00266645	0.000920511	0.807994	16.7342
ALKBH7	84266	alkB homolog 7	397	5	-0.416249	0.0112374	0.678027	38.5855	402	0	0.256916	0.000959414	0.928743	19.0322
ALKBH8	91801	alkB homolog 8, tRNA methyltransferase	338	3	-0.56108	0.00729453	0.886997	18.6872	341	0	-0.689939	0.00121475	0.927955	30.4905
ALLC	55821	allantoicase	320	1	-0.539454	0.00552392	0.729931	52.1166	319	2	0.223752	0.00333558	0.944787	9.18557
ALMS1	7840	ALMS1, centrosome and basal body associated protein	321	0	0.296203	0.000990778	0.850302	6.19525	321	0	0.0339731	0.000925142	0.964254	0.431853
ALOX5	240	arachidonate 5-lipoxygenase	400	0	-0.255196	0.00468603	0.662342	9.14648	400	0	0.151416	0.000907946	0.915289	37.2063
ALOX5AP	241	arachidonate 5-lipoxygenase activating protein	401	0	0.171073	0.000191107	0.977741	14.8974	401	0	0.122931	0.00133422	0.857932	20.8494
ALOX12	239	arachidonate 12-lipoxygenase, 12S type	401	0	0.115186	0.000811704	0.953198	16.1142	401	0	0.283856	0.000436697	0.938122	33.5045
ALOX12B	242	arachidonate 12-lipoxygenase, 12R type	400	0	0.10099	0.00127275	0.908341	2.68431	399	1	-0.452387	0.00118162	0.953934	18.56
ALOX15	246	arachidonate 15-lipoxygenase	399	1	0.266566	0.00785872	0.642878	10.6826	399	1	-0.390681	0.00201388	0.867092	9.95297
ALOX15B	247	arachidonate 15-lipoxygenase, type B	400	1	-0.743369	0.00115568	0.972736	56.181	401	0	0.000514144	0.00492614	0.818709	16.7879
ALOXE3	59344	arachidonate lipoxygenase 3	399	2	0.387146	0.00946106	0.584788	21.1064	396	5	-0.0854756	0.0120912	0.608693	9.52054
ALPG	251	alkaline phosphatase, germ cell	402	0	0.0493863	0.00212508	0.813431	5.67264	402	0	0.20849	0.00185095	0.888985	5.15189
ALPI	248	alkaline phosphatase, intestinal	401	1	-0.826218	0.00183448	0.905508	33.05	402	0	-0.404765	0.000884465	0.675533	25.0554
ALPK1	80216	alpha kinase 1	310	0	-0.615714	0.000513602	0.840662	21.9698	307	3	-0.0946747	0.0063844	0.772498	5.4997
ALPK2	115701	alpha kinase 2	400	0	0.351434	0.000256265	0.950859	28.879	400	0	0.302575	0.000543092	0.88655	20.4522
ALPK3	57538	alpha kinase 3	400	0	-0.232018	0.00053743	0.951068	19.5316	400	0	0.314926	0.000599688	0.890206	8.43215
ALPL	249	alkaline phosphatase, biomineralization associated	321	0	-0.234501	0.00124333	0.888443	9.65204	321	0	0.335748	0.00163545	0.904172	19.0246
ALPP	250	alkaline phosphatase, placental	402	0	-0.124977	0.000439744	0.970122	12.9083	401	1	-0.3591	0.00214814	0.958454	23.6848
ALS2	57679	ALS2, alsin Rho guanine nucleotide exchange factor	402	0	0.0219904	2.54261e-05	0.964545	21.6219	402	0	-0.118216	0.0015661	0.873626	21.4277
ALS2CL	259173	ALS2 C-terminal like	402	0	0.350301	0.00101675	0.794052	13.5682	402	0	0.0176833	0.000770759	0.827397	7.30097
ALS2CR12	130540	amyotrophic lateral sclerosis 2 chromosome region 12	182	0	-0.293689	0.00209317	0.780045	2.94978	182	0	0.686209	7.71131e-05	0.98445	18.8937
ALX1	8092	ALX homeobox 1	400	2	-0.1992	0.00992759	0.64297	7.20376	402	0	0.354843	0.000824135	0.795669	15.8729
ALX3	257	ALX homeobox 3	319	83	0.115972	0.0313642	0.308621	23.1941	402	0	0.492477	0.000638256	0.85701	34.492
ALX4	60529	ALX homeobox 4	399	3	-0.112862	0.0091898	0.616123	17.1904	402	0	0.133588	0.00030485	0.863105	23.144
ALYREF	10189	Aly/REF export factor	29	373	-0.292302	0.0294227	0.123511	5.673	14	388	-0.140222	0.0220213	0.0243302	8.17916
AMACR	23600	alpha-methylacyl-CoA racemase	257	0	-0.544254	0.00174155	0.915581	16.6671	257	0	0.105015	0.000432354	0.946643	2.05732
AMBN	258	ameloblastin	182	0	-0.373	0.00254623	0.697934	9.79488	182	0	0.251756	1.85093e-05	0.956622	1.83522
AMBP	259	alpha-1-microglobulin/bikunin precursor	398	3	-0.169655	0.00781799	0.611137	18.4958	400	1	-0.836845	0.00162518	0.780167	31.159
AMBRA1	55626	autophagy and beclin 1 regulator 1	193	46	0.832626	0.0749334	0.995307	24.0347	237	2	-0.84667	0.0073848	0.655398	28.9824
AMD1	262	adenosylmethionine decarboxylase 1	272	129	-0.446159	0.0823718	0.468092	15.4108	392	9	0.0685554	0.0152625	0.39342	22.7054
AMDHD1	144193	amidohydrolase domain containing 1	321	0	0.0678251	0.00308255	0.789107	0.561034	321	0	-0.0105576	0.000387499	0.926541	3.12757
AMDHD2	51005	amidohydrolase domain containing 2	321	0	-0.818733	0.00258695	0.828936	40.0736	321	0	-0.139812	0.000207301	0.926441	8.9321
AMER3	205147	APC membrane recruitment protein 3	182	0	0.0122816	0.00274125	0.737835	0.249199	182	0	0.258826	9.88278e-05	0.9599	12.3846
AMFR	267	autocrine motility factor receptor	364	38	-0.462814	0.0312419	0.446241	17.9387	401	1	-0.478553	0.00171356	0.929141	16.7971
AMH	268	anti-Mullerian hormone	321	0	0.224515	0.000632086	0.852159	10.9647	321	0	0.342259	0.00123134	0.873627	10.4032
AMHR2	269	anti-Mullerian hormone receptor type 2	399	1	-0.180143	0.00333921	0.716378	23.4735	400	0	-0.186845	0.000400283	0.895448	12.0731
AMIGO1	57463	adhesion molecule with Ig like domain 1	337	0	-0.165867	0.000749078	0.867394	4.85727	337	0	-0.0926353	0.000668505	0.885348	31.4603
AMIGO2	347902	adhesion molecule with Ig like domain 2	338	0	0.0161504	0.000432926	0.960808	14.3742	338	0	-0.467787	0.000707618	0.723078	30.5044
AMIGO3	386724	adhesion molecule with Ig like domain 3	195	0	0.322556	0.000521795	0.898202	18.0127	193	2	-1.18065	0.00956535	0.753659	34.4592
AMN	81693	amnion associated transmembrane protein	195	0	0.343527	0.00065237	0.927851	5.04491	193	2	-0.163627	0.00920474	0.904236	12.2132
AMN1	196394	antagonist of mitotic exit network 1 homolog	195	0	-0.031046	0.000429616	0.92255	1.67435	195	0	0.1471	0.000118419	0.984741	0.639473
AMOTL1	154810	angiomotin like 1	195	0	-0.591728	0.00284575	0.926026	9.84417	194	1	0.379078	0.00838612	0.690445	6.86839
AMOTL2	51421	angiomotin like 2	195	0	0.963456	0.00351582	0.959198	27.9425	195	0	0.790584	0.00150523	0.989219	22.6031
AMPD1	270	adenosine monophosphate deaminase 1	319	2	-0.48122	0.00546048	0.826934	16.5437	319	2	-0.241397	0.00718753	0.743299	13.1432
AMPD2	271	adenosine monophosphate deaminase 2	321	0	-0.335659	0.000778331	0.842533	18.022	321	0	0.392596	5.86042e-05	0.951145	13.4686
AMPD3	272	adenosine monophosphate deaminase 3	321	0	-0.591016	0.00289643	0.790263	21.1766	320	1	-0.109004	0.0061083	0.840922	12.0848
AMPH	273	amphiphysin	321	0	0.125013	0.00198247	0.824037	25.6204	321	0	0.361716	0.000451698	0.83153	8.35066
AMT	275	aminomethyltransferase	397	0	0.345645	0.000511449	0.942092	30.7524	397	0	0.0830855	0.00212077	0.642889	25.5719
AMTN	401138	amelotin	195	0	-0.0679695	0.00033232	0.89138	6.68415	195	0	-0.134958	0.00248384	0.835893	4.2761
AMY2A	279	amylase, alpha 2A (pancreatic)	277	44	-0.219331	0.0357957	0.431615	2.88187	321	0	0.225513	0.00208995	0.902734	2.80059
AMY2B	280	amylase, alpha 2B (pancreatic)	321	0	-0.0599921	0.00455697	0.470221	0.876974	321	0	0.0470444	1.43805e-05	0.997234	0.0919064
AMZ1	155185	archaelysin family metallopeptidase 1	195	0	-0.0798222	0.00523196	0.633637	4.60849	195	0	0.729811	0.00036963	0.932444	16.9572
AMZ2	51321	archaelysin family metallopeptidase 2	341	0	-0.226511	6.34922e-05	0.966298	12.6275	341	0	-0.364451	0.000850895	0.905657	19.7494
ANAPC1	64682	anaphase promoting complex subunit 1	0	335	0.0840319	0.00566219	0.0818151	0.333419	16	319	-0.502826	0.0328645	0.0301102	25.1393
ANAPC2	29882	anaphase promoting complex subunit 2	0	321	-0.19516	0.000155811	0.0427699	1.92867	309	12	0.0909212	0.0184692	0.852405	2.36257
ANAPC4	29945	anaphase promoting complex subunit 4	0	402	-0.369434	0.000380879	0.0485795	11.7979	89	313	-0.732139	0.0629294	0.0583072	34.3396
ANAPC5	51433	anaphase promoting complex subunit 5	3	399	0.00292004	0.00968067	0.0897918	2.73271	55	347	-0.154918	0.064939	0.0541611	9.8378
ANAPC7	51434	anaphase promoting complex subunit 7	178	4	-0.313387	0.0148836	0.613438	2.8209	181	1	-0.183005	0.00470975	0.771858	0.956965
ANAPC10	10393	anaphase promoting complex subunit 10	117	204	-0.101424	0.0437895	0.184261	3.05798	320	1	-0.0955667	0.00359794	0.878364	4.67471
ANAPC11	51529	anaphase promoting complex subunit 11	0	398	-0.318616	2.61818e-05	0.0239852	17.631	398	0	0.0485753	0.000758327	0.958749	3.29402
ANAPC15	25906	anaphase promoting complex subunit 15	26	169	-0.158423	0.0496638	0.131579	0.793295	187	8	-0.72804	0.0284419	0.398092	18.0005
ANG	283	angiogenin	316	5	-0.381182	0.0133657	0.588989	12.066	295	26	-1.1784	0.0316908	0.339403	48.6501
ANGEL1	23357	angel homolog 1	337	0	-0.154248	0.002867	0.726746	24.2107	337	0	-0.215105	0.00089464	0.881211	19.96
ANGEL2	90806	angel homolog 2	400	0	-0.40242	0.00210177	0.760654	12.8353	392	8	-0.454073	0.0145925	0.601169	12.4847
ANGPT2	285	angiopoietin 2	321	0	0.508001	0.0011417	0.766541	34.9051	321	0	0.050961	0.000296571	0.920821	7.73179
ANGPT4	51378	angiopoietin 4	321	0	0.135824	9.85524e-06	0.998382	10.3032	302	19	0.185484	0.0330154	0.810079	1.64048
ANGPTL1	9068	angiopoietin like 1	195	0	-0.116135	0.000801312	0.857469	5.708	195	0	-0.116126	0.000647593	0.976192	0.492903
ANGPTL2	23452	angiopoietin like 2	182	0	-0.584859	0.000526209	0.951266	9.24251	182	0	0.547091	0.000956178	0.772318	14.3818
ANGPTL4	51129	angiopoietin like 4	341	0	0.176076	0.00204836	0.856701	18.7245	341	0	-0.781432	0.00156725	0.861283	45.3699
ANGPTL5	253935	angiopoietin like 5	335	0	-0.0889675	0.000178314	0.92889	8.25076	334	1	-0.190214	0.0049425	0.958106	28.4057
ANGPTL6	83854	angiopoietin like 6	180	2	-0.613223	0.00934017	0.581042	7.43639	182	0	-0.466659	0.00330943	0.784155	6.51363
ANGPTL7	10218	angiopoietin like 7	182	0	-0.0811586	0.00299566	0.768681	9.02033	181	1	-0.193355	0.00715008	0.4742	8.06228
ANGPTL8	55908	angiopoietin like 8	234	0	-0.00546175	0.00232585	0.867912	1.52946	234	0	-0.310911	0.00179287	0.88561	26.1309
ANK1	286	ankyrin 1	401	1	-1.06779	0.00240929	0.947963	52.9663	402	0	0.0811497	0.00038907	0.962983	3.63688
ANK2	287	ankyrin 2	403	0	0.0478598	0.000108886	0.964586	6.63946	403	0	0.010629	0.000271986	0.878873	7.64908
ANK3	288	ankyrin 3	401	0	-0.140407	0.00168818	0.836231	3.08136	401	0	-0.46052	0.000225008	0.908989	23.9831
ANKAR	150709	ankyrin and armadillo repeat containing	234	0	-0.732602	0.000267957	0.96819	23.9845	232	2	0.130638	0.00538099	0.860354	8.41084
ANKEF1	63926	ankyrin repeat and EF-hand domain containing 1	321	0	0.308509	0.000303797	0.965746	20.4886	321	0	-0.0226819	0.000513675	0.945744	15.994
ANKFN1	162282	ankyrin repeat and fibronectin type III domain containing 1	321	0	-0.0755371	0.00161688	0.835176	11.1977	298	23	0.0316897	0.0315498	0.593163	8.8868
ANKFY1	51479	ankyrin repeat and FYVE domain containing 1	397	4	-0.476488	0.00996032	0.805702	16.0971	401	0	0.0247901	0.000426966	0.838447	11.1835
ANKH	56172	ANKH inorganic pyrophosphate transport regulator	390	10	-0.906309	0.0161256	0.685596	48.8191	393	7	0.280621	0.0115906	0.821043	12.1436
ANKHD1	54882	ankyrin repeat and KH domain containing 1	326	11	-0.236792	0.0214938	0.69436	3.27167	337	0	0.226847	0.000336191	0.942034	17.8849
ANKIB1	54467	ankyrin repeat and IBR domain containing 1	234	0	-0.17448	0.00356345	0.72698	5.03769	234	0	0.182511	0.000218387	0.884477	11.3414
ANKK1	255239	ankyrin repeat and kinase domain containing 1	400	0	-0.342944	0.0014608	0.846315	22.655	398	2	-0.586433	0.00369889	0.797064	21.0037
ANKLE1	126549	ankyrin repeat and LEM domain containing 1	178	4	-0.540178	0.0151182	0.556336	7.79832	182	0	0.219687	8.71198e-05	0.894832	3.24484
ANKLE2	23141	ankyrin repeat and LEM domain containing 2	0	239	0.0229919	8.81777e-06	0.0127363	1.98214	238	1	-0.367842	0.0020145	0.929734	18.281
ANKMY1	51281	ankyrin repeat and MYND domain containing 1	195	0	0.398993	9.51172e-05	0.941184	5.00646	193	2	-1.28734	0.010313	0.820323	30.3002
ANKMY2	57037	ankyrin repeat and MYND domain containing 2	193	2	-0.424858	0.0103003	0.688544	6.97611	195	0	-0.0944882	0.00115093	0.941442	3.33626
ANKRA2	57763	ankyrin repeat family A member 2	336	1	-0.0480047	0.00822259	0.60047	2.84786	337	0	-0.0928489	0.000387913	0.913224	14.387
ANKRD1	27063	ankyrin repeat domain 1	195	0	0.368142	0.000252043	0.934656	8.27447	195	0	0.430573	0.000138422	0.988946	34.5906
ANKRD2	26287	ankyrin repeat domain 2	182	0	-0.127819	0.00153168	0.864143	0.624593	182	0	-0.0358239	0.00325966	0.830747	3.24348
ANKRD6	22881	ankyrin repeat domain 6	330	0	0.455102	0.00160393	0.849977	54.1456	330	0	0.494241	0.000482825	0.933936	28.7175
ANKRD7	56311	ankyrin repeat domain 7	337	0	-0.141141	0.00117609	0.863032	5.48505	337	0	0.16546	0.000716033	0.936499	10.3567
ANKRD10	55608	ankyrin repeat domain 10	182	0	-0.0669522	0.00373596	0.830516	0.116864	182	0	0.279443	0.000168721	0.935999	2.05466
ANKRD11	29123	ankyrin repeat domain 11	151	186	-0.145488	0.0642591	0.237734	1.46786	322	15	-0.586981	0.0268171	0.684555	26.1519
ANKRD12	23253	ankyrin repeat domain 12	337	0	0.101968	0.00164363	0.890137	36.3634	337	0	0.0894083	0.000488655	0.771621	7.70221
ANKRD13A	88455	ankyrin repeat domain 13A	332	0	0.0516208	0.00362192	0.741167	7.17809	332	0	-0.151887	0.000260527	0.88917	3.40501
ANKRD13B	124930	ankyrin repeat domain 13B	195	0	-0.186553	0.000263474	0.979304	6.10965	195	0	-0.405701	0.0013491	0.929823	9.8998
ANKRD13C	81573	ankyrin repeat domain 13C	195	0	0.0713613	0.00379031	0.783837	10.5898	195	0	0.302816	1.52898e-05	0.968012	3.1262
ANKRD13D	338692	ankyrin repeat domain 13D	182	0	-0.0410919	0.000566378	0.948513	1.4291	179	3	-0.103823	0.0111475	0.697411	1.05262
ANKRD16	54522	ankyrin repeat domain 16	195	0	0.577237	0.00405544	0.691539	11.2232	195	0	0.266463	0.00243155	0.691666	4.43591
ANKRD17	26057	ankyrin repeat domain 17	283	117	-0.161547	0.071632	0.493901	1.89699	306	94	-0.386231	0.0799568	0.36845	17.5198
ANKRD18A	253650	ankyrin repeat domain 18A	244	0	0.0320545	0.000357362	0.921437	12.5798	244	0	0.241015	0.00347854	0.722155	4.05145
ANKRD22	118932	ankyrin repeat domain 22	193	2	0.0113618	0.0133612	0.448374	2.51118	193	2	-0.48141	0.0103358	0.75402	10.9857
ANKRD23	200539	ankyrin repeat domain 23	236	0	-0.11542	0.00819106	0.488935	0.635149	236	0	-0.484073	0.00265228	0.836118	19.9211
ANKRD24	170961	ankyrin repeat domain 24	229	7	0.00380444	0.0159744	0.390956	6.72729	235	1	-0.350641	0.00416881	0.696009	14.336
ANKRD26	22852	ankyrin repeat domain 26	338	0	0.320038	0.00026545	0.992981	37.8101	338	0	-0.136237	0.000752329	0.725124	4.51064
ANKRD27	84079	ankyrin repeat domain 27	338	0	-0.0518312	0.00204185	0.898566	4.68708	338	0	0.101838	0.00108605	0.718793	36.3145
ANKRD28	23243	ankyrin repeat domain 28	337	0	0.0675049	0.000437059	0.981196	27.8969	336	1	0.288458	0.00331372	0.714238	20.6196
ANKRD29	147463	ankyrin repeat domain 29	402	0	-0.228365	0.000404896	0.971703	12.1157	402	0	-0.371467	0.000381333	0.936582	9.043
ANKRD30A	91074	ankyrin repeat domain 30A	400	0	-0.0266928	0.00230865	0.796331	5.7593	400	0	-0.126808	0.00175103	0.906408	1.4891
ANKRD30B	374860	ankyrin repeat domain 30B	338	0	-0.0383308	0.00261855	0.812884	24.7843	338	0	-0.398497	0.00250032	0.840722	11.4559
ANKRD31	256006	ankyrin repeat domain 31	216	18	-0.398823	0.0256866	0.333303	24.1134	225	9	-0.082596	0.0276496	0.725442	0.343758
ANKRD33	341405	ankyrin repeat domain 33	195	0	0.0351785	0.00398961	0.708202	1.16519	195	0	0.322816	0.000291433	0.927859	4.69211
ANKRD33B	651746	ankyrin repeat domain 33B	234	0	0.00693195	0.00306653	0.827626	5.74174	231	3	-1.62806	0.00626062	0.887423	65.9657
ANKRD34B	340120	ankyrin repeat domain 34B	195	0	1.65017	0.00195721	0.663373	46.4785	195	0	-0.376418	0.000780254	0.974768	4.5078
ANKRD34C	390616	ankyrin repeat domain 34C	182	0	-0.522372	0.000565429	0.896573	6.48632	179	3	-1.31196	0.01562	0.723609	27.1882
ANKRD35	148741	ankyrin repeat domain 35	316	5	-0.836238	0.0140941	0.586719	30.5444	321	0	0.0359001	0.000322253	0.959371	1.03155
ANKRD36	375248	ankyrin repeat domain 36	68	171	0.00216481	0.0385952	0.170543	-0.000199072	238	1	-0.580631	0.00219616	0.876562	20.2603
ANKRD37	353322	ankyrin repeat domain 37	321	0	-0.166215	0.000830144	0.878109	9.81988	321	0	0.257438	0.00146343	0.854127	3.59145
ANKRD40	91369	ankyrin repeat domain 40	311	10	-0.665426	0.0177618	0.523571	20.3193	321	0	-0.00453235	0.000297291	0.901052	5.27504
ANKRD42	338699	ankyrin repeat domain 42	236	0	0.622682	0.00234338	0.87913	21.0515	236	0	0.088511	0.00229443	0.801705	1.58212
ANKRD44	91526	ankyrin repeat domain 44	338	0	0.147041	0.00200681	0.729029	4.05852	338	0	0.350861	0.00263015	0.837853	15.9446
ANKRD45	339416	ankyrin repeat domain 45	195	0	-0.311593	8.6997e-05	0.974738	4.82359	194	1	-0.276332	0.00385124	0.928195	3.78126
ANKRD46	157567	ankyrin repeat domain 46	341	0	-0.18122	0.000589688	0.925702	10.8905	341	0	0.0585223	0.000828013	0.894172	39.5193
ANKRD49	54851	ankyrin repeat domain 49	91	230	0.0455901	0.0839842	0.21425	0.0321494	314	7	-0.0976587	0.0147289	0.629937	21.7706
ANKRD50	57182	ankyrin repeat domain 50	236	0	0.546092	0.00143714	0.832135	25.4059	236	0	-0.504735	0.00171296	0.825571	18.087
ANKRD53	79998	ankyrin repeat domain 53	195	0	0.13553	0.00509853	0.672361	3.86229	195	0	0.20191	0.000141825	0.983867	1.96708
ANKRD62	342850	ankyrin repeat domain 62	239	0	0.348474	0.000416431	0.904419	4.32309	238	1	-0.969404	0.00257896	0.864918	27.2357
ANKRD65	441869	ankyrin repeat domain 65	236	0	0.222703	0.00301429	0.835078	17.6349	236	0	-0.26979	0.00118377	0.79944	14.2557
ANKRD66	100287718	ankyrin repeat domain 66	182	0	-0.17632	0.000981684	0.919236	7.8053	176	6	-0.982661	0.0198836	0.183755	30.1896
ANKS1A	23294	ankyrin repeat and sterile alpha motif domain containing 1A	338	0	0.376023	0.00020853	0.942959	7.06895	335	3	-0.26029	0.00688056	0.87982	33.6172
ANKS3	124401	ankyrin repeat and sterile alpha motif domain containing 3	189	6	0.110592	0.0131237	0.716835	44.1416	195	0	0.259857	0.000135743	0.967266	10.2379
ANKS4B	257629	ankyrin repeat and sterile alpha motif domain containing 4B	195	0	-0.549088	0.000832999	0.880157	31.7684	195	0	-0.0610947	0.0016939	0.914692	25.5853
ANKS6	203286	ankyrin repeat and sterile alpha motif domain containing 6	194	147	-0.0905384	0.0435872	0.228329	6.85206	341	0	0.314716	0.00021172	0.915706	16.3067
ANKZF1	55139	ankyrin repeat and zinc finger domain containing 1	338	0	0.252035	0.00213694	0.710688	17.6332	338	0	0.395085	0.000269009	0.833864	25.1933
ANLN	54443	anillin actin binding protein	62	133	-0.26017	0.0771881	0.218663	2.27356	169	26	-0.719103	0.0678222	0.835758	28.9184
ANO1	55107	anoctamin 1	396	6	-1.07264	0.0128239	0.785499	64.3721	402	0	0.350681	0.000535613	0.824671	9.51426
ANO3	63982	anoctamin 3	195	0	-0.525916	0.000278021	0.921088	8.88184	195	0	0.399541	0.000445745	0.908576	7.48218
ANO5	203859	anoctamin 5	195	0	0.129815	0.00139862	0.816353	0.552621	195	0	-0.0724993	0.000366234	0.903589	4.43953
ANO6	196527	anoctamin 6	195	0	0.00176447	0.00123108	0.825595	1.6741	195	0	0.00497415	2.83168e-05	0.957272	1.85921
ANO8	57719	anoctamin 8	195	0	-0.25799	0.00202913	0.856427	3.70467	195	0	-0.300651	0.0039064	0.81532	9.45522
ANO10	55129	anoctamin 10	195	0	0.201708	7.39818e-06	0.981944	1.98921	195	0	0.380118	0.000132228	0.934143	10.2034
ANP32A	8125	acidic nuclear phosphoprotein 32 family member A	395	6	-0.0994525	0.0143815	0.555518	34.5533	399	2	0.00146802	0.00404337	0.902558	4.10483
ANP32B	10541	acidic nuclear phosphoprotein 32 family member B	320	1	-0.00247549	0.00676837	0.867338	0.961587	321	0	-0.235037	0.00319182	0.922621	5.97937
ANP32D	23519	acidic nuclear phosphoprotein 32 family member D	195	0	-0.149418	0.00311905	0.747764	1.96723	193	2	-0.527051	0.0049565	0.931791	8.11119
ANP32E	81611	acidic nuclear phosphoprotein 32 family member E	288	33	-0.0855905	0.0290313	0.406303	8.05512	319	2	0.00298612	0.00394468	0.926583	10.344
ANPEP	290	alanyl aminopeptidase, membrane	402	0	0.16984	0.00304388	0.742665	18.4521	402	0	-0.378954	0.00109747	0.865188	48.2836
ANTXR1	84168	ANTXR cell adhesion molecule 1	400	0	-0.484434	0.0010742	0.891061	32.4332	398	2	-0.361954	0.00639839	0.678082	15.601
ANTXR2	118429	ANTXR cell adhesion molecule 2	400	0	0.238271	0.00011498	0.959776	26.8729	400	0	0.0411868	0.000522016	0.867505	32.7985
ANTXRL	195977	ANTXR like	297	17	-0.291165	0.021505	0.360014	13.8257	314	0	0.385383	0.000108253	0.927086	14.6581
ANXA1	301	annexin A1	321	0	0.226475	8.55049e-05	0.970966	3.84962	321	0	-0.245232	0.000162174	0.899415	13.6876
ANXA2	302	annexin A2	321	0	-0.111137	0.000441288	0.92696	1.24395	321	0	0.236908	0.000989547	0.915214	3.18466
ANXA3	306	annexin A3	321	0	-0.0925299	0.000435221	0.942721	17.5674	321	0	-0.0256572	0.00284824	0.846029	5.24323
ANXA4	307	annexin A4	402	0	0.0977716	0.00019982	0.943299	6.58756	402	0	-0.032042	0.000536507	0.943313	1.81303
ANXA5	308	annexin A5	321	0	-0.0608658	0.000110238	0.952124	2.27304	321	0	-0.124565	9.82627e-05	0.972392	8.92091
ANXA6	309	annexin A6	401	0	-0.23513	0.00324997	0.772411	16.5804	400	1	-0.404774	0.00416615	0.812318	19.2051
ANXA7	310	annexin A7	320	1	-0.176771	0.00695912	0.640571	10.2733	319	2	0.279414	0.00692135	0.928877	4.88376
ANXA9	8416	annexin A9	306	15	-0.100736	0.0194251	0.416876	8.30641	315	6	0.232383	0.0146834	0.925115	5.4987
ANXA10	11199	annexin A10	321	0	0.374328	0.000551184	0.867369	9.35215	321	0	-0.152379	0.000602272	0.897239	18.5706
ANXA11	311	annexin A11	400	2	-0.200675	0.00508776	0.694005	31.0173	402	0	-0.0318619	0.0012486	0.934291	16.3247
ANXA13	312	annexin A13	401	1	-0.609162	0.00336697	0.869172	37.9694	402	0	0.0137128	0.00115201	0.865439	10.5907
AOAH	313	acyloxyacyl hydrolase	321	0	0.284827	6.98785e-06	0.995719	5.10667	320	1	-0.244041	0.00456097	0.888812	2.76719
AOC1	26	amine oxidase, copper containing 1	321	0	-0.0847338	0.00356264	0.651237	5.44126	321	0	0.0222675	7.90635e-05	0.971683	11.1929
AOC2	314	amine oxidase, copper containing 2	317	4	0.235764	0.0127076	0.517392	5.14851	321	0	-0.162309	9.02038e-05	0.935514	1.72155
AOC3	8639	amine oxidase, copper containing 3	313	8	-0.131269	0.0169191	0.482779	1.60518	321	0	0.182775	0.000371519	0.828383	23.3706
AOX1	316	aldehyde oxidase 1	321	0	-0.190973	6.29879e-05	0.93346	7.88821	321	0	-0.203719	0.000679237	0.979288	7.57742
AP1AR	55435	adaptor related protein complex 1 associated regulatory protein	195	0	-0.355968	0.000510712	0.911566	16.1989	188	7	-0.362552	0.0222234	0.360421	12.9091
AP1B1	162	adaptor related protein complex 1 subunit beta 1	310	11	-1.46871	0.0171664	0.688443	75.2124	317	4	-0.511274	0.00836891	0.735792	17.3553
AP1G1	164	adaptor related protein complex 1 subunit gamma 1	295	26	-0.869146	0.0377157	0.703875	33.2399	321	0	-0.06103	0.000323234	0.909434	10.59
AP1G2	8906	adaptor related protein complex 1 subunit gamma 2	298	103	0.255618	0.0334476	0.277665	17.7756	396	5	0.10995	0.0062463	0.892789	37.4416
AP1M1	8907	adaptor related protein complex 1 subunit mu 1	301	20	-0.677428	0.0275297	0.698591	28.0176	321	0	-0.0617508	0.00081729	0.955009	7.05449
AP1M2	10053	adaptor related protein complex 1 subunit mu 2	195	0	-0.0542195	0.00490418	0.746776	3.69133	192	3	-1.34448	0.0121656	0.819295	51.7314
AP1S1	1174	adaptor related protein complex 1 subunit sigma 1	390	12	-0.768855	0.0189379	0.544883	53.8144	399	3	-0.0144854	0.00755069	0.959228	0.984292
AP1S3	130340	adaptor related protein complex 1 subunit sigma 3	318	3	0.162109	0.0112069	0.4961	6.39861	321	0	0.756212	8.3007e-06	0.994214	26.0314
AP2A1	160	adaptor related protein complex 2 subunit alpha 1	393	8	-1.00006	0.0136384	0.819641	67.2143	399	2	-0.679236	0.00434216	0.874542	32.5882
AP2A2	161	adaptor related protein complex 2 subunit alpha 2	401	1	-0.59586	0.000775706	0.995704	37.6473	402	0	0.282664	0.00136497	0.985207	19.3735
AP2B1	163	adaptor related protein complex 2 subunit beta 1	331	10	-1.40285	0.0171512	0.732721	79.7519	339	2	-0.360596	0.00523153	0.968826	29.1063
AP2M1	1173	adaptor related protein complex 2 subunit mu 1	49	353	0.279772	0.0528466	0.138521	6.0176	125	277	-0.0993682	0.115787	0.130669	0.733935
AP2S1	1175	adaptor related protein complex 2 subunit sigma 1	38	362	0.228097	0.0472087	0.121726	12.665	301	99	-0.31974	0.0916084	0.467967	8.07617
AP3B1	8546	adaptor related protein complex 3 subunit beta 1	280	41	-0.21625	0.0382128	0.477021	5.672	320	1	-0.0794785	0.0043105	0.977413	0.285597
AP3D1	8943	adaptor related protein complex 3 subunit delta 1	320	1	0.0464943	0.00479197	0.853333	1.74014	321	0	-0.0858512	0.000603108	0.943299	2.98231
AP3M1	26985	adaptor related protein complex 3 subunit mu 1	321	0	-0.0763977	0.00618606	0.673459	5.45997	321	0	-0.350823	0.00102968	0.916164	6.5792
AP3M2	10947	adaptor related protein complex 3 subunit mu 2	394	8	0.165034	0.0153179	0.463282	2.89319	402	0	0.135865	0.00143116	0.779011	48.6366
AP3S1	1176	adaptor related protein complex 3 subunit sigma 1	317	4	-0.0202964	0.012206	0.652148	6.23466	321	0	0.0445889	0.00114265	0.914536	4.35708
AP3S2	10239	adaptor related protein complex 3 subunit sigma 2	320	1	-0.0807622	0.00589957	0.655138	13.1216	321	0	-0.0606335	0.000542651	0.987085	0.410186
AP4B1	10717	adaptor related protein complex 4 subunit beta 1	182	0	0.138355	0.000948573	0.897208	0.73106	182	0	-0.415934	0.000453804	0.952321	7.50433
AP4E1	23431	adaptor related protein complex 4 subunit epsilon 1	195	0	0.266388	0.00356286	0.708485	24.0035	195	0	-0.0478687	0.000427661	0.941131	4.05228
AP4M1	9179	adaptor related protein complex 4 subunit mu 1	321	0	-0.224152	0.000505569	0.959434	20.0295	320	1	0.475881	0.0072166	0.839329	15.4179
AP4S1	11154	adaptor related protein complex 4 subunit sigma 1	304	17	-0.296876	0.0194199	0.357348	9.83083	321	0	-0.204771	0.000680137	0.962694	3.58879
AP5M1	55745	adaptor related protein complex 5 subunit mu 1	400	0	0.179474	0.000303073	0.929435	12.5001	399	1	-0.591808	0.00176309	0.953432	33.2133
APAF1	317	apoptotic peptidase activating factor 1	402	0	0.0517595	0.0034292	0.73826	20.611	401	1	-0.544294	0.00133082	0.91948	31.8308
APBA1	320	amyloid beta precursor protein binding family A member 1	321	0	0.123186	0.00141028	0.791833	19.2123	318	3	0.295524	0.00971387	0.726973	15.0628
APBA2	321	amyloid beta precursor protein binding family A member 2	320	1	0.222551	0.0049567	0.775894	20.2196	320	1	0.101026	0.00317583	0.91834	5.63552
APBA3	9546	amyloid beta precursor protein binding family A member 3	182	0	0.0428851	0.000161828	0.972018	0.051822	182	0	0.292375	0.000506929	0.830613	3.99483
APBB1	322	amyloid beta precursor protein binding family B member 1	400	0	0.338952	0.00122911	0.882337	15.2173	400	0	-0.107236	0.00160135	0.973927	3.08783
APBB1IP	54518	amyloid beta precursor protein binding family B member 1 interacting protein	321	0	-0.104305	0.000600193	0.948831	15.8132	321	0	-0.062636	0.00016852	0.92528	2.84228
APBB2	323	amyloid beta precursor protein binding family B member 2	321	0	0.145251	0.000538014	0.896427	7.01175	321	0	-0.0885975	0.00190615	0.712545	7.23517
APBB3	10307	amyloid beta precursor protein binding family B member 3	321	0	-0.523798	0.00232946	0.648189	12.3524	321	0	-0.138464	0.00031345	0.95876	11.0102
APC	324	APC, WNT signaling pathway regulator	212	189	0.0351984	0.0749662	0.300033	5.66799	396	5	-0.552557	0.010777	0.954794	30.7596
APC2	10297	APC2, WNT signaling pathway regulator	332	5	0.191561	0.0113045	0.576192	17.3649	335	2	-0.633302	0.00862073	0.721045	18.928
APCDD1	147495	APC down-regulated 1	195	0	-0.253848	0.000142778	0.991635	19.8877	195	0	0.451297	0.000607482	0.947102	6.21646
APCDD1L	164284	APC down-regulated 1 like	236	0	-0.250353	0.000482204	0.978826	17.0534	232	4	-1.27784	0.00834747	0.845019	62.4182
APCS	325	amyloid P component, serum	194	1	-0.329462	0.00942622	0.5083	6.0528	195	0	-0.0229133	0.000314744	0.983129	10.8068
APEH	327	acylaminoacyl-peptide hydrolase	321	0	0.243836	0.00725361	0.5413	6.14069	321	0	0.251565	0.000264601	0.975027	13.3393
APEX1	328	apurinic/apyrimidinic endodeoxyribonuclease 1	399	1	-0.116006	0.00450278	0.766198	44.2242	400	0	0.598621	0.000609492	0.884469	29.0507
APH1A	51107	aph-1 homolog A, gamma-secretase subunit	332	0	0.0632684	0.0027446	0.846686	5.3302	332	0	-0.684492	0.00156085	0.73251	36.2463
APH1B	83464	aph-1 homolog B, gamma-secretase subunit	338	0	0.293817	0.00211877	0.82375	21.0712	338	0	0.138684	0.000415819	0.88904	13.8301
API5	8539	apoptosis inhibitor 5	270	51	-0.525954	0.0423988	0.414841	13.5515	320	1	-0.291375	0.00330382	0.893712	13.3017
APIP	51074	APAF1 interacting protein	193	2	0.318176	0.00575956	0.888462	26.7977	195	0	-0.283105	0.000917344	0.944011	10.3216
APLF	200558	aprataxin and PNKP like factor	195	0	-0.0823162	0.000632682	0.866084	7.57486	193	2	-0.875245	0.00420687	0.963009	24.8172
APLNR	187	apelin receptor	395	5	-0.463994	0.0118494	0.541538	19.7535	400	0	-0.233251	0.000151914	0.942385	13.7766
APLP1	333	amyloid beta precursor like protein 1	314	7	-0.683861	0.0146344	0.538764	26.2604	319	2	-0.0315184	0.00549279	0.972802	9.9378
APLP2	334	amyloid beta precursor like protein 2	401	0	-0.165877	0.000240505	0.971013	32.3609	401	0	0.108066	0.00354586	0.840545	6.45407
APMAP	57136	adipocyte plasma membrane associated protein	241	0	0.0558349	0.00261794	0.847966	8.04435	241	0	-0.458218	0.00230176	0.779455	10.9719
APOA1	335	apolipoprotein A1	320	1	-0.299611	0.00391974	0.775239	17.9957	321	0	0.0238939	0.0010262	0.942523	0.0101588
APOA2	336	apolipoprotein A2	401	0	-0.114241	0.00108507	0.826925	3.07576	396	5	0.000173159	0.0082561	0.920329	5.66609
APOA4	337	apolipoprotein A4	321	0	0.0931999	0.000328796	0.927694	19.3991	321	0	0.4847	0.00027495	0.952519	20.3638
APOA5	116519	apolipoprotein A5	321	0	-0.331741	0.00312938	0.785744	7.10717	320	1	0.276032	0.0031411	0.876687	8.76972
APOB	338	apolipoprotein B	400	0	0.154487	6.42163e-05	0.971273	13.3651	400	0	0.066692	0.000815579	0.875497	36.8131
APOBEC1	339	apolipoprotein B mRNA editing enzyme catalytic subunit 1	321	0	0.0511007	0.00292679	0.675156	6.85668	321	0	-0.0925825	0.00233359	0.681205	1.16276
APOBEC2	10930	apolipoprotein B mRNA editing enzyme catalytic subunit 2	321	0	0.00786179	0.00427695	0.691772	1.29794	321	0	0.200504	0.000301946	0.952588	7.45979
APOBEC3A	200315	apolipoprotein B mRNA editing enzyme catalytic subunit 3A	321	0	-0.331835	0.00143028	0.8791	21.2925	321	0	0.0526111	0.00271997	0.750692	4.44416
APOBEC3B	9582	apolipoprotein B mRNA editing enzyme catalytic subunit 3B	195	0	-0.281638	0.00719328	0.553315	10.121	195	0	0.106214	0.00196216	0.615614	35.8472
APOBEC3C	27350	apolipoprotein B mRNA editing enzyme catalytic subunit 3C	321	0	-0.208486	0.000731618	0.866911	11.2081	321	0	0.0116652	0.000423383	0.895544	3.869
APOBEC3D	140564	apolipoprotein B mRNA editing enzyme catalytic subunit 3D	195	0	0.433696	0.0071345	0.555563	6.54733	195	0	0.321165	0.000170518	0.878627	5.84866
APOBEC3F	200316	apolipoprotein B mRNA editing enzyme catalytic subunit 3F	321	0	0.292811	0.000634171	0.846205	13.1547	317	4	-0.511632	0.0106307	0.699179	15.5821
APOBEC3G	60489	apolipoprotein B mRNA editing enzyme catalytic subunit 3G	319	2	-0.966364	0.011008	0.520335	33.65	321	0	0.356841	0.0023153	0.764566	12.3605
APOBEC3H	164668	apolipoprotein B mRNA editing enzyme catalytic subunit 3H	321	0	0.0634671	0.00119041	0.841174	2.08941	321	0	0.0719644	8.87659e-05	0.990122	6.10581
APOBEC4	403314	apolipoprotein B mRNA editing enzyme catalytic polypeptide like 4	195	0	-0.264104	0.000153348	0.939219	3.36131	195	0	-0.0176856	0.000192184	0.92532	2.87709
APOBR	55911	apolipoprotein B receptor	320	1	-0.291948	0.0040677	0.772163	15.7543	321	0	0.0405039	0.00392811	0.874042	17.5987
APOC1	341	apolipoprotein C1	161	21	0.228956	0.0318238	0.418088	7.81112	182	0	0.606673	0.000374554	0.908414	8.32782
APOC2	344	apolipoprotein C2	321	0	-0.451392	0.0040053	0.719867	10.0615	321	0	-0.0539266	0.000441368	0.898123	12.2897
APOC3	345	apolipoprotein C3	321	0	0.0970041	0.000999171	0.907278	19.989	321	0	-0.0441559	0.000779341	0.88574	6.75368
APOC4	346	apolipoprotein C4	182	0	-0.282365	0.000497092	0.900405	2.30559	182	0	0.394836	0.00030185	0.964075	6.76643
APOD	347	apolipoprotein D	400	0	0.324785	0.0042196	0.702653	26.0228	399	1	-0.36946	0.00326455	0.8745	12.2988
APOE	348	apolipoprotein E	319	2	-0.0760968	0.00758199	0.694784	11.9137	321	0	0.38734	0.0033351	0.754633	11.9434
APOF	319	apolipoprotein F	195	0	0.00305973	0.0052149	0.608785	-5.49671e-05	195	0	0.183801	0.00110127	0.99716	7.08372
APOH	350	apolipoprotein H	403	0	-0.173031	0.00118979	0.862769	28.807	403	0	-0.456195	0.000439559	0.932012	37.366
APOL1	8542	apolipoprotein L1	195	0	-0.355811	0.000888839	0.863233	3.90516	187	8	-1.19105	0.0253511	0.507659	47.2298
APOL2	23780	apolipoprotein L2	321	0	-0.255125	0.00228016	0.847928	5.37423	198	123	-0.179456	0.0609722	0.113963	9.44554
APOL3	80833	apolipoprotein L3	195	0	-0.316065	0.000311881	0.943262	6.2689	195	0	-0.0920206	0.000472207	0.984061	3.78562
APOL5	80831	apolipoprotein L5	182	0	0.160537	0.00332681	0.731904	3.42368	182	0	-0.200267	0.00059943	0.78971	2.82299
APOL6	80830	apolipoprotein L6	195	0	-0.145187	0.00017072	0.960307	0.869631	195	0	0.243689	0.0012742	0.850921	3.00865
APOLD1	81575	apolipoprotein L domain containing 1	319	2	-0.0209253	0.00975783	0.637904	9.64882	321	0	-0.242272	0.000901298	0.915884	6.08709
APOM	55937	apolipoprotein M	321	0	0.0168386	0.0034606	0.690362	4.99751	321	0	0.272922	0.00245175	0.931357	28.5875
APOPT1	84334	apoptogenic 1, mitochondrial	180	2	0.185045	0.0093934	0.672136	11.5466	182	0	0.162233	2.80773e-05	0.945353	5.18755
APP	351	amyloid beta precursor protein	311	0	-0.404865	0.0027535	0.849556	15.5054	311	0	0.00512463	0.00257455	0.869983	6.93412
APPBP2	10513	amyloid beta precursor protein binding protein 2	399	2	-0.979308	0.00443469	0.88442	66.6558	401	0	0.230527	0.00091528	0.933307	19.3138
APPL1	26060	adaptor protein, phosphotyrosine interacting with PH domain and leucine zipper 1	321	0	-0.223554	0.0014628	0.869345	31.9478	321	0	-0.0834193	0.00324157	0.716208	5.65455
APPL2	55198	adaptor protein, phosphotyrosine interacting with PH domain and leucine zipper 2	195	0	-0.433296	8.32921e-05	0.96942	27.5993	195	0	0.471035	0.000149509	0.83774	13.8521
APRT	353	adenine phosphoribosyltransferase	397	5	0.134163	0.0152643	0.446327	1.24652	398	4	0.0534395	0.0101982	0.84251	14.8521
APTX	54840	aprataxin	401	0	-0.113759	0.00396791	0.80511	9.87312	401	0	-0.46442	0.00079194	0.838866	47.5083
AQP1	358	aquaporin 1 (Colton blood group)	321	0	0.0386893	0.000763571	0.950553	8.83603	321	0	-0.292669	0.00105291	0.899019	21.7487
AQP2	359	aquaporin 2	319	2	-0.596052	0.0100526	0.641796	22.647	321	0	0.22081	0.0013177	0.837603	5.10845
AQP3	360	aquaporin 3 (Gill blood group)	309	2	-0.0348762	0.00887997	0.638239	13.1363	310	1	-0.38297	0.00247066	0.912305	14.6565
AQP4	361	aquaporin 4	402	0	0.000301644	0.000404428	0.950933	16.3207	402	0	0.0618311	0.000816902	0.823601	16.1324
AQP5	362	aquaporin 5	321	0	-0.0715638	0.0047569	0.806484	3.19784	321	0	0.363661	0.000183343	0.966493	17.038
AQP6	363	aquaporin 6	318	3	0.0997134	0.00880536	0.594427	2.80134	321	0	-0.0363081	0.000915762	0.878586	14.3895
AQP7	364	aquaporin 7	1	320	-0.0451658	0.0050691	0.0850314	0.0704719	320	1	0.113298	0.00613702	0.856203	0.726603
AQP8	343	aquaporin 8	321	0	-0.394218	0.000889326	0.938303	28.2717	321	0	0.308535	0.000727311	0.903547	7.98134
AQP9	366	aquaporin 9	194	1	-0.127422	0.00676587	0.524886	0.851566	195	0	0.167008	0.000834608	0.883417	7.20323
AQP10	89872	aquaporin 10	311	10	-0.302195	0.0193677	0.500941	14.1846	321	0	0.362276	0.000179143	0.976184	16.5083
AQP11	282679	aquaporin 11	402	0	0.353068	0.0001433	0.969523	33.1084	402	0	-0.309187	0.000286064	0.773848	28.7668
AQP12B	653437	aquaporin 12B	318	3	0.0110895	0.0134111	0.615765	0.285283	321	0	-0.0398815	0.000182313	0.997225	0.271907
AQR	9716	aquarius intron-binding spliceosomal factor	0	321	-0.336992	0.0053194	0.0750173	7.87286	14	307	-0.574045	0.0222493	0.0287631	35.8611
ARAP1	116985	ArfGAP with RhoGAP domain, ankyrin repeat and PH domain 1	401	0	-0.185733	0.00392077	0.80652	12.4609	401	0	0.0933485	0.000123374	0.894262	17.5433
ARAP2	116984	ArfGAP with RhoGAP domain, ankyrin repeat and PH domain 2	329	1	-0.801524	0.00102051	0.961025	48.1053	330	0	0.058222	0.00282347	0.803595	30.8744
ARAP3	64411	ArfGAP with RhoGAP domain, ankyrin repeat and PH domain 3	400	0	-0.218074	0.000420614	0.923704	16.3558	400	0	-0.669456	0.00156338	0.699083	35.4651
ARC	23237	activity regulated cytoskeleton associated protein	195	0	-0.684226	0.00094395	0.967203	14.1234	195	0	-0.75705	0.000730344	0.847114	19.8951
ARCN1	372	archain 1	1	320	-0.282715	0.00296021	0.0609103	20.738	3	318	-0.234714	0.00932598	0.0101416	33.4409
AREG	374	amphiregulin	195	0	0.122287	0.000329699	0.986524	9.90134	195	0	-0.204595	0.000643724	0.947356	2.88324
AREL1	9870	apoptosis resistant E3 ubiquitin protein ligase 1	387	15	-0.243011	0.0188013	0.378988	11.6672	388	14	-0.0636061	0.023186	0.6422	5.182
ARF1	375	ADP ribosylation factor 1	251	150	-0.921317	0.0827814	0.330363	50.7932	382	19	-0.492062	0.0242784	0.560809	28.6832
ARF3	377	ADP ribosylation factor 3	369	32	-0.109332	0.0239877	0.369555	3.6195	400	1	-0.108308	0.00189139	0.852945	12.882
ARF4	378	ADP ribosylation factor 4	93	308	-0.365198	0.0638119	0.162314	17.2249	361	40	-1.94538	0.0662449	0.938624	151.396
ARF5	381	ADP ribosylation factor 5	402	1	-0.404119	0.00339085	0.784559	20.5	403	0	0.06534	0.00140707	0.84006	12.6496
ARF6	382	ADP ribosylation factor 6	288	113	-0.397508	0.0687832	0.453296	10.9071	400	1	-0.262181	0.00195033	0.914151	17.3061
ARFGAP1	55738	ADP ribosylation factor GTPase activating protein 1	401	0	0.513146	0.00193217	0.865563	42.3285	397	4	-0.120892	0.0103626	0.746011	6.73307
ARFGAP2	84364	ADP ribosylation factor GTPase activating protein 2	228	6	-0.264895	0.0142943	0.677581	5.34295	232	2	-0.54812	0.00694568	0.86954	10.7466
ARFGAP3	26286	ADP ribosylation factor GTPase activating protein 3	400	0	0.0558905	0.000123107	0.956806	11.222	397	3	-0.44301	0.00422529	0.860093	12.0743
ARFGEF1	10565	ADP ribosylation factor guanine nucleotide exchange factor 1	319	2	-0.604867	0.0086931	0.619032	20.2538	320	1	0.0611031	0.00224112	0.939847	4.32172
ARFGEF3	57221	ARFGEF family member 3	195	0	0.190869	0.000574412	0.902503	2.12461	195	0	-0.464948	0.000657865	0.947558	15.3856
ARFIP1	27236	ADP ribosylation factor interacting protein 1	321	0	-0.204642	0.000434548	0.940739	10.5462	311	10	-0.298628	0.0225872	0.777996	10.1372
ARFIP2	23647	ADP ribosylation factor interacting protein 2	321	0	-0.360961	0.00490756	0.724276	8.30811	320	1	-0.0871479	0.00231884	0.918334	5.90392
ARFRP1	10139	ADP ribosylation factor related protein 1	63	337	0.12738	0.0474404	0.149366	1.09337	393	7	-0.247613	0.012237	0.637391	18.5984
ARG1	383	arginase 1	400	0	-0.0244306	8.04983e-05	0.965163	19.254	400	0	0.238655	0.000825476	0.704893	39.9667
ARG2	384	arginase 2	400	0	-0.29047	0.000342424	0.877727	13.6675	399	1	-0.542093	0.00141838	0.800604	29.0601
ARGFX	503582	arginine-fifty homeobox	11	184	-0.494301	0.01797	0.123862	9.93802	195	0	0.143435	3.63268e-05	0.976517	3.74079
ARGLU1	55082	arginine and glutamate rich 1	3	192	-0.158379	0.0140714	0.100889	0.71123	164	31	0.301681	0.055413	0.525813	3.43816
ARHGAP1	392	Rho GTPase activating protein 1	374	26	-1.46956	0.0308098	0.656761	82.3964	398	2	-1.63741	0.0046971	0.908526	130.577
[truncated: 14,409 more rows]
