# Supplementary material for: Partial gene suppression improves identification of cancer vulnerabilities when CRISPR-Cas9 knockout is pan-lethal
Source: Genome Biol. 2023 Aug 23;24:192. doi: 10.1186/s13059-023-03020-w (PMC10464129; doi:10.1186/s13059-023-03020-w)
Supplement: Supplementary file 4 — Additional file 4: Table S3. Predictive models of dependency -- Accuracy and top features used to predict CRISPR and RNAi gene effects. [file 13059_2023_3020_MOESM4_ESM.xlsx]

## Sheet: Table S3
symbol	entrez_id	model	CRISPR predictive accuracy	CRISPR top predictive feature	CRISPR top feature importance	RNAi predictive accuracy	RNAi top predictive feature	RNAi top feature importance
IRF4	3662	Unbiased	0.847163	IRF4 (3662)_RNAseq	0.73586	0.572691	IRF4 (3662)_RNAseq	0.229949
SOX10	6663	Unbiased	0.814926	SOX10 (6663)_RNAseq	0.463657	0.766217	SOX10 (6663)_RNAseq	0.315979
BRAF	673	Unbiased	0.811839	BRAF (673)_MutHot	0.670746	0.697265	BRAF (673)_MutHot	0.305948
PAX8	7849	Unbiased	0.80758	PAX8 (7849)_RNAseq	0.694986	0.685542	PAX8 (7849)_RNAseq	0.389839
BRAF	673	Related	0.802926	BRAF (673)_MutHot	0.70539	0.704554	BRAF (673)_MutHot	0.541345
NRAS	4893	Unbiased	0.802193	NRAS (4893)_MutHot	0.436201	0.680173	NRAS (4893)_MutMis	0.297479
MDM2	4193	Unbiased	0.799552	MACAEVA_PBMC_RESPONSE_TO_IR_ssGSEA	0.563869	0.777183	MACAEVA_PBMC_RESPONSE_TO_IR_ssGSEA	0.323576
IRF4	3662	Related	0.79901	PRDM1 (639)_RNAseq	0.62412	0.527996	PRDM1 (639)_RNAseq	0.253704
MDM2	4193	Related	0.784964	MDM2 (4193)_RNAseq	0.271735	0.736211	CDKN1A (1026)_RNAseq	0.211195
MYB	4602	Related	0.773078	leukemia_disease_Lin	0.643852	0.661829	leukemia_disease_Lin	0.517068
TP53	7157	Unbiased	0.745991	EDA2R (60401)_RNAseq	0.333788	0.742676	MACAEVA_PBMC_RESPONSE_TO_IR_ssGSEA	0.273826
SOX10	6663	Related	0.743332	skin_disease_Lin	0.245472	0.70424	skin_primary_tissue_Lin	0.215317
MITF	4286	Unbiased	0.738209	GO_MELANOCYTE_DIFFERENTIATION_ssGSEA	0.176257	0.610901	MODULE_492_ssGSEA	0.199087
TTC7A	57217	Unbiased	0.735177	TTC7B (145567)_RNAseq	0.633985	0.263312	SOGA1 (140710)_RNAseq	0.0381272
KRAS	3845	Unbiased	0.734737	KRAS (3845)_MutHot	0.561807	0.752557	KRAS (3845)_MutHot	0.544148
ZEB2	9839	Unbiased	0.732157	ZEB2 (9839)_RNAseq	0.474105	0.424276	ZEB2 (9839)_RNAseq	0.111701
TTC7A	57217	Related	0.730949	TTC7B (145567)_RNAseq	0.7365	0.193294	TTC7B (145567)_RNAseq	0.20586
MYB	4602	Unbiased	0.729169	PID_CMYB_PATHWAY_ssGSEA	0.265649	0.684055	MYB (4602)_RNAseq	0.152214
TP63	8626	Unbiased	0.723319	JI_CARCINOGENESIS_BY_KRAS_AND_STK11_UP_ssGSEA	0.203135	0.4566	GO_REGULATION_OF_KERATINOCYTE_PROLIFERATION_ssGSEA	0.0807508
POU2AF1	5450	Related	0.722504	POU2AF1 (5450)_RNAseq	0.708262	0.437329	POU2AF1 (5450)_RNAseq	0.309967
ATP6V0E1	8992	Unbiased	0.71483	ATP6V0E2 (155066)_RNAseq	0.577016	0.214306	OTUD6A_RRBS	0.0182575
PRDM1	639	Related	0.713274	IRF4 (3662)_RNAseq	0.405587	0.254057	EMT_engineered	0.0521147
TRIM8	81603	Related	0.711745	Ewing_sarcoma_disease_subtype_I_Lin	0.432429	0.205775	EMT_engineered	0.0721469
EFR3A	23167	Unbiased	0.711325	EFR3B (22979)_RNAseq	0.541822	0.23291	VETTER_TARGETS_OF_PRKCA_AND_ETS1_DN_ssGSEA	0.0206903
ZEB2	9839	Related	0.711019	ZEB2 (9839)_RNAseq	0.580591	0.485074	ZEB2 (9839)_RNAseq	0.295538
TRIM8	81603	Unbiased	0.71074	KDSR (2531)_RNAseq	0.0640682	0.296387	BOUDOUKHA_BOUND_BY_IGF2BP2_ssGSEA	0.0261543
CDS2	8760	Related	0.71035	CDS1 (1040)_RNAseq	0.620278	0.020402	UBC (7316)_RNAseq	0.0366479
CDS2	8760	Unbiased	0.709413	CDS1 (1040)_RNAseq	0.566251	0.146656	PTPRCAP (5790)_RNAseq	0.0286227
PRDM1	639	Unbiased	0.706271	GO_LAMELLIPODIUM_ORGANIZATION_ssGSEA	0.0961562	0.413989	CTDSPL (10217)_RNAseq	0.031089
CTNNB1	1499	Related	0.702443	AXIN2 (8313)_RNAseq	0.483475	0.725102	AXIN2 (8313)_RNAseq	0.610736
HNF1B	6928	Unbiased	0.700301	HAVCR1 (26762)_RNAseq	0.258842	0.626403	FXYD2 (486)_RNAseq	0.274058
FOXA1	3169	Unbiased	0.694362	FOXA1 (3169)_RNAseq	0.175772	0.59	SPDEF (25803)_RNAseq	0.104471
CTNNB1	1499	Unbiased	0.68939	AXIN2 (8313)_RNAseq	0.231809	0.73842	AXIN2 (8313)_RNAseq	0.418011
TRPS1	7227	Unbiased	0.685913	FARMER_BREAST_CANCER_CLUSTER_6_ssGSEA	0.147094	0.288984	GO_PURINE_CONTAINING_COMPOUND_CATABOLIC_PROCESS_ssGSEA	0.0376838
TP63	8626	Related	0.681584	KRT5 (3852)_RNAseq	0.524229	0.401909	KRT5 (3852)_RNAseq	0.226122
NFE2L2	4780	Unbiased	0.680198	NFE2L2.V2_ssGSEA	0.136342	0.539755	AKR1C1 (1645)_RNAseq	0.0630512
ATP6V0E1	8992	Related	0.677855	ATP6V0E2 (155066)_RNAseq	0.651672	0.2122	ATP6V1F (9296)_RNAseq	0.043197
EFR3A	23167	Related	0.675868	EFR3B (22979)_RNAseq	0.62425	0.136132	NAA11 (84779)_CN	0.118842
SPDEF	25803	Unbiased	0.670425	FARMER_BREAST_CANCER_CLUSTER_6_ssGSEA	0.141845	0.519986	GAUSSMANN_MLL_AF4_FUSION_TARGETS_F_DN_ssGSEA	0.178839
GFI1	2672	Related	0.667387	GFI1 (2672)_RNAseq	0.555956	0.266522	MYC (4609)_RNAseq	0.0540178
TCF7L2	6934	Related	0.666631	RNF43 (54894)_RNAseq	0.287441	0.405165	RNF43 (54894)_RNAseq	0.197438
TP53	7157	Related	0.66632	CDKN1A (1026)_RNAseq	0.365242	0.684494	CDKN1A (1026)_RNAseq	0.236521
PSMB5	5693	Unbiased	0.666161	PSMB8 (5696)_RNAseq	0.418392	0.596937	PSMB8 (5696)_RNAseq	0.268118
CCND1	595	Related	0.663113	CCND1 (595)_RNAseq	0.302111	0.636731	CCND1 (595)_RNAseq	0.343117
TCF7L2	6934	Unbiased	0.661394	RNF43 (54894)_RNAseq	0.128342	0.455139	RODRIGUES_NTN1_TARGETS_DN_ssGSEA	0.116289
TFAP2C	7022	Unbiased	0.660559	TFAP2C (7022)_RNAseq	0.388429	0.534327	ELVIDGE_HYPOXIA_BY_DMOG_DN_ssGSEA	0.0632503
HERPUD1	9709	Unbiased	0.660516	UBTD2 (92181)_RNAseq	0.0904642	0.396071	BROCKE_APOPTOSIS_REVERSED_BY_IL6_ssGSEA	0.0364864
FERMT2	10979	Related	0.657722	EMT_engineered	0.259158	0.58406	EMT_engineered	0.144091
TP53BP1	7158	Unbiased	0.656206	WARTERS_RESPONSE_TO_IR_SKIN_ssGSEA	0.216157	0.639089	MACAEVA_PBMC_RESPONSE_TO_IR_ssGSEA	0.148287
CCND2	894	Unbiased	0.655769	CCND2 (894)_RNAseq	0.434712	0.414318	CCND2 (894)_RNAseq	0.222921
CCND2	894	Related	0.653481	CCND2 (894)_RNAseq	0.61242	0.455991	CCND2 (894)_RNAseq	0.346857
POP7	10248	Unbiased	0.652748	RPP25 (54913)_RNAseq	0.325632	0.208899	RPP25 (54913)_RNAseq	0.0335738
POU2AF1	5450	Unbiased	0.650491	GUTIERREZ_CHRONIC_LYMPHOCYTIC_LEUKEMIA_UP_ssGSEA	0.084063	0.422364	HELLER_HDAC_TARGETS_DN_ssGSEA	0.0967438
PSMB5	5693	Related	0.648664	PSMB8 (5696)_RNAseq	0.483984	0.665054	PSMB8 (5696)_RNAseq	0.379225
RAB6A	5870	Unbiased	0.646776	RAB6B (51560)_RNAseq	0.37946	0.378267	CSDE1 (7812)_RNAseq	0.0257854
FERMT2	10979	Unbiased	0.643434	ONDER_CDH1_TARGETS_2_UP_ssGSEA	0.147893	0.571169	SYDE1 (85360)_RNAseq	0.0815566
CDK6	1021	Unbiased	0.641355	CDK6 (1021)_RNAseq	0.149859	0.46242	CDK6 (1021)_RNAseq	0.0795289
RAB6A	5870	Related	0.639489	RAB6B (51560)_RNAseq	0.422979	0.323257	EMT_engineered	0.136523
ESR1	2099	Unbiased	0.637861	YANG_BREAST_CANCER_ESR1_UP_ssGSEA	0.108828	0.544244	RAF_UP.V1_DN_ssGSEA	0.0656129
SOX9	6662	Unbiased	0.637564	FAM102A_RRBS	0.126412	0.290041	TMEM211 (255349)_RNAseq	0.0687853
MITF	4286	Related	0.636295	CDK2 (1017)_RNAseq	0.143514	0.464644	CDK2 (1017)_RNAseq	0.170946
HERPUD1	9709	Related	0.635636	multiple_myeloma_disease_Lin	0.552853	0.278096	UBQLN4 (56893)_RNAseq	0.0465085
GATA3	2625	Unbiased	0.634728	GATA3 (2625)_RNAseq	0.482834	0.67172	GATA3 (2625)_RNAseq	0.313469
STX4	6810	Unbiased	0.633979	STX2 (2054)_RNAseq	0.0370647	0.204718	KIF3C (3797)_RNAseq	0.027289
CCND1	595	Unbiased	0.632346	CCND1 (595)_RNAseq	0.226043	0.657984	CCND1 (595)_RNAseq	0.295952
SLF1	84250	Unbiased	0.630249	SIMC1 (375484)_RNAseq	0.473811	0.20521	SSMD_Confounders	0.0352685
EBF1	1879	Unbiased	0.630094	GSE22886_TCELL_VS_BCELL_NAIVE_DN_ssGSEA	0.0753356	0.44439	ST_B_CELL_ANTIGEN_RECEPTOR_ssGSEA	0.0581223
FLI1	2313	Related	0.627872	Ewing_sarcoma_disease_subtype_I_Lin	0.306107	0.362674	ERG (P11308)_proteomics	0.114052
KLF5	688	Unbiased	0.626312	KLF5 (688)_RNAseq	0.403583	0.377815	KLF5 (688)_RNAseq	0.131843
POP7	10248	Related	0.625121	RPP25 (54913)_RNAseq	0.362401	0.207799	RPP25 (54913)_RNAseq	0.105803
BCL2	596	Related	0.621691	BCL2 (596)_RNAseq	0.485095	0.301637	BCL2 (596)_RNAseq	0.207336
FLI1	2313	Unbiased	0.619752	PTGER3 (5733)_RNAseq	0.0702066	0.498934	EPB41 (P11171)_proteomics	0.185377
GRHL2	79977	Unbiased	0.616484	PRSS22 (64063)_RNAseq	0.122052	0.383153	PROM2 (150696)_RNAseq	0.0484163
HNF1B	6928	Related	0.615285	PCBD1 (5092)_RNAseq	0.244165	0.574766	kidney_disease_Lin	0.189986
STX4	6810	Related	0.61511	STX2 (2054)_RNAseq	0.23605	0.119658	AAGAB (79719)_CN	0.0426495
DUSP4	1846	Unbiased	0.613462	DUSP4 (1846)_RNAseq	0.228287	0.250836	TIGD4 (201798)_RNAseq	0.033072
SMARCA2	6595	Unbiased	0.610764	SMARCA4 (6597)_RNAseq	0.510665	0.644215	SMARCA4 (6597)_RNAseq	0.51131
CHMP4B	128866	Related	0.610724	MAP7 (9053)_RNAseq	0.169274	0.11924	MYO5B (4645)_CN	0.0542295
PAX8	7849	Related	0.608288	kidney_primary_tissue_Lin	0.182864	0.556994	kidney_primary_tissue_Lin	0.196397
MAPK1	5594	Unbiased	0.606709	MRGPRX4 (117196)_RNAseq	0.179498	0.406841	PHLDA2 (7262)_RNAseq	0.101181
SMARCA2	6595	Related	0.60515	SMARCA4 (6597)_RNAseq	0.554926	0.633767	SMARCA4 (6597)_RNAseq	0.576959
CDK6	1021	Related	0.604563	CDK6 (1021)_RNAseq	0.189446	0.536195	CDK6 (1021)_RNAseq	0.176438
MEF2C	4208	Unbiased	0.604381	CORO1B (57175)_RNAseq	0.0570281	0.195627	GSE27786_NKCELL_VS_MONO_MAC_UP_ssGSEA	0.0222582
CDKN1A	1026	Unbiased	0.603237	CDKN1A (1026)_RNAseq	0.131634	0.56008	CDKN1A (1026)_RNAseq	0.174714
ATP1B3	483	Unbiased	0.60197	HELLER_HDAC_TARGETS_DN_ssGSEA	0.0792627	0.192286	CHST13 (166012)_RNAseq	0.0224371
DNM2	1785	Unbiased	0.598009	DNM1 (1759)_RNAseq	0.286653	0.42383	DNM1 (1759)_RNAseq	0.0371171
NFKB1	4790	Related	0.597864	multiple_myeloma_disease_Lin	0.374015	0.574908	Myeloma_histology_I_Lin	0.287317
BCL2	596	Unbiased	0.597215	MODULE_145_ssGSEA	0.111351	0.340339	REACTOME_ACTIVATION_OF_BH3_ONLY_PROTEINS_ssGSEA	0.0665296
PPM1D	8493	Unbiased	0.595099	MACAEVA_PBMC_RESPONSE_TO_IR_ssGSEA	0.176777	0.456503	MACAEVA_PBMC_RESPONSE_TO_IR_ssGSEA	0.151871
TCF3	6929	Related	0.594632	multiple_myeloma_disease_Lin	0.227122	0.385279	haematopoietic_and_lymphoid_tissue_primary_tissue_Lin	0.150833
EBF1	1879	Related	0.593943	CD79A (973)_RNAseq	0.510146	0.444172	CD79A (973)_RNAseq	0.341608
CHEK2	11200	Unbiased	0.59359	CDKN1A (1026)_RNAseq	0.177212	0.527174	EDA2R (60401)_RNAseq	0.220344
TCF3	6929	Unbiased	0.592704	SANA_TNF_SIGNALING_DN_ssGSEA	0.0457854	0.439782	GO_MEMBRANE_REGION_ssGSEA	0.0491018
SOX2	6657	Unbiased	0.592682	SOX2 (6657)_RNAseq	0.413257	0.186919	NR2E1 (7101)_RNAseq	0.0427614
PIK3CA	5290	Related	0.592353	PIK3CA (5290)_MutMis	0.153792	0.564056	PIK3CA (5290)_MutMis	0.160904
ITGAV	3685	Unbiased	0.592296	SYDE1 (85360)_RNAseq	0.173602	0.585053	MODULE_181_ssGSEA	0.0682968
MAPK1	5594	Related	0.59018	S100B (6285)_RNAseq	0.283044	0.428563	DUSP4 (1846)_RNAseq	0.0589051
GTF2E2	2961	Related	0.590116	GTF2E2 (2961)_CN	0.35435	0.293868	GTF2E2 (2961)_CN	0.104456
TIMM17A	10440	Unbiased	0.587676	TIMM17B (10245)_RNAseq	0.109536	0.367361	SOST_RRBS	0.0282679
DNAJC19	131118	Related	0.586925	DNAJC15 (29103)_RNAseq	0.492636	0.504633	DNAJC15 (29103)_RNAseq	0.366153
SOX2	6657	Related	0.586306	SOX2 (6657)_RNAseq	0.527841	0.100808	SOX2 (6657)_RNAseq	0.0592193
GFI1	2672	Unbiased	0.585733	GFI1 (2672)_RNAseq	0.169004	0.263928	CNBP (P62633-3)_proteomics	0.0214247
CFLAR	8837	Unbiased	0.585236	REACTOME_EXTRINSIC_PATHWAY_FOR_APOPTOSIS_ssGSEA	0.210559	0.391278	KEGG_RIG_I_LIKE_RECEPTOR_SIGNALING_PATHWAY_ssGSEA	0.0301148
CHMP4B	128866	Unbiased	0.584721	GO_BRANCHING_INVOLVED_IN_LABYRINTHINE_LAYER_MORPHOGENESIS_ssGSEA	0.112586	0.215164	SLN (6588)_RNAseq	0.0169326
PRDX1	5052	Unbiased	0.582628	PRDX2 (7001)_RNAseq	0.322747	0.39097	PRDX2 (7001)_RNAseq	0.170576
SOX9	6662	Related	0.581419	SOX10 (6663)_RNAseq	0.327333	0.245144	ASCL2 (430)_RNAseq	0.164647
NFKB1	4790	Unbiased	0.581288	BIOCARTA_TALL1_PATHWAY_ssGSEA	0.111215	0.521768	CD48 (962)_RNAseq	0.0535573
EGFR	1956	Unbiased	0.580281	PID_A6B1_A6B4_INTEGRIN_PATHWAY_ssGSEA	0.0965114	0.49516	RASHI_RESPONSE_TO_IONIZING_RADIATION_2_ssGSEA	0.0542297
GTF2E2	2961	Unbiased	0.579747	SLC25A37 (51312)_CN	0.057715	0.333954	WRN (7486)_CN	0.0344064
TUBB4B	10383	Unbiased	0.577661	GRASEMANN_RETINOBLASTOMA_WITH_6P_AMPLIFICATION_ssGSEA	0.112361	0.487485	E2F3 (1871)_RNAseq	0.0682192
ATP1B3	483	Related	0.574329	ATP1B1 (481)_RNAseq	0.426735	0.0724081	ATP1B1 (481)_RNAseq	0.0693493
WNK1	65125	Related	0.57325	WNK3 (65267)_RNAseq	0.331165	0.28176	WNK3 (65267)_RNAseq	0.0723792
ATP6V1B2	526	Related	0.57283	ATP6V1B1 (525)_RNAseq	0.413201	0.420687	XPO7 (23039)_RNAseq	0.0420968
TIMM17A	10440	Related	0.572135	TIMM17B (10245)_RNAseq	0.360882	0.250678	DNAJC19 (131118)_CN	0.0842546
ELMO2	63916	Related	0.570361	ELMO3 (79767)_RNAseq	0.114493	0.106018	PTK2 (5747)_CN	0.0992295
ESF1	51575	Unbiased	0.569508	PLCB4 (5332)_CN	0.10272	0.539274	CRLS1 (54675)_CN	0.0342522
ATP6V1B2	526	Unbiased	0.568569	ATP6V1B1 (525)_RNAseq	0.394493	0.552218	ATP6V1B2 (526)_RNAseq	0.229846
HP	3240	Unbiased	0.568483	EPC2 (26122)_CN	0.0542085	0.20649	TPRG1L_RRBS	0.0122753
GRHL2	79977	Related	0.568383	GRHL1 (29841)_RNAseq	0.260468	0.305142	EMT_engineered	0.121649
MYBL2	4605	Related	0.56778	MYBL1 (4603)_RNAseq	0.354841	0.576546	MYBL1 (4603)_RNAseq	0.342135
SNAPC3	6619	Unbiased	0.566706	PSIP1 (11168)_CN	0.111002	0.251068	SSMD_Confounders	0.0846172
PSMB6	5694	Unbiased	0.566705	PSMB9 (5698)_RNAseq	0.258998	0.498766	PSMB9 (5698)_RNAseq	0.176069
WNK1	65125	Unbiased	0.566429	WNK3 (65267)_RNAseq	0.299284	0.368558	ATTACAT_MIR3803P_ssGSEA	0.0168258
DNAJC19	131118	Unbiased	0.56525	DNAJC15 (29103)_RNAseq	0.458546	0.480164	DNAJC15 (29103)_RNAseq	0.323095
CDKN1A	1026	Related	0.565171	CDKN1A (1026)_RNAseq	0.411873	0.581432	CDKN1A (1026)_RNAseq	0.316214
PIK3CA	5290	Unbiased	0.564376	PIK3CA (5290)_MutMis	0.136358	0.556681	PIK3CA (5290)_MutMis	0.138103
ATP6V0A2	23545	Related	0.564098	ATP6V0A1 (535)_RNAseq	0.394638	0.294848	ATP6V0A1 (535)_RNAseq	0.126836
CCND3	896	Related	0.564082	CCND3 (896)_RNAseq	0.316093	0.500674	CCND3 (896)_RNAseq	0.128502
SMAD7	4092	Related	0.562453	multiple_myeloma_disease_Lin	0.32997	0.132345	BMPR1A_RRBS	0.0379116
TP53BP1	7158	Related	0.56124	MDM2 (4193)_RNAseq	0.254978	0.54949	MDM2 (4193)_RNAseq	0.197297
ZNF407	55628	Unbiased	0.559896	NFATC1 (4772)_CN	0.0503695	0.0593258	SCHAEFFER_PROSTATE_DEVELOPMENT_AND_CANCER_BOX4_DN_ssGSEA	0.02707
ARHGAP45	23526	Unbiased	0.559436	RASAL3 (64926)_RNAseq	0.0697735	0.345695	GSE38696_LIGHT_ZONE_VS_DARK_ZONE_BCELL_UP_ssGSEA	0.0342688
FOXA1	3169	Related	0.559144	TFF1 (7031)_RNAseq	0.345118	0.531848	XBP1 (7494)_RNAseq	0.235496
SNAP23	8773	Unbiased	0.55744	SNAP25 (6616)_RNAseq	0.257033	0.313431	PID_S1P_S1P1_PATHWAY_ssGSEA	0.0241105
CCND3	896	Unbiased	0.557255	CCND3 (896)_RNAseq	0.194776	0.509754	CCND1 (595)_RNAseq	0.0592998
MEF2C	4208	Related	0.557153	haematopoietic_and_lymphoid_tissue_primary_tissue_Lin	0.184305	0.0515329	MAPK14 (Q16539-2)_proteomics	0.0470454
ATP6V0A2	23545	Unbiased	0.556393	ATP6V0A1 (535)_RNAseq	0.170388	0.37609	GO_CYCLIN_BINDING_ssGSEA	0.0517413
ITGAV	3685	Related	0.555371	ITGB3 (3690)_RNAseq	0.109727	0.560332	ITGB3 (3690)_RNAseq	0.213015
HNF4A	3172	Unbiased	0.554803	HNF4_Q6_ssGSEA	0.144535	0.390647	SH2D3C (10044)_RNAseq	0.0647704
BUD13	84811	Unbiased	0.554169	NXPE1 (120400)_CN	0.0460713	0.294418	ZW10 (9183)_RNAseq	0.031152
NMT1	4836	Unbiased	0.553606	NMT2 (9397)_RNAseq	0.278593	0.262888	PML (5371)_RNAseq	0.0193325
BUD13	84811	Related	0.553157	BUD13 (84811)_CN	0.377943	0.330891	BUD13 (84811)_CN	0.106272
STXBP3	6814	Related	0.552481	STX2 (2054)_RNAseq	0.400923	0.152691	STX2 (2054)_RNAseq	0.0600868
ARHGAP45	23526	Related	0.551811	haematopoietic_and_lymphoid_tissue_primary_tissue_Lin	0.334388	0.331374	RAC1 (5879)_RNAseq	0.0723993
HNF4A	3172	Related	0.550139	HNF4A (3172)_RNAseq	0.23405	0.398346	SH2D3C (10044)_RNAseq	0.0765917
ITGA3	3675	Unbiased	0.549811	GNF2_CDH3_ssGSEA	0.0905717	0.417699	PID_A6B1_A6B4_INTEGRIN_PATHWAY_ssGSEA	0.0440223
MYBL2	4605	Unbiased	0.549728	MYBL1 (4603)_RNAseq	0.26174	0.563714	MYBL1 (4603)_RNAseq	0.121247
EGFR	1956	Related	0.549535	AREG (374)_RNAseq	0.0887794	0.50757	DSG2 (1829)_RNAseq	0.0992346
GATA3	2625	Related	0.549508	FOXA1 (3169)_RNAseq	0.166243	0.531076	TRPS1 (7227)_RNAseq	0.1724
ARMH4	145407	Unbiased	0.547917	GSE41867_LCMV_ARMSTRONG_VS_CLONE13_DAY8_EFFECTOR_CD8_TCELL_DN_ssGSEA	0.0339103	-0.0971824	SLC25A43_RRBS	0.0589791
NXT1	29107	Related	0.54725	NXT2 (55916)_RNAseq	0.319462	0.179632	SEH1L (81929)_CN	0.0422551
PTK2	5747	Unbiased	0.546377	CHARAFE_BREAST_CANCER_BASAL_VS_MESENCHYMAL_DN_ssGSEA	0.0631588	0.514786	MCBRYAN_PUBERTAL_BREAST_6_7WK_DN_ssGSEA	0.054077
PSMB6	5694	Related	0.546298	PSMB9 (5698)_RNAseq	0.300623	0.471664	PSMB9 (5698)_RNAseq	0.294524
ZNF236	7776	Unbiased	0.545143	ZNF236 (7776)_CN	0.0694945	0.112461	ST6GAL2.3_RRBS	0.0261466
ITGA3	3675	Related	0.545044	LAMA3 (3909)_RNAseq	0.270006	0.370179	LAMA3 (3909)_RNAseq	0.0862745
NMT1	4836	Related	0.544078	NMT2 (9397)_RNAseq	0.355026	0.202402	SET (6418)_RNAseq	0.0351062
ELMO2	63916	Unbiased	0.543928	CHARAFE_BREAST_CANCER_BASAL_VS_MESENCHYMAL_DN_ssGSEA	0.111408	0.19423	LILRA3 (11026)_CN	0.040375
PTK2	5747	Related	0.543629	ITGB3 (3690)_RNAseq	0.133566	0.484408	WAS (7454)_RNAseq	0.0518461
SNAPC3	6619	Related	0.543446	SNAPC3 (6619)_CN	0.430612	0.213395	POLR3F (10621)_CN	0.0731539
DUSP4	1846	Related	0.541935	melanoma_disease_subtype_I_Lin	0.143186	0.294866	DUSP6 (1848)_RNAseq	0.0781475
CFLAR	8837	Related	0.541411	CFLAR (8837)_RNAseq	0.229212	0.376226	CASP8 (841)_RNAseq	0.104884
STXBP3	6814	Unbiased	0.541075	STX2 (2054)_RNAseq	0.124136	0.21055	SNX21 (90203)_RNAseq	0.0406831
PSMB1	5689	Unbiased	0.540482	GSE13411_NAIVE_BCELL_VS_PLASMA_CELL_DN_ssGSEA	0.0733216	0.525884	SSMD_Confounders	0.0481433
ITGB1	3688	Unbiased	0.539976	PYEON_HPV_POSITIVE_TUMORS_DN_ssGSEA	0.0535226	0.326334	SUZUKI_RESPONSE_TO_TSA_AND_DECITABINE_1B_ssGSEA	0.0781657
MDM4	4194	Unbiased	0.538974	MACAEVA_PBMC_RESPONSE_TO_IR_ssGSEA	0.100539	0.629601	MACAEVA_PBMC_RESPONSE_TO_IR_ssGSEA	0.255538
NXT1	29107	Unbiased	0.53784	NXT2 (55916)_RNAseq	0.250088	0.293158	APMAP (Q9HDC9)_proteomics	0.02828
WRN	7486	Related	0.537358	MSI_engineered	0.319582	0.381112	colorectal_MSI_disease_subtype_I_Lin	0.161965
RAN	5901	Unbiased	0.537009	SSMD_Confounders	0.354194	0.56244	SSMD_Confounders	0.25593
IGF2BP1	10642	Unbiased	0.536966	LRP10 (26020)_RNAseq	0.0552775	0.172987	GSE20366_CD103_POS_VS_NEG_TREG_KLRG1NEG_UP_ssGSEA	0.0134822
TFAP2A	7020	Unbiased	0.536155	TFAP2A (7020)_RNAseq	0.0835366	0.262953	TFAP2A (7020)_RNAseq	0.0679502
MET	4233	Related	0.535668	HGF (3082)_RNAseq	0.327079	0.32776	MET (4233)_RNAseq	0.119443
SMAD7	4092	Unbiased	0.535619	SMAD7 (4092)_RNAseq	0.0784294	0.166119	LDB2 (9079)_RNAseq	0.0284328
GRB2	2885	Unbiased	0.532543	MGGAAGTG_GABP_B_ssGSEA	0.0774758	0.337933	MORF_PTPRR_ssGSEA	0.0172756
ESR1	2099	Related	0.532153	ESR1 (2099)_RNAseq	0.364215	0.510528	ESR1 (2099)_RNAseq	0.268863
SNAP23	8773	Related	0.532141	SNAP25 (6616)_RNAseq	0.338439	0.377445	TMEM17 (200728)_RNAseq	0.0646118
GRB2	2885	Related	0.531966	EGFR (1956)_RNAseq	0.0541247	0.270494	PTK2 (5747)_RNAseq	0.047616
TRPM7	54822	Unbiased	0.531637	threonine_metabolomics	0.184111	0.280342	HOTAIRM1_RRBS	0.018891
PRDX1	5052	Related	0.531163	PRDX2 (7001)_RNAseq	0.36385	0.482753	PRDX2 (7001)_RNAseq	0.222545
LMO2	4005	Related	0.531008	LYL1 (4066)_RNAseq	0.437498	0.298239	LMO2 (4005)_RNAseq	0.0483642
NKAPD1	55216	Unbiased	0.530718	NXPE1 (120400)_CN	0.0681385	-0.00104832	GO_HISTONE_DEACETYLASE_ACTIVITY_H3_K14_SPECIFIC__ssGSEA	0.0163007
CCNE1	898	Related	0.530453	CCNE1 (898)_RNAseq	0.221265	0.345077	CCNE1 (898)_RNAseq	0.174157
ERBB2	2064	Related	0.528076	ERBB2 (2064)_CN	0.0870189	0.532324	ERBB2 (2064)_RNAseq	0.123688
GPX4	2879	Unbiased	0.527931	AIFM2 (84883)_RNAseq	0.060997	0.339353	ELMOD2 (Q8IZ81)_proteomics	0.0617949
SPI1	6688	Related	0.526744	IRF8 (3394)_RNAseq	0.230372	0.450328	IRF8 (3394)_RNAseq	0.162989
CCT6A	908	Unbiased	0.526479	CHCHD2 (51142)_RNAseq	0.0395602	0.49646	CHCHD2 (51142)_RNAseq	0.0622561
SPDEF	25803	Related	0.525649	AR (367)_RNAseq	0.370587	0.25464	AR (367)_RNAseq	0.21244
NFE2L2	4780	Related	0.525151	MAFG (4097)_RNAseq	0.183352	0.47646	SQSTM1 (8878)_RNAseq	0.09272
MAGOH	4116	Related	0.524881	MAGOHB (55110)_RNAseq	0.220614	0.405458	MAGOHB (55110)_RNAseq	0.110046
IRF8	3394	Unbiased	0.523865	IRF8 (3394)_RNAseq	0.137486	0.163298	AUH (549)_RNAseq	0.0196226
PABPC1	26986	Related	0.522242	PABPC4 (8761)_RNAseq	0.220922	0.246622	PXN (5829)_RNAseq	0.0170512
MYL12A	10627	Related	0.521882	MYL9 (10398)_RNAseq	0.331222	0.341548	MYL9 (10398)_RNAseq	0.167835
ITGB1	3688	Related	0.521503	EMT_engineered	0.12771	0.309683	EMT_engineered	0.055937
TUBB4B	10383	Related	0.521464	POU5F1 (5460)_CN	0.126123	0.42231	POU5F1 (5460)_CN	0.0603162
ZC3H13	23091	Related	0.520579	ZC3H13 (23091)_CN	0.243077	0.30412	ZC3H13 (23091)_RNAseq	0.165448
JUN	3725	Related	0.520433	RGS4 (5999)_RNAseq	0.0846942	0.260662	MACF1 (23499)_RNAseq	0.0222199
PPM1D	8493	Related	0.520232	MDM2 (4193)_RNAseq	0.258936	0.454745	MDM2 (4193)_RNAseq	0.147452
SLC2A1	6513	Related	0.519209	SLC2A3 (6515)_RNAseq	0.355927	0.126785	JAK2_RPPA	0.0434157
DNM2	1785	Related	0.518067	DNM1 (1759)_RNAseq	0.320064	0.46462	DNM1 (1759)_RNAseq	0.105758
PPP2R1A	5518	Unbiased	0.517771	PPP2R1B (5519)_RNAseq	0.0676959	0.48756	PPP2R1B (5519)_RNAseq	0.0396251
CHEK2	11200	Related	0.516586	MDM2 (4193)_RNAseq	0.143131	0.425305	MDM2 (4193)_RNAseq	0.121268
KIN	22944	Related	0.516101	KIN (22944)_CN	0.42408	0.104024	CCT3 (7203)_RNAseq	0.0798328
POLR3D	661	Unbiased	0.515904	NUDT18 (79873)_CN	0.0479923	0.185639	ASS1 (445)_RNAseq	0.0348105
CYB5B	80777	Related	0.514459	CYB5A (1528)_RNAseq	0.351971	0.122899	ATP6V1C1 (P21283)_proteomics	0.0777745
PAX5	5079	Unbiased	0.514158	FOCAD (54914)_RNAseq	0.0337375	0.203451	HCFC1 (P51610-4)_proteomics	0.028333
ATP2C1	27032	Related	0.514046	multiple_myeloma_disease_Lin	0.251628	0.127421	TUBB2B_RRBS	0.0157716
RBM28	55131	Unbiased	0.513646	RBM28 (55131)_CN	0.103208	0.346163	SH3BGRL (6451)_RNAseq	0.0255131
BET1	10282	Unbiased	0.513638	FAM133B (257415)_CN	0.04804	0.198645	GSE22025_UNTREATED_VS_TGFB1_AND_PROGESTERONE_TREATED_CD4_TCELL_UP_ssGSEA	0.0268977
RPL22L1	200916	Unbiased	0.512542	RPL22L1 (200916)_RNAseq	0.373761	0.628635	RPL22L1 (200916)_RNAseq	0.359241
ATM	472	Unbiased	0.512049	MACAEVA_PBMC_RESPONSE_TO_IR_ssGSEA	0.212094	0.504541	EDA2R (60401)_RNAseq	0.165156
UPF1	5976	Unbiased	0.511529	GO_KERATINIZATION_ssGSEA	0.0751306	0.298413	GO_SEQUENCE_SPECIFIC_DNA_BINDING_ssGSEA	0.0341565
UPF1	5976	Related	0.510913	EMT_engineered	0.287017	0.270756	HELZ2_RRBS	0.0335831
NAMPT	10135	Unbiased	0.510901	GO_REGULATION_OF_RECEPTOR_RECYCLING_ssGSEA	0.0443004	0.28257	TRA2B (6434)_RNAseq	0.0156254
PPP2R1A	5518	Related	0.510393	PPP2R1B (5519)_RNAseq	0.11181	0.500001	ATM (472)_CN	0.0932844
IGF2BP1	10642	Related	0.51018	IGF2BP1 (10642)_RNAseq	0.354954	0.117664	CNBP (7555)_RNAseq	0.0356542
MCM10	55388	Unbiased	0.509771	SEPHS1 (22929)_CN	0.115385	0.236451	GSE4748_CTRL_VS_CYANOBACTERIUM_LPSLIKE_STIM_DC_1H_UP_ssGSEA	0.0305467
ARCN1	372	Unbiased	0.509491	THYN1 (29087)_RNAseq	0.030724	0.429486	SSMD_Confounders	0.0943341
MYL12A	10627	Unbiased	0.509223	MYL9 (10398)_RNAseq	0.308966	0.304055	MYL9 (10398)_RNAseq	0.073975
RBM28	55131	Related	0.50776	RBM28 (55131)_CN	0.240978	0.352774	RBM28 (55131)_CN	0.0759729
MYC	4609	Unbiased	0.50767	MYCN (4613)_RNAseq	0.0617301	0.395074	PID_NEPHRIN_NEPH1_PATHWAY_ssGSEA	0.0526319
JUN	3725	Unbiased	0.507372	LAYN (143903)_RNAseq	0.0637767	0.302055	PFN4 (375189)_RNAseq	0.0169525
GCLC	2729	Related	0.507139	haematopoietic_and_lymphoid_tissue_primary_tissue_Lin	0.297426	0.177541	haematopoietic_and_lymphoid_tissue_primary_tissue_Lin	0.0396372
MICU1	10367	Related	0.506895	AML_disease_subtype_I_Lin	0.275382	0.205405	HNF4A (3172)_CN	0.0942238
CTDP1	9150	Unbiased	0.506821	MBP (4155)_CN	0.160428	0.117769	GO_POSITIVE_REGULATION_OF_TELOMERE_CAPPING_ssGSEA	0.0209388
MDM4	4194	Related	0.505622	TP53 (7157)_MutHot	0.224731	0.500336	TP53 (7157)_MutHot	0.266713
IRF2BP2	359948	Unbiased	0.505327	GSE42088_UNINF_VS_LEISHMANIA_INF_DC_2H_DN_ssGSEA	0.0337689	0.347227	TLDC2 (140711)_RNAseq	0.0525788
CTDP1	9150	Related	0.505013	CTDP1 (9150)_CN	0.363873	0.124456	CTDP1 (9150)_CN	0.0366114
COPG1	22820	Related	0.504629	COPG2 (26958)_RNAseq	0.287134	0.59581	COPG2 (26958)_RNAseq	0.232033
OGDH	4967	Unbiased	0.503993	GO_COMPLEX_OF_COLLAGEN_TRIMERS_ssGSEA	0.0260088	0.545311	MODULE_200_ssGSEA	0.0452419
CBFB	865	Unbiased	0.503818	GO_CELL_TRAILING_EDGE_ssGSEA	0.0825116	0.602278	PID_CMYB_PATHWAY_ssGSEA	0.0901264
TUBGCP3	10426	Unbiased	0.503537	MYO16 (23026)_CN	0.142019	0.471748	TUBGCP3 (10426)_RNAseq	0.0445137
ASH2L	9070	Related	0.503015	ASH2L (9070)_CN	0.22533	0.255595	ASH2L (9070)_CN	0.0543128
PSMC6	5706	Unbiased	0.502241	chr14q24_ssGSEA	0.0334585	0.43796	FABP7 (O15540)_proteomics	0.0402462
PABPC1	26986	Unbiased	0.501704	PABPC4 (8761)_RNAseq	0.207078	0.294966	GSE2770_UNTREATED_VS_TGFB_AND_IL4_TREATED_ACT_CD4_TCELL_4H_UP_ssGSEA	0.02076
BET1	10282	Related	0.501172	DYNC1I1 (1780)_CN	0.315723	0.170078	SLC30A2 (7780)_RNAseq	0.0335155
CFL1	1072	Related	0.501065	DSTN (11034)_RNAseq	0.259677	0.438566	DSTN (11034)_RNAseq	0.127702
FOSL1	8061	Unbiased	0.500984	BROWNE_HCMV_INFECTION_2HR_DN_ssGSEA	0.177318	0.225701	NDUFAF5 (79133)_RNAseq	0.0273513
MICU1	10367	Unbiased	0.500791	LANG_MYB_FAMILY_TARGETS_ssGSEA	0.0521547	0.2076	LMNB1 (4001)_RNAseq	0.0202125
PSMB1	5689	Related	0.500717	PSMB1 (5689)_CN	0.166577	0.460802	PSMB1 (5689)_CN	0.271997
TAF1D	79101	Unbiased	0.500687	GSE11057_NAIVE_VS_CENT_MEMORY_CD4_TCELL_DN_ssGSEA	0.0257213	0.501786	TGFB_UP.V1_UP_ssGSEA	0.028298
YRDC	79693	Unbiased	0.499595	GJA1 (2697)_RNAseq	0.0355328	0.304748	SSMD_Confounders	0.270482
ARHGEF7	8874	Unbiased	0.499407	ARHGEF6 (9459)_RNAseq	0.0678189	0.294186	GSE37416_0H_VS_24H_F_TULARENSIS_LVS_NEUTROPHIL_DN_ssGSEA	0.0190188
CCT5	22948	Related	0.499158	CCT5 (22948)_CN	0.251837	0.44557	CCT5 (22948)_CN	0.262604
NMD3	51068	Unbiased	0.499065	SPTSSB (165679)_CN	0.0542175	0.197281	MTHFSD (64779)_RNAseq	0.0325802
SLC2A1	6513	Unbiased	0.498854	SLC2A3 (6515)_RNAseq	0.304475	0.163879	GO_ESTABLISHMENT_OR_MAINTENANCE_OF_TRANSMEMBRANE_ELECTROCHEMICAL_GRADIENT_ssGSEA	0.0402567
TRAPPC11	60684	Related	0.498238	TRAPPC11 (60684)_CN	0.394227	-0.0233166	MXD4 (10608)_RNAseq	0.0330486
SRRT	51593	Unbiased	0.497907	PNPLA8 (50640)_CN	0.0237162	0.440484	GNB2 (2783)_RNAseq	0.0255223
EGLN1	54583	Unbiased	0.497853	HIF1A (3091)_RNAseq	0.0599251	0.31093	NEBL (10529)_RNAseq	0.0371271
MCL1	4170	Related	0.497676	BCL2L1 (598)_RNAseq	0.223816	0.329635	BCL2L1 (598)_RNAseq	0.160236
GCLC	2729	Unbiased	0.497647	CSF2RB (1439)_RNAseq	0.0221815	0.267576	CEBPB.AS1_RRBS	0.0271341
VPS4B	9525	Related	0.497366	VPS4A (27183)_RNAseq	0.176454	0.176904	CHMP4B (128866)_RNAseq	0.0645777
COPG1	22820	Unbiased	0.496263	COPG2 (26958)_RNAseq	0.252184	0.539484	COPG2 (26958)_RNAseq	0.128708
FERMT1	55612	Related	0.496249	FERMT2 (10979)_RNAseq	0.27223	0.453758	FERMT2 (10979)_RNAseq	0.304853
SPI1	6688	Unbiased	0.495407	GSE17301_ACD3_ACD28_VS_ACD3_ACD28_AND_IFNA5_STIM_CD8_TCELL_DN_ssGSEA	0.0840937	0.349634	GSE17301_ACD3_ACD28_VS_ACD3_ACD28_AND_IFNA5_STIM_CD8_TCELL_DN_ssGSEA	0.24497
RRAGC	64121	Unbiased	0.495176	RRAGD (58528)_RNAseq	0.182903	0.150348	chr14q23_ssGSEA	0.0217648
HRAS	3265	Related	0.495154	HRAS (3265)_MutHot	0.325801	0.470656	HRAS (3265)_MutHot	0.243692
RIOK1	83732	Unbiased	0.494882	SSR1 (6745)_CN	0.0872155	0.441747	MTAP (4507)_CN	0.179863
EAF1	85403	Related	0.493059	EAF2 (55840)_RNAseq	0.367733	0.245718	STAC3 (246329)_RNAseq	0.0521054
MYH9	4627	Unbiased	0.492705	GNF2_RAP1B_ssGSEA	0.0976921	0.316112	GO_WNT_ACTIVATED_RECEPTOR_ACTIVITY_ssGSEA	0.0395112
KIN	22944	Unbiased	0.4925	PITRM1-AS1 (100507034)_CN	0.0538139	0.270188	SNRPG (6637)_RNAseq	0.0385536
IRF8	3394	Related	0.491757	SPI1 (6688)_RNAseq	0.473769	0.0926345	SPI1 (6688)_RNAseq	0.0526384
TFAP2C	7022	Related	0.490684	FOXA1 (3169)_RNAseq	0.111494	0.34247	FOXA1 (3169)_RNAseq	0.0957393
ZC3H13	23091	Unbiased	0.48995	ZC3H13 (23091)_RNAseq	0.0662395	0.372234	GO_NEGATIVE_REGULATION_OF_NF_KAPPAB_TRANSCRIPTION_FACTOR_ACTIVITY_ssGSEA	0.028143
CYB5B	80777	Unbiased	0.489872	CYB5A (1528)_RNAseq	0.230956	0.155401	SCIMP_RRBS	0.0207943
RPS6	6194	Related	0.489334	RPS6 (6194)_CN	0.244205	0.446297	RPS6 (6194)_RNAseq	0.113635
IKZF3	22806	Related	0.488849	PRDM1 (639)_RNAseq	0.196301	0.0891524	HNRNPF_RRBS	0.0372846
VRK1	7443	Unbiased	0.488325	VAMP8 (8673)_RNAseq	0.0327973	0.267362	DUSP22 (Q9NRW4-2)_proteomics	0.0241748
DDX39B	7919	Related	0.487954	DDX39A (10212)_CN	0.107798	0.47948	DDX39A (10212)_CN	0.116017
UBE2J1	51465	Related	0.487801	multiple_myeloma_disease_Lin	0.146903	0.0681113	DERL1 (79139)_CN	0.0383091
MED1	5469	Unbiased	0.487778	GSE21670_UNTREATED_VS_TGFB_IL6_TREATED_STAT3_KO_CD4_TCELL_DN_ssGSEA	0.025215	0.473463	GO_CARDIAC_MUSCLE_CELL_DIFFERENTIATION_ssGSEA	0.0269686
EIF3G	8666	Related	0.487004	EIF3G (8666)_RNAseq	0.186142	0.623015	EIF3G (8666)_RNAseq	0.225989
EGLN1	54583	Related	0.486677	HIF1A (3091)_RNAseq	0.238304	0.343752	HIF1A (3091)_RNAseq	0.154853
TFAP2A	7020	Related	0.486028	TFAP2A (7020)_RNAseq	0.25449	0.319744	TFAP2A (7020)_RNAseq	0.154585
RELB	5971	Related	0.485952	multiple_myeloma_disease_Lin	0.211061	0.472503	Myeloma_histology_I_Lin	0.197091
PABPN1	8106	Unbiased	0.485841	AP1G2 (8906)_CN	0.044872	0.4391	OXA1L (5018)_CN	0.033127
WWTR1	25937	Related	0.48552	WWTR1 (25937)_RNAseq	0.229969	0.442692	WWTR1 (25937)_RNAseq	0.126489
RAB10	10890	Unbiased	0.484359	ATP8B2 (57198)_RNAseq	0.0461953	0.268374	DST.1_RRBS	0.0311911
DLST	1743	Unbiased	0.484168	GSE7764_NKCELL_VS_SPLENOCYTE_DN_ssGSEA	0.0479287	0.432841	RNF125 (54941)_RNAseq	0.0214754
COPS3	8533	Unbiased	0.483831	ADORA2B (136)_CN	0.0532894	0.426973	TOP3A (7156)_RNAseq	0.037901
BRF2	55290	Unbiased	0.482785	chr8p12_ssGSEA	0.0752847	0.340592	PYGO2 (90780)_RNAseq	0.0177894
CCNE1	898	Unbiased	0.48253	Cyclin_E1_RPPA	0.262286	0.400741	Cyclin_E1_RPPA	0.151135
ATM	472	Related	0.48253	MDM2 (4193)_RNAseq	0.10222	0.375829	MDM2 (4193)_RNAseq	0.0470386
RAC1	5879	Unbiased	0.482362	LIU_SMARCA4_TARGETS_ssGSEA	0.0395627	0.470636	GSE24671_CTRL_VS_BAKIMULC_INFECTED_MOUSE_SPLENOCYTES_DN_ssGSEA	0.0400172
ATP2C1	27032	Unbiased	0.481968	TXNDC11 (51061)_RNAseq	0.121141	0.0895945	KAECH_DAY8_EFF_VS_MEMORY_CD8_TCELL_DN_ssGSEA	0.0232238
RUNX1	861	Unbiased	0.481878	GO_SIGNALING_ADAPTOR_ACTIVITY_ssGSEA	0.0620052	0.459238	KEGG_ACUTE_MYELOID_LEUKEMIA_ssGSEA	0.143507
PPA1	5464	Unbiased	0.481712	CHARAFE_BREAST_CANCER_LUMINAL_VS_BASAL_UP_ssGSEA	0.0291521	0.0801989	B3GNT4 (79369)_RNAseq	0.0207904
VEZT	55591	Unbiased	0.481356	GSE32986_UNSTIM_VS_GMCSF_STIM_DC_DN_ssGSEA	0.0363226	0.256667	TEX22 (647310)_RNAseq	0.0564023
MECOM	2122	Unbiased	0.480878	MECOM (2122)_RNAseq	0.24244	0.337828	TRIM65 (201292)_RNAseq	0.0903658
PPA1	5464	Related	0.480823	PPA2 (27068)_RNAseq	0.0862698	0.127115	SEC23A (10484)_CN	0.025291
GFPT1	2673	Unbiased	0.480822	GO_RAC_GUANYL_NUCLEOTIDE_EXCHANGE_FACTOR_ACTIVITY_ssGSEA	0.0425832	0.232111	LINC01402_RRBS	0.0171966
CFL1	1072	Unbiased	0.480332	DSTN (11034)_RNAseq	0.156256	0.456742	SNX21 (90203)_RNAseq	0.0288136
STK11	6794	Unbiased	0.480191	GO_PHOSPHOTRANSFERASE_ACTIVITY_NITROGENOUS_GROUP_AS_ACCEPTOR_ssGSEA	0.0353914	0.277641	GO_NEGATIVE_REGULATION_OF_CYTOKINE_PRODUCTION_INVOLVED_IN_IMMUNE_RESPONSE_ssGSEA	0.0420195
ISL1	3670	Unbiased	0.480152	HAND2 (9464)_RNAseq	0.114015	0.221452	SEPT6 (23157)_RNAseq	0.0909915
ORC6	23594	Unbiased	0.479969	MICAL1 (64780)_RNAseq	0.0321605	0.211799	DAND5 (199699)_RNAseq	0.0442807
CBFB	865	Related	0.479861	haematopoietic_and_lymphoid_tissue_primary_tissue_Lin	0.304176	0.575284	leukemia_disease_Lin	0.416621
EP300	2033	Unbiased	0.479754	PEDERSEN_TARGETS_OF_611CTF_ISOFORM_OF_ERBB2_ssGSEA	0.0938159	0.417965	GSE46606_IRF4HIGH_VS_IRF4MID_CD40L_IL2_IL5_DAY1_STIMULATED_BCELL_UP_ssGSEA	0.0493812
NUP155	9631	Unbiased	0.479474	LOC646719 (646719)_CN	0.0320532	0.37216	SKP2 (6502)_RNAseq	0.0218316
PAX3	5077	Related	0.479433	SOX8 (30812)_RNAseq	0.280872	0.0824407	RASSF2 (9770)_RNAseq	0.025851
COPS3	8533	Related	0.478779	COPS3 (8533)_CN	0.256011	0.488926	COPS3 (8533)_CN	0.249906
NCBP1	4686	Unbiased	0.478339	SYK (6850)_CN	0.0287082	0.420401	EPB41L4B (54566)_CN	0.0639776
SQSTM1	8878	Unbiased	0.478117	SQSTM1 (8878)_RNAseq	0.295331	0.0108043	ZNF398.1_RRBS	0.0192271
NDC80	10403	Related	0.477782	NDC80 (10403)_CN	0.248755	0.0660867	NEK2_RRBS	0.0397528
MED24	9862	Unbiased	0.477176	GSE17580_UNINFECTED_VS_S_MANSONI_INF_TREG_UP_ssGSEA	0.03041	0.341117	TMEM132A (54972)_RNAseq	0.0349322
BCAS2	10286	Unbiased	0.476961	CD58 (965)_CN	0.0465159	0.339712	SSMD_Confounders	0.0555008
PRPF4	9128	Unbiased	0.476613	FAM225B (100128385)_CN	0.0725389	0.575199	FKBP15 (23307)_RNAseq	0.109938
MED23	9439	Unbiased	0.476552	CASC10 (399726)_RNAseq	0.029085	0.433069	GO_SYNAPSE_ORGANIZATION_ssGSEA	0.0301867
LIN28B	389421	Unbiased	0.476393	LIN28B (389421)_RNAseq	0.143569	0.240414	GO_CAMP_RESPONSE_ELEMENT_BINDING_ssGSEA	0.042244
PEA15	8682	Related	0.476377	LUC7L2 (51631)_CN	0.132167	0.478096	skin_disease_Lin	0.0968855
NFATC2	4773	Unbiased	0.47583	SNX1 (6642)_RNAseq	0.0602616	0.216231	ANXA5 (P08758)_proteomics	0.0578819
VRK1	7443	Related	0.475746	EMT_engineered	0.125727	0.325117	BANF1 (8815)_CN	0.102453
RPP38	10557	Unbiased	0.475716	SSMD_Confounders	0.0392279	0.338776	SEPHS1 (22929)_CN	0.0443321
MCM7	4176	Unbiased	0.475254	SLC25A13 (10165)_CN	0.0308723	0.441987	chr7q22_ssGSEA	0.0328479
RELB	5971	Unbiased	0.474806	BIOCARTA_TALL1_PATHWAY_ssGSEA	0.109403	0.448982	BIOCARTA_TALL1_PATHWAY_ssGSEA	0.135694
DMXL1	1657	Unbiased	0.47453	GO_SPECIFICATION_OF_SYMMETRY_ssGSEA	0.103708	0.225194	IL4I1 (259307)_RNAseq	0.0340429
ASH2L	9070	Unbiased	0.474514	ASH2L (9070)_RNAseq	0.0743813	0.280742	BAG4 (9530)_RNAseq	0.0190007
RPL30	6156	Related	0.474379	RPL30 (6156)_CN	0.338617	0.535802	RPL30 (6156)_CN	0.206596
NEDD9	4739	Related	0.474258	NEDD9 (4739)_RNAseq	0.317957	0.0839175	PPP2R5E_RRBS	0.0333683
UBE2J1	51465	Unbiased	0.474237	GSE29614_CTRL_VS_DAY7_TIV_FLU_VACCINE_PBMC_DN_ssGSEA	0.0405724	0.118332	GSE14000_TRANSLATED_RNA_VS_MRNA_4H_LPS_DC_DN_ssGSEA	0.0261641
TXN	7295	Unbiased	0.473745	chr9q22_ssGSEA	0.0606074	0.50187	TXN (7295)_RNAseq	0.14869
USP28	57646	Unbiased	0.473646	EDA2R (60401)_RNAseq	0.0767206	0.562747	MACAEVA_PBMC_RESPONSE_TO_IR_ssGSEA	0.281598
TIPARP	25976	Unbiased	0.473403	TIPARP (25976)_RNAseq	0.110791	0.194544	GO_PURINE_CONTAINING_COMPOUND_SALVAGE_ssGSEA	0.019606
YAP1	10413	Related	0.472428	WWTR1 (25937)_RNAseq	0.12353	0.536366	AMOTL2 (51421)_RNAseq	0.116433
MYC	4609	Related	0.472403	MYCN (4613)_RNAseq	0.131785	0.348359	MYC (4609)_RNAseq	0.0577545
MAGOH	4116	Unbiased	0.472188	MAGOHB (55110)_RNAseq	0.145376	0.388132	MAGOHB (55110)_RNAseq	0.0491314
RPL8	6132	Unbiased	0.471986	GRINA (2907)_CN	0.0373035	0.412258	chr8q24_ssGSEA	0.0587823
TRPS1	7227	Related	0.471901	GATA3 (2625)_RNAseq	0.181162	0.187911	GATA3_RPPA	0.130938
FURIN	5045	Unbiased	0.471661	PID_EPHA2_FWD_PATHWAY_ssGSEA	0.0392707	0.318374	PID_EPHA2_FWD_PATHWAY_ssGSEA	0.0384229
ARHGEF7	8874	Related	0.471642	ARHGEF6 (9459)_RNAseq	0.172919	0.254208	EGFR (1956)_RNAseq	0.0442929
NMD3	51068	Related	0.471179	EIF5A2 (56648)_CN	0.308457	0.0548901	ALDH2 (217)_RNAseq	0.021552
CUL1	8454	Related	0.471059	EZH2 (2146)_CN	0.126113	0.175552	EZH2 (2146)_CN	0.0368926
VPS4B	9525	Unbiased	0.471016	BIK (638)_RNAseq	0.0334615	0.284734	COLDREN_GEFITINIB_RESISTANCE_DN_ssGSEA	0.0371325
ADSS	159	Unbiased	0.470798	GO_POSITIVE_REGULATION_OF_NEURON_MIGRATION_ssGSEA	0.0256845	0.271745	GO_SUBPALLIUM_DEVELOPMENT_ssGSEA	0.0214686
FASN	2194	Unbiased	0.470646	MODULE_335_ssGSEA	0.0507287	0.362631	PRR9 (574414)_RNAseq	0.0310083
SRRT	51593	Related	0.47064	TAF6 (6878)_CN	0.144408	0.44653	SRRT (51593)_CN	0.0976342
MYH9	4627	Related	0.47063	MYH10 (4628)_RNAseq	0.209857	0.212592	AP2M1 (1173)_CN	0.0298583
PSMC6	5706	Related	0.470437	GNPNAT1 (64841)_CN	0.077785	0.458598	PSMC6 (5706)_CN	0.0910566
GGPS1	9453	Unbiased	0.469629	GO_POSITIVE_REGULATION_OF_EXTRACELLULAR_MATRIX_ORGANIZATION_ssGSEA	0.0913594	0.336252	MON1A (Q86VX9)_proteomics	0.0518092
FURIN	5045	Related	0.469432	PDGFA (5154)_RNAseq	0.14764	0.292205	multiple_myeloma_disease_Lin	0.0623579
CDK8	1024	Unbiased	0.469041	C7orf50 (84310)_RNAseq	0.044866	0.010953	PAG1 (55824)_MutMis	0.0249719
DDX19A	55308	Related	0.468771	DDX19B (11269)_RNAseq	0.361039	0.340313	DDX19B (11269)_RNAseq	0.204729
NMNAT1	64802	Related	0.4686	HMGA2 (8091)_RNAseq	0.0982069	0.0594583	RCC1 (1104)_CN	0.024728
NMNAT1	64802	Unbiased	0.468183	PTRF_RRBS	0.0362856	0.179501	RAB42 (115273)_RNAseq	0.0506315
TUBGCP3	10426	Related	0.468036	TUBGCP3 (10426)_CN	0.317174	0.502658	TUBGCP3 (10426)_CN	0.159599
RPL7	6129	Unbiased	0.468022	LOC100130301 (100130301)_CN	0.0540948	0.573345	SSMD_Confounders	0.18186
PRKAR1A	5573	Unbiased	0.467656	RUNX2 (860)_RNAseq	0.042841	0.487435	TURASHVILI_BREAST_DUCTAL_CARCINOMA_VS_LOBULAR_NORMAL_UP_ssGSEA	0.0528167
GSS	2937	Unbiased	0.467218	GO_IMMUNOGLOBULIN_RECEPTOR_BINDING_ssGSEA	0.0287322	0.366237	RAMALHO_STEMNESS_DN_ssGSEA	0.0199069
PGM3	5238	Unbiased	0.466756	GO_POSITIVE_REGULATION_OF_ANTIGEN_PROCESSING_AND_PRESENTATION_ssGSEA	0.0960214	0.138065	MODULE_181_ssGSEA	0.0280487
TTI2	80185	Unbiased	0.466713	TNKS (8658)_RNAseq	0.065881	0.295452	FBLIM1 (54751)_RNAseq	0.0395983
GTF2F1	2962	Related	0.466487	GTF2F1 (2962)_CN	0.127277	0.378267	POLR2E (5434)_CN	0.0510971
EIF3B	8662	Related	0.466398	EIF3B (8662)_CN	0.191379	0.526388	EIF3B (8662)_CN	0.290307
DMXL1	1657	Related	0.46633	DMXL2 (23312)_RNAseq	0.421785	-0.00206416	ATP6V1C2 (245973)_CN	0.0697575
LTO1	220064	Unbiased	0.466298	ORAOV1 (220064)_CN	0.126109	0.352938	AJUBA (84962)_RNAseq	0.0229162
C3orf38	285237	Unbiased	0.466041	CTGF (P29279)_proteomics	0.056466	0.229875	CHIN_BREAST_CANCER_COPY_NUMBER_UP_ssGSEA	0.0344921
ZFP36L1	677	Unbiased	0.464951	RODRIGUES_THYROID_CARCINOMA_DN_ssGSEA	0.0336715	0.410037	TIAN_TNF_SIGNALING_VIA_NFKB_ssGSEA	0.0202124
BCL2L1	598	Unbiased	0.464646	BCL2L1 (598)_RNAseq	0.1433	0.459716	BCL2L1 (598)_RNAseq	0.118566
UBA6	55236	Unbiased	0.464515	GSE43863_NAIVE_VS_MEMORY_LY6C_INT_CXCR5POS_CD4_TCELL_D150_LCMV_UP_ssGSEA	0.0251409	0.274131	PM20D2 (135293)_RNAseq	0.0457429
SIK3	23387	Related	0.46449	haematopoietic_and_lymphoid_tissue_primary_tissue_Lin	0.187696	0.170611	PPP3CC (5533)_CN	0.0406129
SYVN1	84447	Unbiased	0.464313	GO_EMBRYONIC_HEART_TUBE_DEVELOPMENT_ssGSEA	0.0286009	0.173729	GO_ANTERIOR_POSTERIOR_AXIS_SPECIFICATION_ssGSEA	0.0291688
SEC23B	10483	Related	0.463913	SEC23A (10484)_RNAseq	0.258019	0.0418258	SEC23A (10484)_RNAseq	0.0118704
PCYT1A	5130	Related	0.46304	PCYT1B (9468)_RNAseq	0.296108	0.208658	MAPK1 (5594)_RNAseq	0.029985
ETV6	2120	Related	0.463005	Ewing_sarcoma_disease_subtype_I_Lin	0.254248	0.0741873	ELF1 (1997)_CN	0.0374419
FOSL1	8061	Related	0.462777	PLAU (5328)_RNAseq	0.278931	0.149354	PPARD (5467)_RNAseq	0.0585216
KLF5	688	Related	0.462489	EMT_engineered	0.273595	0.288184	EMT_engineered	0.0620391
RPL30	6156	Unbiased	0.462055	LAPTM4B (55353)_CN	0.113021	0.511553	SSMD_Confounders	0.0638253
EIF2S1	1965	Unbiased	0.461836	SSMD_Confounders	0.0296077	0.446181	PIGH (5283)_CN	0.0311107
CUL1	8454	Unbiased	0.46169	ATP6V0E2 (155066)_CN	0.0323445	0.145443	CREB_01_ssGSEA	0.0180513
FGFR1	2260	Unbiased	0.461395	HALLMARK_UV_RESPONSE_DN_ssGSEA	0.0736342	0.360612	HALLMARK_UV_RESPONSE_DN_ssGSEA	0.0226788
CDC6	990	Related	0.460981	CDC6 (990)_CN	0.195481	0.179681	CBX4 (8535)_CN	0.0429152
CDC42	998	Unbiased	0.460903	TURASHVILI_BREAST_LOBULAR_CARCINOMA_VS_DUCTAL_NORMAL_UP_ssGSEA	0.0266748	0.499306	JEON_SMAD6_TARGETS_DN_ssGSEA	0.171014
ERBB2	2064	Unbiased	0.460619	GO_EPITHELIUM_DEVELOPMENT_ssGSEA	0.0792187	0.532705	GO_NEGATIVE_REGULATION_OF_G_PROTEIN_COUPLED_RECEPTOR_PROTEIN_SIGNALING_PATHWAY_ssGSEA	0.132423
EP300	2033	Related	0.460421	ANXA2 (302)_RNAseq	0.0555678	0.37447	SOX9 (6662)_RNAseq	0.0399473
MCM7	4176	Related	0.460004	MCM7 (4176)_CN	0.152591	0.457676	ORC5 (5001)_CN	0.114093
ZNF622	90441	Unbiased	0.459943	GSE29164_DAY3_VS_DAY7_CD8_TCELL_TREATED_MELANOMA_DN_ssGSEA	0.0291402	0.118139	ADI1 (55256)_RNAseq	0.0153734
CDC42	998	Related	0.459733	DLC1 (10395)_RNAseq	0.126234	0.450281	SYDE1 (85360)_RNAseq	0.0772954
ESF1	51575	Related	0.459633	NOP56 (10528)_CN	0.256016	0.45163	CSNK2A1 (1457)_CN	0.211485
LMO2	4005	Unbiased	0.459622	GSE6259_BCELL_VS_CD8_TCELL_DN_ssGSEA	0.0770911	0.388159	KEGG_BLADDER_CANCER_ssGSEA	0.0598481
CHP1	11261	Unbiased	0.45948	GSE22589_HEALTHY_VS_SIV_INFECTED_DC_UP_ssGSEA	0.0544822	0.397577	GSE2770_TGFB_AND_IL4_VS_IL12_TREATED_ACT_CD4_TCELL_2H_UP_ssGSEA	0.044608
IGF1R	3480	Unbiased	0.459446	GO_ORGANELLE_MEMBRANE_CONTACT_SITE_ssGSEA	0.0431903	0.42937	GO_REGULATION_OF_CERAMIDE_BIOSYNTHETIC_PROCESS_ssGSEA	0.0515357
SIK3	23387	Unbiased	0.459249	GOLGA8S (653061)_RNAseq	0.0899736	0.254444	PCGF5 (84333)_RNAseq	0.0183565
CCT5	22948	Unbiased	0.459143	GOLPH3 (64083)_CN	0.0579693	0.483181	CTNND2 (1501)_CN	0.0416806
FNTA	2339	Unbiased	0.459067	FNTA (2339)_RNAseq	0.118567	0.200961	FNTA (2339)_RNAseq	0.0332467
VHL	7428	Unbiased	0.459025	GSE37605_C57BL6_VS_NOD_FOXP3_FUSION_GFP_TREG_UP_ssGSEA	0.0680851	0.11482	SST (6750)_RNAseq	0.0219806
FERMT1	55612	Unbiased	0.458929	KYNG_ENVIRONMENTAL_STRESS_RESPONSE_DN_ssGSEA	0.224604	0.408647	FERMT2 (10979)_RNAseq	0.0731335
IMPDH2	3615	Related	0.458418	IMPDH1 (3614)_RNAseq	0.166374	0.221323	FN1 (2335)_RNAseq	0.0438322
EAF1	85403	Unbiased	0.458325	EAF2 (55840)_RNAseq	0.334426	0.261536	HOFMANN_CELL_LYMPHOMA_DN_ssGSEA	0.028514
NARS	4677	Unbiased	0.458185	CDH7 (1005)_CN	0.067997	0.16856	KLB (152831)_CN	0.0240911
PAICS	10606	Unbiased	0.458099	GO_ATRIOVENTRICULAR_VALVE_DEVELOPMENT_ssGSEA	0.0309624	0.379256	LARP6_RRBS	0.0201584
ACTR1A	10121	Related	0.456926	ACTR1B (10120)_RNAseq	0.185876	0.285389	ACTC1 (70)_RNAseq	0.0356472
UXS1	80146	Unbiased	0.456718	HOUSTIS_ROS_ssGSEA	0.048231	0.326479	SA_FAS_SIGNALING_ssGSEA	0.032763
CDKN2A	1029	Related	0.456655	CDKN2A (1029)_RNAseq	0.203773	0.0326257	CDKN2A (P42771)_proteomics	0.0261163
MXD1	4084	Unbiased	0.456135	SNRNP27 (11017)_CN	0.0927274	0.0919357	FRASOR_TAMOXIFEN_RESPONSE_DN_ssGSEA	0.0217726
CDH2	1000	Unbiased	0.455989	GSE37532_VISCERAL_ADIPOSE_TISSUE_VS_LN_DERIVED_TREG_CD4_TCELL_UP_ssGSEA	0.0720819	0.251577	FAM65A (Q6ZS17-4)_proteomics	0.0732129
CDK4	1019	Related	0.455866	CDK6 (1021)_RNAseq	0.17885	0.48282	CDK6 (1021)_RNAseq	0.193028
RAF1	5894	Related	0.455437	NRAS (4893)_MutMis	0.0985738	0.278159	CEP152 (22995)_CN	0.0322865
SLC25A28	81894	Related	0.455383	SLC25A37 (51312)_RNAseq	0.14043	0.196646	TUBA1A (7846)_RNAseq	0.0940893
CDH2	1000	Related	0.45537	CDH2 (1000)_RNAseq	0.172435	0.159918	EMT_engineered	0.0735463
HNF1A	6927	Related	0.455195	A1CF (29974)_RNAseq	0.160122	0.260416	PCK1 (5105)_RNAseq	0.0612196
SRP9	6726	Unbiased	0.455164	ZNF124 (7678)_RNAseq	0.150737	0.36443	KIM_GASTRIC_CANCER_CHEMOSENSITIVITY_ssGSEA	0.0295653
ILK	3611	Unbiased	0.455083	MODULE_321_ssGSEA	0.058934	0.290007	MALSU1 (115416)_RNAseq	0.0224132
ACSL3	2181	Unbiased	0.454896	ACSL1 (2180)_RNAseq	0.145766	0.203981	LIMS3 (96626)_RNAseq	0.0159688
CEP135	9662	Unbiased	0.454884	CEP44 (80817)_RNAseq	0.0286877	0.310591	TMEM209 (84928)_RNAseq	0.0380338
CINP	51550	Unbiased	0.454364	RCOR1 (23186)_CN	0.0369826	0.269379	VETTER_TARGETS_OF_PRKCA_AND_ETS1_UP_ssGSEA	0.0196838
TRA2B	6434	Unbiased	0.454313	MALSU1 (115416)_CN	0.017153	0.221753	SH3TC2 (79628)_RNAseq	0.0312886
SEPHS2	22928	Unbiased	0.454224	GSE29618_PRE_VS_DAY7_POST_LAIV_FLU_VACCINE_PDC_UP_ssGSEA	0.0247183	0.277321	NING_CHRONIC_OBSTRUCTIVE_PULMONARY_DISEASE_UP_ssGSEA	0.0632511
GTF2H5	404672	Unbiased	0.454103	GO_GANGLIOSIDE_METABOLIC_PROCESS_ssGSEA	0.0210044	0.0418924	MODULE_438_ssGSEA	0.01599
RPS6	6194	Unbiased	0.453797	RPS6 (6194)_CN	0.0574966	0.664726	SSMD_Confounders	0.328302
NUP98	4928	Related	0.453519	NUP98 (4928)_CN	0.166655	0.4172	NUP98 (4928)_RNAseq	0.159008
MTA2	9219	Related	0.4535	multiple_myeloma_disease_Lin	0.182727	0.362642	Myeloma_histology_I_Lin	0.102661
NHLRC2	374354	Unbiased	0.453102	SIRNA_EIF4GI_DN_ssGSEA	0.0295468	0.310211	GO_CYCLIN_DEPENDENT_PROTEIN_SERINE_THREONINE_KINASE_REGULATOR_ACTIVITY_ssGSEA	0.0230046
TRA2B	6434	Related	0.453099	TRA2A (29896)_CN	0.115274	0.230703	TRA2A (29896)_CN	0.0185818
TCP1	6950	Unbiased	0.452365	ACAT2 (39)_CN	0.0159152	0.453635	LOC100129518 (100129518)_CN	0.0417555
NPAT	4863	Unbiased	0.452154	C11orf65 (160140)_CN	0.0328202	0.244551	GSE36078_UNTREATED_VS_AD5_T425A_HEXON_INF_IL1R_KO_MOUSE_LUNG_DC_UP_ssGSEA	0.0385848
THOC5	8563	Unbiased	0.451936	chr22q12_ssGSEA	0.0604986	0.355092	CDPF1 (150383)_RNAseq	0.0344451
HYOU1	10525	Related	0.451662	H2AFX (3014)_CN	0.24322	0.103613	SCARF1 (8578)_CN	0.0256467
RFC4	5984	Related	0.451628	RFC4 (5984)_CN	0.277257	0.200961	RFC4 (5984)_CN	0.090876
HAUS1	115106	Unbiased	0.451409	ME2 (4200)_RNAseq	0.0337384	0.509151	DACOSTA_ERCC3_ALLELE_XPCS_VS_TTD_UP_ssGSEA	0.042856
CHUK	1147	Unbiased	0.451197	GSE22886_NAIVE_BCELL_VS_BLOOD_PLASMA_CELL_DN_ssGSEA	0.0624291	0.315301	GSE17721_LPS_VS_POLYIC_24H_BMDC_DN_ssGSEA	0.0156553
RAB10	10890	Related	0.451128	EMT_engineered	0.101615	0.150108	HNF4A_RRBS	0.0472221
TEAD1	7003	Unbiased	0.451087	GO_EARLY_ENDOSOME_MEMBRANE_ssGSEA	0.0301722	0.529496	FORTSCHEGGER_PHF8_TARGETS_DN_ssGSEA	0.0564713
ACTR1A	10121	Unbiased	0.450321	ACTR1B (10120)_RNAseq	0.147619	0.290815	SSMD_Confounders	0.0314291
RAC1	5879	Related	0.449673	RRAS (6237)_RNAseq	0.0413411	0.454591	TNFRSF12A (51330)_RNAseq	0.0652644
SRPRA	6734	Unbiased	0.449566	FOXRED1 (55572)_RNAseq	0.0633943	0.442923	SSMD_Confounders	0.0353247
HRAS	3265	Unbiased	0.449341	HRAS (3265)_MutHot	0.291574	0.432814	HRAS (3265)_MutHot	0.249812
ERBB3	2065	Unbiased	0.449336	GO_EMBRYONIC_PLACENTA_MORPHOGENESIS_ssGSEA	0.0288984	0.346373	TRIM3 (10612)_RNAseq	0.0505316
CEP135	9662	Related	0.449042	MIIP (60672)_RNAseq	0.0557947	0.304157	TMEM209 (84928)_RNAseq	0.118539
ITGB5	3693	Unbiased	0.448839	CASTELLANO_HRAS_AND_NRAS_TARGETS_DN_ssGSEA	0.0233003	0.343136	IQCE (23288)_RNAseq	0.014209
RPS21	6227	Unbiased	0.448533	RPS21 (6227)_CN	0.0394057	0.551972	NIKOLSKY_BREAST_CANCER_20Q12_Q13_AMPLICON_ssGSEA	0.0710886
MFAP1	4236	Unbiased	0.448395	SHF (90525)_CN	0.0909935	0.172366	GSE5542_UNTREATED_VS_IFNG_TREATED_EPITHELIAL_CELLS_24H_DN_ssGSEA	0.0353803
TAF2	6873	Related	0.448355	TAF2 (6873)_CN	0.223482	0.299335	TAF2 (6873)_CN	0.0847231
NAMPT	10135	Related	0.44796	haematopoietic_and_lymphoid_tissue_primary_tissue_Lin	0.263051	0.20401	FANCA (2175)_RNAseq	0.0485423
ZEB1	6935	Unbiased	0.447931	ZEB1 (6935)_RNAseq	0.124704	0.334632	GO_FILOPODIUM_ASSEMBLY_ssGSEA	0.0291541
E2F3	1871	Unbiased	0.447676	RB1 (5925)_MutDam	0.139439	0.41619	RB1 (5925)_MutDam	0.0756225
PRKCI	5584	Related	0.44727	PARD3 (56288)_RNAseq	0.14893	0.391481	PARD3 (56288)_RNAseq	0.110877
MXD1	4084	Related	0.44702	MXD1 (4084)_CN	0.334859	0.144419	MXD1 (4084)_RNAseq	0.0503374
RPA2	6118	Related	0.446829	RPA2 (6118)_RNAseq	0.255821	0.530064	RPA2 (6118)_RNAseq	0.340441
ATP6V1C1	528	Related	0.446802	ATP6V1C2 (245973)_RNAseq	0.18944	0.28886	GLRX2 (51022)_CN	0.104792
ATP5PB	515	Unbiased	0.445995	IIZUKA_LIVER_CANCER_EARLY_RECURRENCE_ssGSEA	0.0272893	0.0741756	CHST2 (9435)_RNAseq	0.0217715
RRAGC	64121	Related	0.445876	RRAGD (58528)_RNAseq	0.264925	0.174686	MIOS_RRBS	0.0640121
SYVN1	84447	Related	0.445691	multiple_myeloma_disease_Lin	0.12447	0.24118	ERN1 (2081)_RNAseq	0.0525193
PSMA6	5687	Unbiased	0.445318	SSMD_Confounders	0.141359	0.506961	PSMA6 (5687)_RNAseq	0.0678698
RPL35A	6165	Related	0.44512	EMT_engineered	0.116914	0.240779	RPL35A (6165)_CN	0.132749
YAP1	10413	Unbiased	0.445008	EDN1 (1906)_RNAseq	0.0291217	0.473118	CUL5 (Q93034)_proteomics	0.0373078
MET	4233	Unbiased	0.444594	HGF (3082)_RNAseq	0.191849	0.290123	MET (4233)_RNAseq	0.0548905
DDX39B	7919	Unbiased	0.444589	KRT18 (3875)_RNAseq	0.0337777	0.507342	CCDC130 (81576)_CN	0.0352635
POP4	10775	Unbiased	0.444456	PTH2 (113091)_CN	0.0191776	0.35677	CHEN_LIVER_METABOLISM_QTL_CIS_ssGSEA	0.0402741
LMNA	4000	Unbiased	0.44438	GO_POSITIVE_REGULATION_OF_STEM_CELL_DIFFERENTIATION_ssGSEA	0.0259149	0.459494	LU_TUMOR_VASCULATURE_UP_ssGSEA	0.0352221
XPR1	9213	Unbiased	0.444248	SLC34A2 (10568)_RNAseq	0.2408	0.170941	chr14q11_ssGSEA	0.0244301
BRF1	2972	Related	0.444158	BRF1 (2972)_CN	0.262579	0.0554819	GPSM1 (26086)_RNAseq	0.0421079
PTPN11	5781	Unbiased	0.443672	SHP-2_pY542_Caution_RPPA	0.0715706	0.307934	VRK1 (Q99986)_proteomics	0.0436553
FNTA	2339	Related	0.443056	FNTA (2339)_CN	0.194554	0.215478	FNTA (2339)_RNAseq	0.137278
RELA	5970	Unbiased	0.442587	NFKAPPAB_01_ssGSEA	0.0457467	0.238459	LOC102723727_RRBS	0.03631
FBXO42	54455	Unbiased	0.442575	chr5q31_ssGSEA	0.0768478	0.0468891	KLF13 (51621)_RNAseq	0.022341
ARF4	378	Unbiased	0.442287	STRBP (55342)_RNAseq	0.0286477	0.34447	ARF5 (381)_RNAseq	0.042153
STT3A	3703	Unbiased	0.441615	MATZUK_EARLY_ANTRAL_FOLLICLE_ssGSEA	0.0882676	0.425629	GO_MAP_KINASE_KINASE_KINASE_ACTIVITY_ssGSEA	0.0495118
IMPDH2	3615	Unbiased	0.441415	IMPDH1 (3614)_RNAseq	0.0852526	0.305339	GO_POSITIVE_REGULATION_OF_CALCIUM_ION_TRANSPORT_ssGSEA	0.0249757
PCF11	51585	Related	0.441312	PCF11 (51585)_CN	0.256023	0.0587685	NCBP2_RRBS	0.0312346
MFAP1	4236	Related	0.441237	MFAP1 (4236)_CN	0.146657	0.0833216	TCERG1 (10915)_RNAseq	0.035288
RPL7	6129	Related	0.44123	RPL7 (6129)_CN	0.205472	0.420137	TRAM1 (23471)_CN	0.120723
DDX21	9188	Unbiased	0.441048	GSE7509_UNSTIM_VS_TNFA_IL1B_IL6_PGE_STIM_DC_UP_ssGSEA	0.0338357	0.41614	C14:0 CE_metabolomics	0.0226349
OGDH	4967	Related	0.440905	haematopoietic_and_lymphoid_tissue_primary_tissue_Lin	0.125992	0.417946	CFL2 (1073)_RNAseq	0.0697872
STK11	6794	Related	0.440893	LAT (27040)_RNAseq	0.0955198	0.265463	Unknown_histology_II_Lin	0.0369169
SNRNP48	154007	Unbiased	0.440866	CUTA (51596)_RNAseq	0.0259026	0.274842	MMGT1 (93380)_RNAseq	0.031284
VPS4A	27183	Related	0.440706	VPS4B (9525)_CN	0.28443	0.439708	VPS4B (9525)_CN	0.159292
UBE2Q1	55585	Unbiased	0.44054	FDPS (2224)_CN	0.0249104	0.242019	RADAEVA_RESPONSE_TO_IFNA1_DN_ssGSEA	0.0553565
NEDD9	4739	Unbiased	0.440014	NEDD9 (4739)_RNAseq	0.218991	0.194005	GO_REGULATION_OF_P38MAPK_CASCADE_ssGSEA	0.0358236
SLC33A1	9197	Unbiased	0.439919	AKR1C1 (1645)_RNAseq	0.0737513	0.4835	GO_ALDO_KETO_REDUCTASE_NADP_ACTIVITY_ssGSEA	0.211878
CRTC3	64784	Unbiased	0.439915	NR4A3 (8013)_RNAseq	0.0319495	0.295699	GO_MEMBRANE_ORGANIZATION_ssGSEA	0.0342593
VPS26A	9559	Related	0.439328	VPS26B (112936)_RNAseq	0.25574	0.0126879	EMT_engineered	0.0345263
ACSL3	2181	Related	0.439327	ACSL1 (2180)_RNAseq	0.192644	0.188435	SLC27A4 (10999)_CN	0.0697634
CHUK	1147	Related	0.439294	multiple_myeloma_disease_Lin	0.109019	0.308415	EMT_engineered	0.0895917
MCL1	4170	Unbiased	0.439116	BCL2L1 (598)_RNAseq	0.0658258	0.305745	BCL2L1 (598)_RNAseq	0.263304
PEA15	8682	Unbiased	0.438991	PLOD3 (8985)_RNAseq	0.0614451	0.499549	PLOD3 (8985)_RNAseq	0.167886
MAP2K1	5604	Related	0.438317	BRAF (673)_MutHot	0.265001	0.15358	MYOD1 (4654)_CN	0.0271945
RPS3	6188	Related	0.438304	RPS3 (6188)_CN	0.199808	0.551867	RPS3 (6188)_CN	0.160984
RPL35A	6165	Unbiased	0.43825	GO_SCAFFOLD_PROTEIN_BINDING_ssGSEA	0.0349129	0.275	C19orf73_RRBS	0.0382931
ORC6	23594	Related	0.438156	ORC6 (23594)_CN	0.105913	0.197708	RBL2 (5934)_CN	0.0336645
SDHB	6390	Unbiased	0.438006	LIEN_BREAST_CARCINOMA_METAPLASTIC_VS_DUCTAL_UP_ssGSEA	0.0381957	0.25921	GALNT6 (11226)_RNAseq	0.0324234
BIRC6	57448	Unbiased	0.43749	GALNT3 (2591)_RNAseq	0.045325	0.241833	NSA2 (10412)_MutMis	0.0676274
TYMS	7298	Unbiased	0.437278	thymidine_metabolomics	0.177209	0.401209	PRSS22 (64063)_RNAseq	0.0250166
RBM33	155435	Unbiased	0.436652	LOC285889 (285889)_CN	0.0380279	0.22862	GSE9601_UNTREATED_VS_PI3K_INHIBITOR_TREATED_HCMV_INF_MONOCYTE_UP_ssGSEA	0.0238604
ARCN1	372	Related	0.43663	DDX6 (1656)_CN	0.0922728	0.374596	TMED9 (54732)_RNAseq	0.0382185
PPP2R3C	55012	Unbiased	0.436606	MAP3K1 (4214)_RNAseq	0.146213	0.177482	GSE19512_NAUTRAL_VS_INDUCED_TREG_UP_ssGSEA	0.0270957
RPS29	6235	Unbiased	0.436422	MODULE_448_ssGSEA	0.0653267	0.537319	SSMD_Confounders	0.109285
TNFSF10	8743	Unbiased	0.436228	REACTOME_EXTRINSIC_PATHWAY_FOR_APOPTOSIS_ssGSEA	0.118706	0.222594	HMGA1 (3159)_RNAseq	0.0244323
LIMS1	3987	Related	0.43605	PARVA_RRBS	0.0650777	0.190036	SLC25A31_RRBS	0.0309763
MYOD1	4654	Related	0.436024	MYOD1 (4654)_RNAseq	0.203703	0.281869	ID1 (3397)_RNAseq	0.106718
IRS2	8660	Unbiased	0.43601	IRS2 (8660)_RNAseq	0.0577775	0.369888	TMC2 (117532)_RNAseq	0.0437493
POLR3D	661	Related	0.435986	ESCO2 (157570)_CN	0.25194	0.202513	HSPA8 (P11142)_proteomics	0.0439129
UBALD2	283991	Unbiased	0.435961	AMPD1 (270)_RNAseq	0.0999205	0.0307514	ITPKB_RRBS	0.0160989
CRKL	1399	Unbiased	0.43594	MODULE_105_ssGSEA	0.0336497	0.358149	CAIRO_HEPATOBLASTOMA_CLASSES_DN_ssGSEA	0.0160608
MARCH5	54708	Unbiased	0.435859	chr3p14_ssGSEA	0.0402229	0.543816	MODULE_8_ssGSEA	0.0410013
VPS4A	27183	Unbiased	0.435515	TNFRSF11A (8792)_CN	0.0905711	0.402921	PRR18_RRBS	0.0297087
CTPS1	1503	Related	0.435439	CTPS2 (56474)_RNAseq	0.0445561	0.193199	ATP6V1B1 (525)_RNAseq	0.0372664
RTF2	51507	Unbiased	0.435357	ERBB3 (2065)_RNAseq	0.0487167	0.427075	AP4S1_RRBS	0.0196397
TAF2	6873	Unbiased	0.435336	SAMD12-AS1 (552860)_CN	0.0442061	0.403901	ECM2 (1842)_RNAseq	0.0161837
CTR9	9646	Unbiased	0.435232	GSE6259_DEC205_POS_DC_VS_BCELL_UP_ssGSEA	0.0269146	0.379594	CTR9 (9646)_RNAseq	0.0689341
EXOC4	60412	Unbiased	0.435112	WDR91 (29062)_RNAseq	0.0310326	0.131043	GO_ODORANT_BINDING_ssGSEA	0.0542001
KIDINS220	57498	Unbiased	0.43509	SLC34A2 (10568)_RNAseq	0.266542	0.227935	IL21_UP.V1_DN_ssGSEA	0.0262744
CDK8	1024	Related	0.435002	KAT2B (8850)_RNAseq	0.0867456	0.0663413	PGK1 (5230)_RNAseq	0.0178539
SLC16A1	6566	Related	0.434895	SLC16A3 (9123)_RNAseq	0.305636	0.0906736	MME (4311)_CN	0.0477497
SLC25A28	81894	Unbiased	0.434682	SLC25A37 (51312)_RNAseq	0.0425115	0.221343	HFH4_01_ssGSEA	0.0423373
PNKP	11284	Unbiased	0.434674	GO_REGULATION_OF_MRNA_CATABOLIC_PROCESS_ssGSEA	0.0170295	0.176018	GO_GUANYL_NUCLEOTIDE_BINDING_ssGSEA	0.0210315
PIK3CB	5291	Related	0.434653	PTEN_RPPA	0.137819	0.39482	PTEN (5728)_CN	0.0916148
PCYT1A	5130	Unbiased	0.434255	PCYT1B (9468)_RNAseq	0.263497	0.25841	ZNF816 (125893)_RNAseq	0.0766795
CDT1	81620	Related	0.434099	FBXO31 (79791)_CN	0.201526	0.172213	TP63 (8626)_CN	0.022637
CDC6	990	Unbiased	0.433846	RAPGEFL1 (51195)_CN	0.047692	0.129597	chrxq23_ssGSEA	0.0185933
POLE2	5427	Related	0.433796	POLE2 (5427)_CN	0.111071	0.392894	POLE2 (5427)_RNAseq	0.160417
COPS8	10920	Unbiased	0.433479	CHRND (1144)_CN	0.0595313	0.367424	GO_RAC_PROTEIN_SIGNAL_TRANSDUCTION_ssGSEA	0.023536
SMARCA4	6597	Related	0.433181	SMARCA2 (6595)_RNAseq	0.187492	0.29629	DRAP1 (10589)_RNAseq	0.0713497
SCD	6319	Unbiased	0.433176	ZBTB1 (22890)_RNAseq	0.0295183	0.0904356	GSE15750_WT_VS_TRAF6KO_DAY10_EFF_CD8_TCELL_UP_ssGSEA	0.171952
ADSL	158	Unbiased	0.433065	DKK3 (27122)_RNAseq	0.0384937	0.538513	DZIP1 (22873)_RNAseq	0.0528792
ITPK1	3705	Unbiased	0.432946	GO_REGULATION_OF_EPITHELIAL_CELL_MIGRATION_ssGSEA	0.032179	0.271479	ZNF222 (7673)_RNAseq	0.0268675
RPS3	6188	Unbiased	0.43266	MAP6 (4135)_CN	0.02176	0.537242	RPS3 (6188)_RNAseq	0.0327758
SDHC	6391	Unbiased	0.432571	GJA1 (2697)_RNAseq	0.0549515	0.171163	ZC3HAV1L_RRBS	0.0764119
LSM7	51690	Related	0.432216	SF3A2 (8175)_CN	0.106432	0.422411	LSM7 (51690)_CN	0.160312
SEM1	7979	Unbiased	0.432153	ACN9 (57001)_CN	0.0345889	0.46265	ASNS (440)_CN	0.0399836
BCAS2	10286	Related	0.432067	BCAS2 (10286)_CN	0.162518	0.230795	BCAS2 (10286)_CN	0.1007
TAOK1	57551	Unbiased	0.432016	BOUDOUKHA_BOUND_BY_IGF2BP2_ssGSEA	0.0362727	0.509176	GSE11961_FOLLICULAR_BCELL_VS_MEMORY_BCELL_DAY40_DN_ssGSEA	0.130325
UMPS	7372	Unbiased	0.431763	GSE24634_IL4_VS_CTRL_TREATED_NAIVE_CD4_TCELL_DAY10_UP_ssGSEA	0.030403	0.238828	DLX3 (1747)_RNAseq	0.0212364
GPX4	2879	Related	0.431708	GPX2 (2877)_RNAseq	0.147225	0.237805	PPID (5481)_CN	0.033944
FGFR1OP	11116	Unbiased	0.431661	MAP3K1 (4214)_RNAseq	0.0772129	0.0244099	NEUROG2 (63973)_RNAseq	0.016547
ORC5	5001	Unbiased	0.431623	FAM185A (222234)_RNAseq	0.0310467	0.112435	PABPC5 (140886)_RNAseq	0.0497557
RPL38	6169	Unbiased	0.431591	chr17q23_ssGSEA	0.0500901	0.368921	MGAT5B (146664)_CN	0.034937
SLC16A3	9123	Related	0.4315	SLC16A1 (6566)_RNAseq	0.326442	0.205287	Melanoma_histology_II_Lin	0.0563165
FGF19	9965	Related	0.431333	FGF19 (9965)_CN	0.288946	0.0144351	FGFR4 (2264)_RNAseq	0.0541498
GTF3A	2971	Unbiased	0.431308	chr13q12_ssGSEA	0.0888035	0.243335	ALDH1L2 (160428)_RNAseq	0.0366478
EZH2	2146	Unbiased	0.431032	GSE17721_CPG_VS_GARDIQUIMOD_24H_BMDC_UP_ssGSEA	0.025725	0.333323	GSE2826_XID_VS_BTK_KO_BCELL_DN_ssGSEA	0.0349175
GTF3A	2971	Related	0.430995	POLR1D (51082)_CN	0.283957	0.272063	GTF3A (2971)_RNAseq	0.0599804
METAP2	10988	Unbiased	0.430889	GSE24634_NAIVE_CD4_TCELL_VS_DAY7_IL4_CONV_TREG_UP_ssGSEA	0.0544053	0.43516	GSE17721_POLYIC_VS_CPG_12H_BMDC_DN_ssGSEA	0.0312353
MED9	55090	Unbiased	0.430807	GSE41176_WT_VS_TAK1_KO_ANTI_IGM_STIM_BCELL_3H_UP_ssGSEA	0.0236534	0.402461	PLCL2_RRBS	0.0425424
ARHGAP29	9411	Unbiased	0.430361	ARHGAP29 (9411)_RNAseq	0.102873	0.356273	MRS2 (57380)_RNAseq	0.028661
PDCD2	5134	Unbiased	0.430139	NIKOLSKY_BREAST_CANCER_16P13_AMPLICON_ssGSEA	0.0373186	0.159027	MIKKELSEN_MCV6_ICP_WITH_H3K4ME3_AND_H3K27ME3_ssGSEA	0.0198426
PPP2CA	5515	Related	0.42993	PPP2CB (5516)_RNAseq	0.123491	0.378462	PPP2CB (5516)_RNAseq	0.132497
CAB39	51719	Unbiased	0.429778	CCDC88C (440193)_RNAseq	0.0375058	0.489559	CTSL (1514)_RNAseq	0.0264652
PSMC5	5705	Unbiased	0.429627	CCDC47 (57003)_CN	0.0221971	0.46071	DDX42 (11325)_CN	0.050489
PTPN11	5781	Related	0.429218	EGFR (1956)_RNAseq	0.0645413	0.255565	STAT3_pY705_RPPA	0.0197814
EIF3B	8662	Unbiased	0.429175	MAD1L1 (8379)_CN	0.0491546	0.582913	SSMD_Confounders	0.172406
POLR3B	55703	Unbiased	0.42875	SESTO_RESPONSE_TO_UV_C5_ssGSEA	0.0475077	-0.0641637	GO_RESPONSE_TO_LITHIUM_ION_ssGSEA	0.0476686
FADD	8772	Related	0.428638	CASP8 (841)_RNAseq	0.171159	0.14683	CASP8 (841)_RNAseq	0.0566414
MTHFD1	4522	Unbiased	0.428441	GSE339_EX_VIVO_VS_IN_CULTURE_CD4POS_DC_UP_ssGSEA	0.0358977	0.448257	GO_SITE_OF_POLARIZED_GROWTH_ssGSEA	0.0480989
MED1	5469	Related	0.428133	MED11 (400569)_CN	0.0510279	0.402278	MED27 (9442)_RNAseq	0.0397988
MTA2	9219	Unbiased	0.428029	GO_AMEBOIDAL_TYPE_CELL_MIGRATION_ssGSEA	0.0548243	0.386849	ARHGEF17 (9828)_RNAseq	0.0464507
PKN2	5586	Unbiased	0.42801	MODULE_419_ssGSEA	0.0870624	0.398516	GSE9988_LPS_VS_LPS_AND_ANTI_TREM1_MONOCYTE_UP_ssGSEA	0.019463
MED10	84246	Unbiased	0.427607	DNAH5 (1767)_CN	0.0355425	0.32356	chr17p12_ssGSEA	0.0181655
ACO2	50	Related	0.427265	ACO1 (48)_RNAseq	0.0599472	0.382064	EMT_engineered	0.126036
USP7	7874	Unbiased	0.427263	MACAEVA_PBMC_RESPONSE_TO_IR_ssGSEA	0.0612754	0.586151	MACAEVA_PBMC_RESPONSE_TO_IR_ssGSEA	0.325612
PSMB4	5692	Related	0.427229	PSMB4 (5692)_CN	0.15407	0.294474	PSMD4 (5710)_CN	0.0738456
RPS21	6227	Related	0.427156	RPS21 (6227)_CN	0.211804	0.532564	RPS21 (6227)_CN	0.296027
RFC4	5984	Unbiased	0.426955	MUC20 (200958)_CN	0.0511805	0.255039	BCL6 (604)_CN	0.0152372
POLE2	5427	Unbiased	0.426637	chr14q23_ssGSEA	0.034701	0.324913	POLE2 (5427)_RNAseq	0.0844148
HNF1A	6927	Unbiased	0.426615	GO_REGULATION_OF_CELL_PROJECTION_SIZE_ssGSEA	0.0396176	0.30194	GALNT4 (8693)_RNAseq	0.0304609
GTF2H1	2965	Related	0.426421	GTF2H1 (2965)_CN	0.204321	0.146099	RNMT_RRBS	0.0252974
GTF2F1	2962	Unbiased	0.4264	CELF5 (60680)_CN	0.0197157	0.369815	SSMD_Confounders	0.0738877
UBA52	7311	Related	0.426257	UBA52 (7311)_CN	0.0964447	0.455239	UPF1 (5976)_CN	0.114385
ACTR10	55860	Unbiased	0.426193	ESR2 (2100)_CN	0.0332595	0.340202	ACTR1A (10121)_RNAseq	0.0253826
UBA6	55236	Related	0.42618	haematopoietic_and_lymphoid_tissue_primary_tissue_Lin	0.126976	0.187926	UBE2L6 (9246)_RNAseq	0.0667204
RPL8	6132	Related	0.426036	RPL8 (6132)_CN	0.289227	0.419786	RPL8 (6132)_CN	0.173471
CCDC47	57003	Unbiased	0.425828	ALCALAY_AML_BY_NPM1_LOCALIZATION_DN_ssGSEA	0.0218432	0.0781045	GO_REGULATION_OF_TRANSCRIPTION_INVOLVED_IN_CELL_FATE_COMMITMENT_ssGSEA	0.0207874
VHL	7428	Related	0.425787	HIF1A (3091)_RNAseq	0.138474	0.0751076	MYOG_RRBS	0.0167743
ILK	3611	Related	0.425498	LMNA (4000)_RNAseq	0.0769602	0.172289	LMNA (4000)_RNAseq	0.0342724
PMPCB	9512	Related	0.425472	DLD (1738)_CN	0.101691	0.351156	DLD (1738)_CN	0.0646922
BOP1	23246	Related	0.425319	BOP1 (23246)_CN	0.222268	0.312581	BOP1 (23246)_CN	0.0899974
NPAT	4863	Related	0.425265	HINFP (25988)_CN	0.27286	0.0951855	HIST1H2BO_RRBS	0.0364992
METAP1	23173	Unbiased	0.425163	HBS1L_RRBS	0.0565715	0.268339	MYEOV (26579)_RNAseq	0.0372244
PDCL3	79031	Unbiased	0.425031	allantoin_metabolomics	0.0625212	0.159577	ZNF365 (22891)_RNAseq	0.0332869
MIS18BP1	55320	Related	0.424879	MIS18BP1 (55320)_CN	0.223101	0.139165	MIS18BP1 (55320)_CN	0.0368258
ZW10	9183	Unbiased	0.424872	FDX1 (2230)_RNAseq	0.153349	0.292107	ACTA1 (58)_RNAseq	0.0454687
ALAS1	211	Unbiased	0.424818	CDPCR3_01_ssGSEA	0.038676	0.213597	ZHAN_MULTIPLE_MYELOMA_CD1_DN_ssGSEA	0.0191837
CENPE	1062	Unbiased	0.424723	SPATA18 (132671)_RNAseq	0.0328359	0.427163	GSE24972_MARGINAL_ZONE_BCELL_VS_FOLLICULAR_BCELL_IRF8_KO_UP_ssGSEA	0.0742971
DHFR	1719	Unbiased	0.424649	thymidine_metabolomics	0.0718653	0.156199	ZNF681 (148213)_RNAseq	0.0235389
DOCK7	85440	Unbiased	0.424637	OSTM1 (28962)_RNAseq	0.0445614	0.013363	LOC101927914_RRBS	0.0227756
PIK3C3	5289	Unbiased	0.424076	GO_POSITIVE_T_CELL_SELECTION_ssGSEA	0.041965	0.293906	PARK_HSC_AND_MULTIPOTENT_PROGENITORS_ssGSEA	0.0217228
LEMD2	221496	Related	0.42398	LMNA (4000)_RNAseq	0.200627	0.0936965	TSPAN5 (10098)_CN	0.0667713
SACS	26278	Related	0.423877	EMT_engineered	0.241911	0.240088	PTBP3 (9991)_RNAseq	0.0613266
TFIP11	24144	Related	0.423793	SNRPD3 (6634)_CN	0.194805	0.250924	SNRPD3 (6634)_CN	0.119419
GRK2	156	Unbiased	0.423753	EID2B (126272)_RNAseq	0.0453159	0.451168	ADPRHL1_RRBS	0.0217003
MRE11	4361	Unbiased	0.423659	ANTXR1 (84168)_RNAseq	0.0454799	0.0198462	chr2p24_ssGSEA	0.0712457
TRAPPC4	51399	Unbiased	0.423444	CUL5 (8065)_RNAseq	0.0447655	0.318634	SNX15 (29907)_RNAseq	0.01672
NUP205	23165	Unbiased	0.423408	CTAGE15 (441294)_CN	0.0254911	0.336379	AKR1B10 (57016)_CN	0.0530163
GSS	2937	Related	0.423236	haematopoietic_and_lymphoid_tissue_primary_tissue_Lin	0.284648	0.220745	haematopoietic_and_lymphoid_tissue_primary_tissue_Lin	0.103993
PMF1	11243	Unbiased	0.423089	GSE36476_YOUNG_VS_OLD_DONOR_MEMORY_CD4_TCELL_16H_TSST_ACT_DN_ssGSEA	0.0431979	0.168323	CHEN_LIVER_METABOLISM_QTL_CIS_ssGSEA	0.0371832
ZFP36L1	677	Related	0.422467	ZFP36L2 (678)_RNAseq	0.0614332	0.389109	AKT3 (10000)_RNAseq	0.0800818
HAUS1	115106	Related	0.422148	HAUS1 (115106)_CN	0.184087	0.477603	HAUS1 (115106)_RNAseq	0.114521
HSPA13	6782	Unbiased	0.422129	GRAESSMANN_APOPTOSIS_BY_DOXORUBICIN_UP_ssGSEA	0.0391552	0.117477	MIKKELSEN_IPS_ICP_WITH_H3K27ME3_ssGSEA	0.0303976
CTPS1	1503	Unbiased	0.42198	GSE21927_SPLEEN_VS_TUMOR_MONOCYTE_C57BL6_UP_ssGSEA	0.0318407	0.284356	REACTOME_METABOLISM_OF_PROTEINS_ssGSEA	0.0321078
SH3GL1	6455	Unbiased	0.421833	TMEM51 (55092)_RNAseq	0.0415626	0.170607	MARIADASON_RESPONSE_TO_CURCUMIN_SULINDAC_7_ssGSEA	0.028761
TMED10	10972	Unbiased	0.421476	CREB3 (10488)_RNAseq	0.0291368	0.403458	chr14q24_ssGSEA	0.102926
RHEB	6009	Unbiased	0.42139	PHACTR1 (221692)_RNAseq	0.0631462	0.242848	AGGAAGC_MIR5163P_ssGSEA	0.0206101
DPM1	8813	Unbiased	0.421281	GSE40277_EOS_AND_LEF1_TRANSDUCED_VS_CTRL_CD4_TCELL_UP_ssGSEA	0.0743569	0.372617	FMN1 (342184)_RNAseq	0.029685
NOP56	10528	Unbiased	0.421088	SIRPB1 (10326)_CN	0.0773555	0.158167	CDK2 (1017)_RNAseq	0.0296252
IRF2BP2	359948	Related	0.420575	AML_disease_subtype_I_Lin	0.194563	0.276059	AML_disease_subtype_I_Lin	0.108269
YBX1	4904	Unbiased	0.420489	SMID_BREAST_CANCER_NORMAL_LIKE_DN_ssGSEA	0.0220489	0.3051	ARHGEF6 (9459)_RNAseq	0.0158382
ZEB1	6935	Related	0.420156	ZEB1 (6935)_RNAseq	0.262144	0.374687	ZEB1 (6935)_RNAseq	0.153782
RNMT	8731	Unbiased	0.420037	LDLRAD4 (753)_CN	0.114967	0.120581	GPC1_RRBS	0.0141739
LDHA	3939	Related	0.419956	LDHB (3945)_RNAseq	0.249083	-0.100338	DNAJA1 (P31689)_proteomics	0.0198329
TBCB	1155	Unbiased	0.419875	ESRRG (2104)_RNAseq	0.065183	-0.0391446	TP53BP2 (7159)_RNAseq	0.05586
RIOK1	83732	Related	0.419832	RPP40 (10799)_CN	0.257857	0.0701579	RIOK2 (55781)_RNAseq	0.0203879
ATXN10	25814	Unbiased	0.419672	SSMD_Confounders	0.0225964	0.279691	GSE43863_NAIVE_VS_TFH_CD4_EFF_TCELL_D6_LCMV_UP_ssGSEA	0.0222437
LIPT1	51601	Unbiased	0.41942	GSE27786_BCELL_VS_ERYTHROBLAST_UP_ssGSEA	0.0610224	0.336112	BASSO_HAIRY_CELL_LEUKEMIA_UP_ssGSEA	0.0187026
FGF19	9965	Unbiased	0.419365	MYEOV (26579)_CN	0.0676295	0.143661	RPS27L (51065)_RNAseq	0.0235086
PCNA	5111	Unbiased	0.419345	SSMD_Confounders	0.0748689	0.619393	PRND (23627)_CN	0.0470329
MRE11	4361	Related	0.419276	DNAJB4 (11080)_RNAseq	0.0637758	0.0642584	NUDT21 (11051)_RNAseq	0.0254178
TRMT6	51605	Unbiased	0.419038	GO_FIBRIL_ssGSEA	0.0328543	0.0271512	GO_REGULATION_OF_CATENIN_IMPORT_INTO_NUCLEUS_ssGSEA	0.0484239
GPAT4	137964	Related	0.418988	AML_disease_subtype_I_Lin	0.345342	0.0397188	EMT_engineered	0.0527849
WDR46	9277	Unbiased	0.418922	HLA-DPB1 (3115)_CN	0.0608128	0.367738	C6orf89 (221477)_RNAseq	0.0335148
JUNB	3726	Unbiased	0.418852	PID_A6B1_A6B4_INTEGRIN_PATHWAY_ssGSEA	0.0505431	0.381124	GSE20715_0H_VS_48H_OZONE_TLR4_KO_LUNG_DN_ssGSEA	0.0337655
BCL2L1	598	Related	0.418808	BCL2L1 (598)_RNAseq	0.203858	0.465573	BCL2L1 (598)_RNAseq	0.226252
FDX2	112812	Unbiased	0.418715	CAPN1 (823)_RNAseq	0.034991	0.243277	MIEF2_RRBS	0.0301695
FPGS	2356	Unbiased	0.418501	GO_NEGATIVE_REGULATION_OF_CARDIAC_MUSCLE_TISSUE_DEVELOPMENT_ssGSEA	0.105583	0.132339	TPCN2 (219931)_RNAseq	0.021139
E2F3	1871	Related	0.418349	RB1 (5925)_MutDam	0.213881	0.411984	RB1 (5925)_MutDam	0.119202
CTR9	9646	Related	0.418276	IPO7 (10527)_CN	0.0783618	0.407706	CTR9 (9646)_CN	0.157125
C3orf38	285237	Related	0.417934	EMT_engineered	0.271121	0.118378	DNAJB4 (11080)_CN	0.0959002
THOC7	80145	Related	0.417589	THOC7 (80145)_CN	0.282715	0.364936	THOC7 (80145)_RNAseq	0.0840477
PDCL3	79031	Related	0.417367	haematopoietic_and_lymphoid_tissue_primary_tissue_Lin	0.0945484	0.192465	TCP1_RRBS	0.0291822
TCP1	6950	Related	0.417317	TCP1 (6950)_CN	0.186546	0.450894	TCP1 (6950)_CN	0.115563
NDC80	10403	Unbiased	0.416795	METTL4 (64863)_CN	0.0505791	0.269546	chr18p11_ssGSEA	0.0233557
NUMA1	4926	Unbiased	0.416766	LOC100133315 (100133315)_CN	0.0328474	0.149359	HSPA13 (P48723)_proteomics	0.0230077
YBX1	4904	Related	0.416483	EMT_engineered	0.0704977	0.24683	YBX3 (8531)_RNAseq	0.0789681
TARS	6897	Unbiased	0.416413	ZFR (51663)_CN	0.0410583	-0.00365192	COL23A1 (91522)_CN	0.0229147
TFRC	7037	Unbiased	0.416287	GJA1 (2697)_RNAseq	0.0386209	0.367796	SMID_BREAST_CANCER_RELAPSE_IN_PLEURA_UP_ssGSEA	0.018468
CFDP1	10428	Unbiased	0.416212	HYDIN (54768)_CN	0.0467928	0.33963	RNF14 (Q9UBS8)_proteomics	0.0597165
CDK4	1019	Unbiased	0.416159	CDK6 (1021)_RNAseq	0.0800621	0.417704	CDK6 (1021)_RNAseq	0.0699664
PSMD7	5713	Unbiased	0.415862	SSMD_Confounders	0.168899	0.417674	LOC283922 (283922)_CN	0.0355226
SHOC2	8036	Related	0.415846	NRAS (4893)_MutHot	0.228906	0.148246	NRAS (4893)_MutHot	0.0753414
SMARCA4	6597	Unbiased	0.415793	SMARCA2 (6595)_RNAseq	0.151691	0.35456	GO_OXIDOREDUCTASE_COMPLEX_ssGSEA	0.02218
DGCR8	54487	Unbiased	0.41577	chr22q11_ssGSEA	0.0649307	0.265064	chr22q11_ssGSEA	0.0387578
SEH1L	81929	Unbiased	0.415727	YES1 (7525)_CN	0.0524419	0.39617	EMILIN2 (84034)_CN	0.05543
TBCB	1155	Related	0.415515	TBCB (1155)_CN	0.172165	-0.0447322	TUBA4B_RRBS	0.0636778
NSRP1	84081	Unbiased	0.415476	EFCAB5 (374786)_CN	0.0785174	0.148038	SSMD_Confounders	0.0139643
EXOC4	60412	Related	0.415454	EXOC4 (60412)_CN	0.226856	0.121485	GRIN1_RRBS	0.0458934
WBP11	51729	Unbiased	0.415366	GO_MYD88_DEPENDENT_TOLL_LIKE_RECEPTOR_SIGNALING_PATHWAY_ssGSEA	0.0638192	0.466719	ART4 (420)_CN	0.0289134
MED24	9862	Related	0.415337	haematopoietic_and_lymphoid_tissue_primary_tissue_Lin	0.189632	0.152714	NCOA1 (8648)_RNAseq	0.0419161
MED21	9412	Unbiased	0.415057	MRPS35 (60488)_RNAseq	0.0293635	0.120283	KIAA1467 (57613)_MutMis	0.0158
SF3A1	10291	Unbiased	0.414673	SSMD_Confounders	0.112091	0.59383	LIF (3976)_CN	0.112736
ADAR	103	Unbiased	0.414381	IFIT1 (3434)_RNAseq	0.0424273	0.357169	GSE28737_FOLLICULAR_VS_MARGINAL_ZONE_BCELL_BCL6_HET_DN_ssGSEA	0.0392981
RPL22L1	200916	Related	0.414153	RPL22 (6146)_MutDam	0.112097	0.600424	RPL22 (6146)_MutDam	0.388214
ZNF217	7764	Unbiased	0.413864	ZNF217 (7764)_RNAseq	0.146499	0.0734256	GO_POSITIVE_REGULATION_OF_TOR_SIGNALING_ssGSEA	0.0265969
PSMA3	5684	Unbiased	0.413784	SSMD_Confounders	0.190905	0.548593	SFRP4 (6424)_RNAseq	0.0512074
MEF2B	100271849	Unbiased	0.413589	FCRL3 (115352)_RNAseq	0.0381746	0.125502	ZSCAN25 (221785)_RNAseq	0.0218063
EIF2B5	8893	Unbiased	0.413582	chr3q29_ssGSEA	0.0626368	0.324163	POLR2H (5437)_RNAseq	0.0348604
KCMF1	56888	Unbiased	0.413537	GSE11961_FOLLICULAR_BCELL_VS_MEMORY_BCELL_DAY40_DN_ssGSEA	0.0176856	0.192702	PKDREJ_RRBS	0.0209843
NUP98	4928	Unbiased	0.413401	NUP98 (4928)_RNAseq	0.0725919	0.355234	NUP98 (4928)_RNAseq	0.127225
TRRAP	8295	Unbiased	0.413379	ARMC10 (83787)_RNAseq	0.0204702	0.455918	CHARAFE_BREAST_CANCER_LUMINAL_VS_MESENCHYMAL_DN_ssGSEA	0.0448369
ETV6	2120	Unbiased	0.413179	AKAP7 (9465)_RNAseq	0.0452227	0.229344	PPT1 (P50897)_proteomics	0.015619
PYROXD1	79912	Unbiased	0.412975	GSE43863_NAIVE_VS_TFH_CD4_EFF_TCELL_D6_LCMV_UP_ssGSEA	0.0183344	0.137647	STAT5B (6777)_MutMis	0.0490008
CD3EAP	10849	Unbiased	0.412896	LEE_AGING_CEREBELLUM_DN_ssGSEA	0.0274489	0.23098	SSMD_Confounders	0.0525019
MED9	55090	Related	0.412881	MED11 (400569)_CN	0.0676216	0.340941	MED9 (55090)_CN	0.0596065
TRRAP	8295	Related	0.41244	DLD (1738)_CN	0.0960782	0.417672	TRRAP (8295)_CN	0.0608014
WARS	7453	Unbiased	0.412185	GO_RESPONSE_TO_MAGNESIUM_ION_ssGSEA	0.0565953	0.323386	WARS (7453)_RNAseq	0.120305
NCBP1	4686	Related	0.412095	NCBP1 (4686)_CN	0.0923721	0.375169	NCBP1 (4686)_CN	0.150577
THOC7	80145	Unbiased	0.411981	FAM86DP (692099)_CN	0.0479088	0.284125	THOC7 (80145)_RNAseq	0.0287001
BOP1	23246	Unbiased	0.411894	BOP1 (23246)_CN	0.0961797	0.330442	SCX (642658)_CN	0.0628688
SUCO	51430	Unbiased	0.411866	GCLC (2729)_RNAseq	0.087161	0.0972703	FAP (2191)_RNAseq	0.0243627
PPIL1	51645	Unbiased	0.411849	NSRP1 (84081)_RNAseq	0.0423419	0.203217	MIA (8190)_RNAseq	0.0449071
QRICH1	54870	Unbiased	0.411795	GSE37532_VISCERAL_ADIPOSE_TISSUE_VS_LN_DERIVED_TCONV_CD4_TCELL_UP_ssGSEA	0.0305855	0.391794	GAUSSMANN_MLL_AF4_FUSION_TARGETS_F_DN_ssGSEA	0.03523
ACLY	47	Unbiased	0.411691	HHLA3 (11147)_RNAseq	0.0174979	0.492303	GSE45365_HEALTHY_VS_MCMV_INFECTION_CD8A_DC_IFNAR_KO_UP_ssGSEA	0.0700463
EIF3G	8666	Unbiased	0.411673	EIF3G (8666)_RNAseq	0.16965	0.619041	EIF3G (8666)_RNAseq	0.18509
PAX3	5077	Unbiased	0.411643	SOX8 (30812)_RNAseq	0.180095	0.280319	GO_NEGATIVE_REGULATION_OF_MAST_CELL_ACTIVATION_ssGSEA	0.0678073
UFD1	7353	Unbiased	0.411523	CLTCL1 (8218)_CN	0.0886218	0.28446	STARK_HYPPOCAMPUS_22Q11_DELETION_DN_ssGSEA	0.0230179
POLR3F	10621	Unbiased	0.411427	chr20p11_ssGSEA	0.0784776	0.227975	TCP1 (6950)_RNAseq	0.0294912
CTDNEP1	23399	Unbiased	0.411374	GO_POSITIVE_REGULATION_OF_EPITHELIAL_TO_MESENCHYMAL_TRANSITION_ssGSEA	0.0378852	0.260756	GO_COBALAMIN_METABOLIC_PROCESS_ssGSEA	0.019486
LEMD2	221496	Unbiased	0.411352	UNC5D (137970)_CN	0.027741	0.105568	SSMD_Confounders	0.096086
FGFR1	2260	Related	0.41126	FGF2 (2247)_RNAseq	0.12396	0.309039	FGF5 (2250)_RNAseq	0.077151
MTSS1	9788	Unbiased	0.411157	RNF139 (11236)_RNAseq	0.0436992	-0.119079	FCAMR (83953)_RNAseq	0.0451432
DDX19A	55308	Unbiased	0.411033	DDX19B (11269)_RNAseq	0.314231	0.357982	DDX19B (11269)_RNAseq	0.109864
CCDC6	8030	Related	0.410569	PPP2R1A (5518)_RNAseq	0.138249	0.251243	CEP170 (9859)_CN	0.0431755
AGPAT1	10554	Related	0.410567	AGPAT2 (10555)_RNAseq	0.346016	0.242057	AGPAT2 (10555)_RNAseq	0.0608889
PIK3C3	5289	Related	0.410448	haematopoietic_and_lymphoid_tissue_primary_tissue_Lin	0.125969	0.25336	DBN1 (1627)_RNAseq	0.047027
CCDC6	8030	Unbiased	0.410441	PPP2R1A (5518)_RNAseq	0.0467654	0.367113	GSE7831_CPG_VS_INFLUENZA_STIM_PDC_4H_DN_ssGSEA	0.0285336
REEP4	80346	Unbiased	0.410347	GSE4984_GALECTIN1_VS_VEHICLE_CTRL_TREATED_DC_UP_ssGSEA	0.0535824	0.129994	GO_REGULATION_OF_HETEROTYPIC_CELL_CELL_ADHESION_ssGSEA	0.0609861
ATP6V1C1	528	Unbiased	0.41031	ATP6V1C2 (245973)_RNAseq	0.157904	0.297922	CFHR4 (10877)_CN	0.0303926
EXOSC3	51010	Related	0.410296	EXOSC3 (51010)_CN	0.247821	0.245953	NXF1 (10482)_CN	0.0674403
BRF1	2972	Unbiased	0.410278	TMEM121 (80757)_CN	0.0285457	0.163918	GSE31082_DP_VS_CD8_SP_THYMOCYTE_DN_ssGSEA	0.0202752
RBBP8	5932	Related	0.410126	RBBP8 (5932)_CN	0.18819	0.326244	LRRK2 (120892)_RNAseq	0.042676
SUPT4H1	6827	Unbiased	0.40983	GSE17721_POLYIC_VS_GARDIQUIMOD_2H_BMDC_UP_ssGSEA	0.0191776	0.231428	PARVB.2_RRBS	0.0268495
TBL1XR1	79718	Unbiased	0.409577	TBL1X (6907)_RNAseq	0.192717	0.225618	AOC3_RRBS	0.025544
ACTB	60	Related	0.40913	ACTB (60)_RNAseq	0.0431199	0.275538	LGALS1 (3956)_RNAseq	0.0389666
COPS8	10920	Related	0.408893	COPS7B (64708)_CN	0.176261	0.302959	EMT_engineered	0.0666089
GATA6	2627	Unbiased	0.408557	WATANABE_RECTAL_CANCER_RADIOTHERAPY_RESPONSIVE_UP_ssGSEA	0.0298853	0.357873	EPS8L3 (79574)_RNAseq	0.0505422
IKBKB	3551	Unbiased	0.408443	BIOCARTA_TALL1_PATHWAY_ssGSEA	0.0565123	0.151207	GSE21927_SPLEEN_VS_TUMOR_MONOCYTE_C57BL6_UP_ssGSEA	0.0231205
NUP50	10762	Related	0.408403	RAN (5901)_CN	0.158927	0.0398367	SRSF9 (8683)_CN	0.0545066
ALG9	79796	Unbiased	0.407983	GSE40277_EOS_AND_LEF1_TRANSDUCED_VS_CTRL_CD4_TCELL_UP_ssGSEA	0.0330206	0.248591	BTBD16 (118663)_RNAseq	0.017201
TAPT1	202018	Unbiased	0.407667	GCLC (2729)_RNAseq	0.0963429	0.162036	MIR6501_RRBS	0.0255585
MPDU1	9526	Unbiased	0.407479	C1QBP (708)_RNAseq	0.0544181	0.3556	GO_GTPASE_ACTIVITY_ssGSEA	0.0844907
EIF3M	10480	Unbiased	0.407405	GSE19825_NAIVE_VS_DAY3_EFF_CD8_TCELL_UP_ssGSEA	0.0365993	0.206877	GO_NUCLEOSIDE_SALVAGE_ssGSEA	0.0469961
PDGFRA	5156	Related	0.407095	PDGFRA (5156)_RNAseq	0.276483	0.228265	PDGFRA (5156)_RNAseq	0.139586
GFPT1	2673	Related	0.407058	PSMB5 (5693)_RNAseq	0.0812029	0.200909	ARPC1A_RRBS	0.0174233
PMPCB	9512	Unbiased	0.407033	chr7q22_ssGSEA	0.0292213	0.413213	GSE39556_UNTREATED_VS_3H_POLYIC_INJ_MOUSE_NK_CELL_DN_ssGSEA	0.032319
GMPS	8833	Unbiased	0.406928	GJA1 (2697)_RNAseq	0.0617223	0.241246	WHAMM (123720)_RNAseq	0.0187807
ZMYND8	23613	Unbiased	0.406847	IL16 (3603)_RNAseq	0.0372916	0.163023	LRRC37A3 (374819)_CN	0.0280494
FADD	8772	Unbiased	0.406776	CASP8 (841)_RNAseq	0.0870547	0.179547	IPO5 (3843)_RNAseq	0.0233673
MNAT1	4331	Unbiased	0.40676	CLN3 (1201)_RNAseq	0.030637	0.213482	MDM2 (4193)_RNAseq	0.0255276
HYOU1	10525	Unbiased	0.406754	RPS25 (6230)_RNAseq	0.0224281	0.0137354	KUMAMOTO_RESPONSE_TO_NUTLIN_3A_UP_ssGSEA	0.0289682
NUP58	9818	Unbiased	0.406699	ATP8A2 (51761)_CN	0.061323	0.330764	chr13q12_ssGSEA	0.0498144
SF3B5	83443	Unbiased	0.406417	TCP1 (6950)_RNAseq	0.0192152	0.461552	SSMD_Confounders	0.315673
PSMB7	5695	Unbiased	0.406171	ITPRIPL2 (162073)_RNAseq	0.0448106	0.283243	CDPCR3HD_01_ssGSEA	0.0167631
SNRPB	6628	Unbiased	0.406001	SSMD_Confounders	0.106862	0.639533	SIRPB1 (10326)_CN	0.0506113
SPCS3	60559	Unbiased	0.405933	ASB5 (140458)_CN	0.0519338	-0.0395919	BIOCARTA_NO1_PATHWAY_ssGSEA	0.0293257
IKZF3	22806	Unbiased	0.40555	GO_EPHRIN_RECEPTOR_SIGNALING_PATHWAY_ssGSEA	0.0643458	0.106246	CHST11 (50515)_CN	0.0264768
NUP155	9631	Related	0.405154	DAB2 (1601)_CN	0.269583	0.34368	DAB2 (1601)_CN	0.121435
SLC20A1	6574	Unbiased	0.40504	MCCLUNG_CREB1_TARGETS_UP_ssGSEA	0.0360549	0.324601	LINDVALL_IMMORTALIZED_BY_TERT_UP_ssGSEA	0.0227735
THOC5	8563	Related	0.404708	THOC5 (8563)_CN	0.150114	0.339832	THOC5 (8563)_RNAseq	0.112737
TAOK1	57551	Related	0.404664	EMT_engineered	0.160276	0.403558	EMT_engineered	0.102611
IREB2	3658	Unbiased	0.404601	ACO1 (48)_RNAseq	0.0633428	0.293383	PRKCD (Q05655)_proteomics	0.0165984
THOC1	9984	Related	0.404588	THOC1 (9984)_CN	0.219917	0.14978	ZC3H3 (23144)_RNAseq	0.0740328
TMEM189	387521	Related	0.40454	haematopoietic_and_lymphoid_tissue_primary_tissue_Lin	0.236761	0.0871614	EMT_engineered	0.0498834
CRKL	1399	Related	0.404182	CRK (1398)_CN	0.0357818	0.41126	BCAR1 (9564)_RNAseq	0.0640141
XPNPEP1	7511	Unbiased	0.404041	GSE29618_BCELL_VS_MDC_DAY7_FLU_VACCINE_UP_ssGSEA	0.0326476	-0.0048456	TRIO (7204)_CN	0.0279562
PRPF4	9128	Related	0.404036	FKBP15 (23307)_CN	0.136948	0.552071	FKBP15 (23307)_RNAseq	0.14517
CERS2	29956	Unbiased	0.404018	RHOG (391)_RNAseq	0.0251744	0.346161	CHEN_LUNG_CANCER_SURVIVAL_ssGSEA	0.0279721
NCKAP1	10787	Related	0.403966	NCKAP1L (3071)_RNAseq	0.083368	0.359275	KRT18 (3875)_RNAseq	0.0636947
ITGB5	3693	Related	0.403929	ITGB5 (3693)_RNAseq	0.0425348	0.299514	COL18A1_RRBS	0.0414058
INTS8	55656	Related	0.40383	INTS8 (55656)_CN	0.243944	0.343525	INTS8 (55656)_RNAseq	0.109193
AP1M1	8907	Unbiased	0.40378	FAM84B (157638)_RNAseq	0.0325945	0.212189	STMN4 (81551)_RNAseq	0.0182818
BIRC6	57448	Related	0.403756	EMT_engineered	0.171393	0.196057	TBC1D22A (25771)_CN	0.0772742
RPP38	10557	Related	0.403727	RPP38 (10557)_CN	0.256725	0.34969	RPP38 (10557)_CN	0.179891
ZNF296	162979	Related	0.403571	Myeloma_histology_I_Lin	0.149329	0.110536	BCL11B (64919)_CN	0.174681
FBXW11	23291	Unbiased	0.403397	BTRC (8945)_RNAseq	0.0347284	0.381643	BIOCARTA_NO2IL12_PATHWAY_ssGSEA	0.0378799
UAP1	6675	Related	0.403315	UAP1L1 (91373)_RNAseq	0.260653	0.119209	SGTB (54557)_RNAseq	0.0273576
TP53BP2	7159	Unbiased	0.403199	DCDC2 (51473)_RNAseq	0.0243989	0.274375	LI_ADIPOGENESIS_BY_ACTIVATED_PPARG_ssGSEA	0.0248141
TINF2	26277	Unbiased	0.40304	LIAN_LIPA_TARGETS_3M_ssGSEA	0.0286645	0.326853	EDA2R (60401)_RNAseq	0.0649461
ACO2	50	Unbiased	0.402925	BROWNE_HCMV_INFECTION_24HR_DN_ssGSEA	0.0150787	0.384317	GSE11367_CTRL_VS_IL17_TREATED_SMOOTH_MUSCLE_CELL_UP_ssGSEA	0.0184735
IKZF1	10320	Unbiased	0.402884	EPHA2 (1969)_RNAseq	0.0667187	0.171191	URB2_RRBS	0.0218254
CHMP7	91782	Related	0.402578	VPS37A (137492)_CN	0.175661	0.0492351	UBA52 (7311)_CN	0.0565073
RBBP8	5932	Unbiased	0.402246	MIR4741 (100616139)_CN	0.0521995	0.341301	SSMD_Confounders	0.023675
ARHGEF5	7984	Unbiased	0.402189	chr14q13_ssGSEA	0.0529856	0.245624	GO_NEGATIVE_REGULATION_OF_CELL_DIVISION_ssGSEA	0.0286088
KMT2A	4297	Unbiased	0.402099	WDR49 (151790)_RNAseq	0.0565368	0.229031	AGUIRRE_PANCREATIC_CANCER_COPY_NUMBER_UP_ssGSEA	0.0336437
NCKAP1	10787	Unbiased	0.401818	GO_BRANCH_ELONGATION_OF_AN_EPITHELIUM_ssGSEA	0.0222695	0.420122	FAM129B (64855)_RNAseq	0.0270777
RPA2	6118	Unbiased	0.401564	RPA2 (6118)_RNAseq	0.226901	0.552193	RPA2 (6118)_RNAseq	0.318154
BUB1B	701	Unbiased	0.401507	UBE2C (11065)_RNAseq	0.0361292	0.430558	WANG_HCP_PROSTATE_CANCER_ssGSEA	0.0180243
ANKRD49	54851	Unbiased	0.401102	ERB2_UP.V1_UP_ssGSEA	0.0344432	0.20384	GSE11961_FOLLICULAR_BCELL_VS_GERMINAL_CENTER_BCELL_DAY40_UP_ssGSEA	0.0172056
GRPEL1	80273	Unbiased	0.400896	SCHAVOLT_TARGETS_OF_TP53_AND_TP63_ssGSEA	0.0251817	0.476137	GINS3 (64785)_RNAseq	0.0279502
TLN1	7094	Unbiased	0.400831	GSE19198_CTRL_VS_IL21_TREATED_TCELL_24H_UP_ssGSEA	0.036589	0.539809	TBK1.DF_UP_ssGSEA	0.0328313
GSPT1	2935	Related	0.400662	GSPT2 (23708)_RNAseq	0.25651	0.574117	GSPT2 (23708)_RNAseq	0.334237
NRDE2	55051	Unbiased	0.400597	GPR68 (8111)_CN	0.0454185	0.230829	GSE43955_TH0_VS_TGFB_IL6_IL23_TH17_ACT_CD4_TCELL_60H_DN_ssGSEA	0.0415651
AZIN1	51582	Unbiased	0.400313	GO_WIDE_PORE_CHANNEL_ACTIVITY_ssGSEA	0.0458071	0.28792	GO_WIDE_PORE_CHANNEL_ACTIVITY_ssGSEA	0.049871
EXOC5	10640	Related	0.400153	EXOC5 (10640)_CN	0.114669	-0.00823022	ZNF622 (90441)_CN	0.0245954
UAP1	6675	Unbiased	0.400127	UAP1L1 (91373)_RNAseq	0.151654	0.129624	RAMJAUN_APOPTOSIS_BY_TGFB1_VIA_MAPK1_UP_ssGSEA	0.0213388
ATR	545	Related	0.39986	ATR (545)_CN	0.104164	0.271887	ATR (545)_CN	0.0516564
PSMD3	5709	Related	0.399752	PSMD3 (5709)_CN	0.218526	0.408853	PSMD3 (5709)_CN	0.160311
HAND2	9464	Related	0.399707	PHOX2A (401)_RNAseq	0.224063	0.057741	PHOX2A (401)_RNAseq	0.0839743
DHODH	1723	Unbiased	0.39962	GSE4811_CLASSSICALY_ACTIVATED_VS_TYPE_2_ACTIVATED_MACROPHAGE_DN_ssGSEA	0.034989	0.399622	REN_ALVEOLAR_RHABDOMYOSARCOMA_DN_ssGSEA	0.0471743
SWSAP1	126074	Unbiased	0.399565	CHCHD6 (84303)_RNAseq	0.182067	0.0970047	HIST1H2BC (8347)_RNAseq	0.042894
ZNF217	7764	Related	0.39951	ZNF217 (7764)_RNAseq	0.252702	0.0743243	RCOR1 (23186)_CN	0.0299437
METTL16	79066	Unbiased	0.399045	LOXL1 (4016)_RNAseq	0.0539836	0.133477	LBP1_Q6_ssGSEA	0.0208117
ZMAT5	55954	Unbiased	0.398995	BIOCARTA_RAB_PATHWAY_ssGSEA	0.0260869	0.0744038	CDIP1 (29965)_RNAseq	0.0209259
NPAS4	266743	Unbiased	0.398481	CCND1 (595)_CN	0.0263958	0.145911	MACAEVA_PBMC_RESPONSE_TO_IR_ssGSEA	0.0201098
GCC1	79571	Unbiased	0.398385	GO_DIPEPTIDYL_PEPTIDASE_ACTIVITY_ssGSEA	0.025271	0.0688628	SP1_01_ssGSEA	0.0718797
VPS26A	9559	Unbiased	0.398344	VPS26B (112936)_RNAseq	0.135811	0.101068	MODULE_134_ssGSEA	0.0326382
PPP1R12A	4659	Related	0.3982	MYH9 (4627)_RNAseq	0.0822946	0.595157	PPP1R13L (10848)_RNAseq	0.113562
MED28	80306	Unbiased	0.398167	MED28 (80306)_RNAseq	0.0485519	0.455644	MED28 (80306)_RNAseq	0.151222
LMNA	4000	Related	0.398095	VIM (7431)_RNAseq	0.045297	0.362635	VIM (7431)_RNAseq	0.112847
HIKESHI	51501	Unbiased	0.397998	GO_PIGMENT_GRANULE_LOCALIZATION_ssGSEA	0.0416621	0.211007	FAM101A_RRBS	0.0447874
INTS9	55756	Related	0.397826	INTS9 (55756)_CN	0.167503	0.0661912	INTS9 (55756)_CN	0.0509437
C1orf131	128061	Unbiased	0.397583	KIF26B (55083)_CN	0.0369065	0.115	WFS1 (7466)_MutMis	0.0378744
TSPAN4	7106	Unbiased	0.39753	GLIS3 (169792)_RNAseq	0.0747257	0.214135	HIST2H3D (653604)_RNAseq	0.0302134
PPP2CA	5515	Unbiased	0.397385	PPP2CB (5516)_RNAseq	0.0999807	0.30275	PPP2CB (5516)_RNAseq	0.0980536
GLS	2744	Unbiased	0.397282	PC (5091)_RNAseq	0.0684438	0.304286	CX3CR1 (1524)_RNAseq	0.0209973
PRPF4B	8899	Unbiased	0.397153	PSMG4 (389362)_CN	0.03206	0.34874	MDM2 (4193)_RNAseq	0.0172403
SYMPK	8189	Unbiased	0.396883	GSE32986_CURDLAN_LOWDOSE_VS_CURDLAN_HIGHDOSE_STIM_DC_UP_ssGSEA	0.0395663	0.34769	GSE9006_TYPE_1_VS_TYPE_2_DIABETES_PBMC_AT_DX_DN_ssGSEA	0.0333369
SKA1	220134	Unbiased	0.396812	TMEM40 (55287)_RNAseq	0.0142019	0.212841	TBCD (Q9BTW9)_proteomics	0.03579
PAFAH1B1	5048	Unbiased	0.396407	SSMD_Confounders	0.020608	0.220462	chr17p13_ssGSEA	0.021122
PSMC5	5705	Related	0.396197	PSMC5 (5705)_CN	0.0907233	0.454421	PSMC5 (5705)_CN	0.195649
PSMC1	5700	Unbiased	0.396071	GSE3982_BCELL_VS_BASOPHIL_UP_ssGSEA	0.0187737	0.516821	ATXN3 (4287)_RNAseq	0.037035
GLE1	2733	Unbiased	0.396069	HIST2H2BC (337873)_CN	0.0335543	0.189518	TTC25 (83538)_RNAseq	0.0521999
NAA20	51126	Unbiased	0.396021	MGME1 (92667)_RNAseq	0.0353404	0.218647	GSE27786_CD4_TCELL_VS_NKCELL_UP_ssGSEA	0.022943
FUBP1	8880	Related	0.395905	KHSRP (8570)_CN	0.167611	0.552615	KHSRP (8570)_CN	0.322619
IGF1R	3480	Related	0.395874	multiple_myeloma_disease_Lin	0.0560648	0.38737	IGFBP3 (3486)_RNAseq	0.0615407
MED23	9439	Related	0.395788	haematopoietic_and_lymphoid_tissue_primary_tissue_Lin	0.118395	0.390359	DOCK7 (85440)_RNAseq	0.0641122
EIF3E	3646	Related	0.395675	EIF3E (3646)_CN	0.233185	0.552835	EIF3E (3646)_CN	0.275555
TBCE	6905	Unbiased	0.395644	ACTN2 (88)_CN	0.0545622	0.434278	KAPOSI_LIVER_CANCER_MET_DN_ssGSEA	0.0568601
HSCB	150274	Unbiased	0.395511	SSMD_Confounders	0.0356604	0.16376	RPL3 (6122)_RNAseq	0.0524245
CAP1	10487	Unbiased	0.395353	PDXP (57026)_RNAseq	0.0202449	0.207601	LIU_CDX2_TARGETS_UP_ssGSEA	0.016523
SMC3	9126	Unbiased	0.395223	DUSP5 (1847)_CN	0.0484607	0.208127	IGDCC4 (57722)_RNAseq	0.0185104
EIF3E	3646	Unbiased	0.395132	EIF3E (3646)_CN	0.0882898	0.589623	EMC2 (9694)_CN	0.0707633
NPC1	4864	Unbiased	0.394827	MCBRYAN_PUBERTAL_BREAST_5_6WK_UP_ssGSEA	0.0730497	0.251926	GO_ESTABLISHMENT_OF_PROTEIN_LOCALIZATION_TO_VACUOLE_ssGSEA	0.0330484
RACGAP1	29127	Unbiased	0.394757	MORI_LARGE_PRE_BII_LYMPHOCYTE_DN_ssGSEA	0.0444645	0.263367	ANK3 (288)_RNAseq	0.0314716
WRN	7486	Unbiased	0.394537	KDM2B (84678)_MutDam	0.108256	0.353041	KCNRG (283518)_RNAseq	0.137826
GAPDH	2597	Unbiased	0.394305	GXYLT2 (727936)_RNAseq	0.0411684	0.412112	SSMD_Confounders	0.0619926
SF3B5	83443	Related	0.394235	SF3B5 (83443)_CN	0.11391	0.0820877	DDX42 (11325)_RNAseq	0.0394233
RUNX1	861	Related	0.394142	leukemia_disease_Lin	0.0945987	0.528019	RUNX1 (Q01196-8)_proteomics	0.200155
EIF2B2	8892	Related	0.394122	HSPA2 (3306)_CN	0.104437	0.337621	VTI1B (10490)_RNAseq	0.0429578
GAB1	2549	Related	0.394055	GAB2 (9846)_RNAseq	0.0658953	0.288553	PTPRG (5793)_RNAseq	0.0465255
SDHB	6390	Related	0.393994	NCS1 (23413)_RNAseq	0.0383609	0.107116	ACTA2 (59)_RNAseq	0.0440787
MED10	84246	Related	0.393869	MED10 (84246)_CN	0.191088	0.282386	MED10 (84246)_CN	0.0531533
TMEM189	387521	Unbiased	0.393789	TIEN_INTESTINE_PROBIOTICS_6HR_DN_ssGSEA	0.0587579	0.203069	IRF6_RRBS	0.0244133
SRF	6722	Unbiased	0.39372	DORSEY_GAB2_TARGETS_ssGSEA	0.0182969	0.277179	TRPM8 (79054)_RNAseq	0.0180331
KMT2D	8085	Unbiased	0.393715	GO_BRUSH_BORDER_MEMBRANE_ssGSEA	0.0375044	0.262472	TMEM9 (252839)_RNAseq	0.0357095
PPA2	27068	Unbiased	0.393446	NGFR (4804)_RNAseq	0.0392772	0.104007	LINC01219_RRBS	0.0216472
CDKN2A	1029	Unbiased	0.393362	GO_CYCLIN_DEPENDENT_PROTEIN_SERINE_THREONINE_KINASE_INHIBITOR_ACTIVITY_ssGSEA	0.106251	0.0673029	TRIM55 (84675)_RNAseq	0.027761
WWTR1	25937	Unbiased	0.393349	WWTR1 (25937)_RNAseq	0.0963379	0.462809	GSE9509_LPS_VS_LPS_AND_IL10_STIM_IL10_KO_MACROPHAGE_10MIN_UP_ssGSEA	0.0587629
RPL37	6167	Unbiased	0.393169	SSMD_Confounders	0.136606	0.507066	C9 (735)_CN	0.0562473
H2AFZ	3015	Unbiased	0.393096	PID_A6B1_A6B4_INTEGRIN_PATHWAY_ssGSEA	0.0252911	0.389386	GERHOLD_ADIPOGENESIS_DN_ssGSEA	0.0231963
ALG8	79053	Unbiased	0.392878	GSE29618_PRE_VS_DAY7_FLU_VACCINE_MDC_UP_ssGSEA	0.0237803	0.277869	GSE17721_POLYIC_VS_GARDIQUIMOD_24H_BMDC_UP_ssGSEA	0.0571896
RRN3	54700	Unbiased	0.392876	MIR3180-4 (100500852)_CN	0.033451	0.345145	SSMD_Confounders	0.031534
TIMM9	26520	Unbiased	0.392801	GO_CHROMATIN_ssGSEA	0.0383905	0.269891	AUP1 (550)_RNAseq	0.0285324
ATP1A1	476	Unbiased	0.392747	ATP1A3 (478)_RNAseq	0.124448	0.461407	RYAAAKNNNNNNTTGW_UNKNOWN_ssGSEA	0.0220804
SLC20A1	6574	Related	0.392715	haematopoietic_and_lymphoid_tissue_primary_tissue_Lin	0.152447	0.296739	EMT_engineered	0.0651377
TXNRD1	7296	Unbiased	0.39269	GSE9960_HEALTHY_VS_GRAM_NEG_SEPSIS_PBMC_UP_ssGSEA	0.0478198	0.231835	GSE2405_S_AUREUS_VS_A_PHAGOCYTOPHILUM_NEUTROPHIL_DN_ssGSEA	0.021734
SNAPC2	6618	Related	0.392536	SNAPC2 (6618)_CN	0.216651	0.222107	POLR3D (661)_RNAseq	0.0386579
UFM1	51569	Unbiased	0.392372	GO_CYTOKINE_RECEPTOR_ACTIVITY_ssGSEA	0.0230044	0.253673	CTNNA1 (1495)_RNAseq	0.0319305
SKP2	6502	Related	0.39202	RB1 (5925)_RNAseq	0.0648489	0.406117	RB1 (5925)_RNAseq	0.0972448
TFRC	7037	Related	0.391823	PPP6R1 (22870)_RNAseq	0.0627438	0.298977	VAMP8 (8673)_RNAseq	0.0386447
RINT1	60561	Related	0.391664	MCM7 (4176)_RNAseq	0.0800146	0.254398	RINT1 (60561)_RNAseq	0.054246
MPHOSPH10	10199	Unbiased	0.39164	ATRN_RRBS	0.0434581	0.232404	SSMD_Confounders	0.175892
KNL1	57082	Unbiased	0.391531	PPP1R14D (54866)_CN	0.0688678	0.321103	ARHGAP11A (9824)_CN	0.0241947
RNASE13	440163	Unbiased	0.39133	TIGD7 (91151)_RNAseq	0.0377218	-0.0191007	BCL2L11 (10018)_RNAseq	0.0832599
THAP3	90326	Unbiased	0.391259	RMI1 (80010)_RNAseq	0.0438833	0.218013	WENG_POR_DOSAGE_ssGSEA	0.0154091
BCL11B	64919	Unbiased	0.39123	BCL11B (64919)_RNAseq	0.186985	0.0170553	E12_Q6_ssGSEA	0.031106
TRAPPC11	60684	Unbiased	0.391129	LOC389247 (389247)_CN	0.0389285	0.0120839	GO_CATION_SUGAR_SYMPORTER_ACTIVITY_ssGSEA	0.0262329
CCDC12	151903	Unbiased	0.390918	chr3p21_ssGSEA	0.0572451	0.361075	chr7p12_ssGSEA	0.0422068
ISL1	3670	Related	0.390671	Unknown_histology_II_Lin	0.112602	0.207525	GLIS3 (169792)_RNAseq	0.044523
FDFT1	2222	Unbiased	0.390193	SERPINA11 (256394)_RNAseq	0.132201	0.245773	GO_REGULATION_OF_GENE_EXPRESSION_BY_GENETIC_IMPRINTING_ssGSEA	0.0170733
MMS19	64210	Unbiased	0.390107	PID_ALK1_PATHWAY_ssGSEA	0.0386484	0.246083	BIOCARTA_EIF2_PATHWAY_ssGSEA	0.0170712
UBE2G2	7327	Unbiased	0.389993	GSE32423_CTRL_VS_IL4_MEMORY_CD8_TCELL_DN_ssGSEA	0.062318	0.356376	GSE5503_LIVER_DC_VS_MLN_DC_ACTIVATED_ALLOGENIC_TCELL_DN_ssGSEA	0.0244387
PARP14	54625	Unbiased	0.389832	PTPRB (5787)_CN	0.184807	0.155188	KORKOLA_TERATOMA_UP_ssGSEA	0.0440581
DLST	1743	Related	0.389773	haematopoietic_and_lymphoid_tissue_primary_tissue_Lin	0.118517	0.285565	PYGB (5834)_RNAseq	0.0382086
PPP1R12A	4659	Unbiased	0.389207	MPP5 (64398)_RNAseq	0.0290642	0.585769	GAUSSMANN_MLL_AF4_FUSION_TARGETS_F_UP_ssGSEA	0.0350307
RHOA	387	Related	0.389167	RHOB (388)_RNAseq	0.110904	0.292216	CAV1 (857)_RNAseq	0.0433164
KNL1	57082	Related	0.389148	OIP5 (11339)_CN	0.133891	0.265909	OIP5 (11339)_CN	0.0370035
SNAI2	6591	Unbiased	0.389081	KLK9 (284366)_RNAseq	0.0704502	0.418218	GO_LENS_DEVELOPMENT_IN_CAMERA_TYPE_EYE_ssGSEA	0.0783136
TXNRD1	7296	Related	0.389043	GSR (2936)_RNAseq	0.0753522	0.151397	ISG15 (9636)_RNAseq	0.0410457
EIF2S2	8894	Unbiased	0.388981	DEFB115 (245929)_CN	0.0382331	0.497373	CDK5RAP1 (51654)_CN	0.0463885
EIF1	10209	Unbiased	0.388704	EIF1B (10289)_RNAseq	0.104997	0.292214	GO_PROTEIN_LOCALIZATION_TO_CHROMOSOME_TELOMERIC_REGION_ssGSEA	0.0498614
GSPT1	2935	Unbiased	0.388561	GSPT2 (23708)_RNAseq	0.246986	0.541358	GSPT2 (23708)_RNAseq	0.325874
RAPGEF6	51735	Unbiased	0.388482	NAV3 (89795)_RNAseq	0.0193538	0.484115	BROWNE_HCMV_INFECTION_20HR_DN_ssGSEA	0.0608081
ORC5	5001	Related	0.388479	LRWD1 (222229)_CN	0.0801983	0.15681	PABPC5 (140886)_RNAseq	0.117058
TUBA1C	84790	Unbiased	0.388385	MODULE_358_ssGSEA	0.0211007	0.215329	MYEF2 (50804)_RNAseq	0.0429015
SRD5A3	79644	Unbiased	0.388371	HTATIP2 (10553)_RNAseq	0.120429	0.186868	GNF2_TIMP2_ssGSEA	0.0306996
PRKAR1A	5573	Related	0.388027	PRKACA (5566)_RNAseq	0.0922789	0.40913	PRKACA (5566)_RNAseq	0.0933151
TSEN34	79042	Related	0.388013	TSEN34 (79042)_CN	0.234623	-0.0295374	UBC (7316)_RNAseq	0.0348311
MED15	51586	Unbiased	0.387785	ST8SIA4 (7903)_RNAseq	0.020384	0.348646	GSE29618_PRE_VS_DAY7_POST_TIV_FLU_VACCINE_MDC_UP_ssGSEA	0.0194201
ATRIP	84126	Related	0.387647	ATRIP (84126)_CN	0.138759	-0.00027658	DNA2 (1763)_CN	0.0452196
GOLPH3L	55204	Unbiased	0.387483	CIART (148523)_CN	0.0962218	0.252107	ARF5 (381)_RNAseq	0.11847
EXOC5	10640	Unbiased	0.387028	chr14q21_ssGSEA	0.0377433	0.00391991	GO_POSITIVE_REGULATION_OF_OXIDOREDUCTASE_ACTIVITY_ssGSEA	0.017158
RABIF	5877	Unbiased	0.386921	PAX3_01_ssGSEA	0.0392272	0.0668947	HALLMARK_HEME_METABOLISM_ssGSEA	0.0342395
PI4KA	5297	Related	0.386913	PI4KA (5297)_CN	0.148647	0.436451	PI4KA (5297)_RNAseq	0.159402
NCL	4691	Unbiased	0.386812	CCDC88C (440193)_RNAseq	0.0422734	0.41985	IARS2 (55699)_RNAseq	0.0288782
DCLRE1B	64858	Related	0.386767	EMT_engineered	0.129904	0.0710384	EMT_engineered	0.0726954
CHMP6	79643	Unbiased	0.386766	LINDGREN_BLADDER_CANCER_CLUSTER_2A_UP_ssGSEA	0.0697517	0.163544	GALNT3 (2591)_RNAseq	0.0203405
PPP1R15B	84919	Unbiased	0.386622	GO_ATPASE_COUPLED_ION_TRANSMEMBRANE_TRANSPORTER_ACTIVITY_ssGSEA	0.0208199	0.370555	RPL23A (6147)_RNAseq	0.0175658
POP1	10940	Unbiased	0.386616	LOC100288748 (100288748)_CN	0.0765941	0.24842	BCL7A (605)_RNAseq	0.0634494
ERBB3	2065	Related	0.386605	SH2B3 (10019)_RNAseq	0.0654267	0.322328	ERBB2 (2064)_CN	0.06155
UBR4	23352	Unbiased	0.386458	taurodeoxycholate/taurochenodeoxycholate_metabolomics	0.0400851	0.386991	NANS (54187)_RNAseq	0.0295408
MYOD1	4654	Unbiased	0.386433	CHRNG (1146)_RNAseq	0.128006	0.345693	FLNB (2317)_RNAseq	0.0553125
RNPS1	10921	Related	0.386433	RNPS1 (10921)_CN	0.0905335	0.393621	RNPS1 (10921)_CN	0.0792808
AASDHPPT	60496	Unbiased	0.386368	SUSD3 (203328)_RNAseq	0.0202812	0.253874	GO_NADP_METABOLIC_PROCESS_ssGSEA	0.0136891
FBXW11	23291	Related	0.386327	BTRC (8945)_RNAseq	0.0900164	0.350278	DOCK1 (1793)_RNAseq	0.0587733
ARMH4	145407	Related	0.386297	EMT_engineered	0.967367	-0.221505	EMT_engineered	0.538155
DHDDS	79947	Related	0.386201	DHDDS (79947)_CN	0.179665	0.264861	DHDDS (79947)_CN	0.0377416
HYDIN	54768	Unbiased	0.38588	GO_ADENOSINE_DEAMINASE_ACTIVITY_ssGSEA	0.0262373	0.278365	SAP25 (100316904)_RNAseq	0.0547284
EIF2B2	8892	Unbiased	0.385763	SYNE2 (23224)_CN	0.0459325	0.415874	EIF2B2 (8892)_RNAseq	0.0521989
KDSR	2531	Unbiased	0.385639	ERMP1 (79956)_RNAseq	0.0768868	0.13465	DERL1 (79139)_RNAseq	0.0421271
ATP6V1D	51382	Related	0.385507	WDR89 (112840)_CN	0.0981024	0.181523	NOTCH3 (4854)_RNAseq	0.0236929
ITPK1	3705	Related	0.38547	multiple_myeloma_disease_Lin	0.188707	0.190611	EMT_engineered	0.121459
TRAPPC1	58485	Related	0.385448	TRAPPC1 (58485)_CN	0.226102	0.052576	CTSZ (1522)_RNAseq	0.0279353
GAB1	2549	Unbiased	0.385	GO_REGULATION_OF_CELL_MIGRATION_INVOLVED_IN_SPROUTING_ANGIOGENESIS_ssGSEA	0.0186595	0.386009	HGF (3082)_RNAseq	0.0188657
ZW10	9183	Related	0.384935	ZW10 (9183)_RNAseq	0.0958202	0.174391	PTP4A3 (11156)_RNAseq	0.0354468
PRKCI	5584	Unbiased	0.384897	POU5F1 (5460)_RNAseq	0.0467216	0.425828	ELOVL7 (79993)_RNAseq	0.0453135
AHR	196	Unbiased	0.384827	ALFANO_MYC_TARGETS_ssGSEA	0.0291436	0.0500424	GSE17186_MEMORY_VS_NAIVE_BCELL_UP_ssGSEA	0.0174648
KLB	152831	Unbiased	0.384664	GO_ACUTE_PHASE_RESPONSE_ssGSEA	0.0659011	0.1707	HK1 (3098)_RNAseq	0.0417524
SPTBN1	6711	Unbiased	0.384599	TNFRSF11A (8792)_RNAseq	0.132484	-0.0825049	ADD3 (120)_RNAseq	0.0761794
RTRAF	51637	Unbiased	0.384568	HUANG_FOXA2_TARGETS_UP_ssGSEA	0.0359178	0.159992	APCDD1 (147495)_RNAseq	0.0239289
RAD21	5885	Related	0.384451	RAD21 (5885)_CN	0.088324	0.403657	ACTR3 (10096)_RNAseq	0.077404
TEAD3	7005	Related	0.384158	VGLL1 (51442)_RNAseq	0.24948	0.290869	LATS2 (26524)_RNAseq	0.0876512
HAND2	9464	Unbiased	0.384043	GO_CENTRAL_NERVOUS_SYSTEM_NEURON_AXONOGENESIS_ssGSEA	0.111111	0.139045	INSRR (3645)_RNAseq	0.0469518
PTPN23	25930	Unbiased	0.384034	VGLL4 (9686)_RNAseq	0.0178665	0.263203	ADAMTS8 (11095)_RNAseq	0.0378614
PCNA	5111	Related	0.384019	PCNA (5111)_CN	0.0665987	0.587644	PCNA (5111)_CN	0.302274
SNW1	22938	Related	0.383635	SNW1 (22938)_CN	0.137561	0.410225	SNW1 (22938)_CN	0.124069
SEC13	6396	Unbiased	0.383606	LRRN1 (57633)_CN	0.0527072	0.407077	GO_REGULATION_OF_CELL_MORPHOGENESIS_ssGSEA	0.0381677
ANLN	54443	Unbiased	0.383281	ZNF107 (51427)_RNAseq	0.0184417	0.424552	SCAF4 (57466)_RNAseq	0.0406383
ZNF592	9640	Unbiased	0.383249	LEF1 (51176)_RNAseq	0.0490182	0.153955	GO_MULTI_ORGANISM_MEMBRANE_ORGANIZATION_ssGSEA	0.0417748
TSEN34	79042	Unbiased	0.38319	SP1.1_RRBS	0.0255863	0.0768895	CAST_RRBS	0.0272428
HAUS6	54801	Related	0.383118	HAUS6 (54801)_CN	0.165448	0.32278	HAUS6 (54801)_RNAseq	0.148051
PHOX2B	8929	Unbiased	0.383066	P2RX3 (5024)_RNAseq	0.0687986	0.113058	SSMD_Confounders	0.0219512
SNW1	22938	Unbiased	0.382791	chr14q23_ssGSEA	0.0726447	0.479766	chr14q24_ssGSEA	0.0806779
IRF2	3660	Unbiased	0.382763	DHRS9 (10170)_RNAseq	0.0234325	0.231291	RPL3_RRBS	0.0219411
NOL8	55035	Unbiased	0.382669	chr9q22_ssGSEA	0.0317489	0.297292	NME4 (4833)_RNAseq	0.0324497
PKN2	5586	Related	0.382607	RHOC (389)_RNAseq	0.124197	0.282676	TRAM1 (23471)_RNAseq	0.0461793
SACS	26278	Unbiased	0.382556	VIM (7431)_RNAseq	0.103611	0.30262	BAFNA_MUC4_TARGETS_DN_ssGSEA	0.0896345
MTHFD1	4522	Related	0.382496	CORO1A (11151)_RNAseq	0.089291	0.369685	haematopoietic_and_lymphoid_tissue_primary_tissue_Lin	0.0688544
HES1	3280	Unbiased	0.382458	RSPH1 (89765)_RNAseq	0.0509119	0.163339	BAIAP2 (I3L3C6)_proteomics	0.0259791
TRAPPC4	51399	Related	0.382328	TRAPPC4 (51399)_CN	0.225407	0.257855	CNIH1 (10175)_CN	0.0754029
RHEB	6009	Related	0.382277	RHEBL1 (121268)_RNAseq	0.138147	0.190639	ITGB8 (3696)_RNAseq	0.0263276
PRPF4B	8899	Related	0.382132	PRPF4B (8899)_CN	0.205674	0.238881	PRPF4B (8899)_CN	0.058045
NFYC	4802	Related	0.382129	NFYC (4802)_CN	0.232421	0.120042	SRSF1 (6426)_CN	0.0598868
EIF3M	10480	Related	0.381916	EIF3M (10480)_CN	0.180834	0.185775	EIF3M (10480)_RNAseq	0.0568785
SMG1	23049	Related	0.381894	GSPT1 (2935)_CN	0.115799	0.154862	CBX4 (8535)_RNAseq	0.0327847
WRB	7485	Related	0.381782	ITGB8 (3696)_CN	0.265626	0.231686	ITGB8 (3696)_CN	0.0763375
LIMS1	3987	Unbiased	0.381472	TM4SF1 (4071)_RNAseq	0.0242017	0.214715	BHATTACHARYA_EMBRYONIC_STEM_CELL_ssGSEA	0.0138735
CSTF3	1479	Unbiased	0.381381	chr11p13_ssGSEA	0.0384955	0.328462	RRAS2 (22800)_RNAseq	0.0354231
CDC40	51362	Unbiased	0.380971	chr6q21_ssGSEA	0.158883	0.558638	CDC40 (51362)_RNAseq	0.0682745
PIK3CB	5291	Unbiased	0.380749	APOD (347)_RNAseq	0.0412309	0.41985	GSE22935_24H_VS_48H_MBOVIS_BCG_STIM_MYD88_KO_MACROPHAGE_UP_ssGSEA	0.0262544
CAP1	10487	Related	0.380731	DLG4 (1742)_RNAseq	0.110537	0.267985	CAP2 (10486)_RNAseq	0.0276708
SLC25A3	5250	Unbiased	0.380686	BCAT1 (586)_RNAseq	0.0348413	0.357897	GO_LAMELLIPODIUM_ORGANIZATION_ssGSEA	0.0157443
GTF2H1	2965	Unbiased	0.380631	SAAL1 (113174)_CN	0.0769865	0.269286	GO_REGULATION_OF_VIRAL_TRANSCRIPTION_ssGSEA	0.0202927
NARS	4677	Related	0.380615	SERPINB5 (5268)_CN	0.265679	0.113185	HDAC5 (10014)_RNAseq	0.0583389
FBXO7	25793	Unbiased	0.380578	GSE18791_UNSTIM_VS_NEWCATSLE_VIRUS_DC_2H_UP_ssGSEA	0.0312205	0.123022	MIR614_RRBS	0.0252402
CSTF3	1479	Related	0.38055	CSTF3 (1479)_CN	0.145781	0.313141	CSTF2 (1478)_RNAseq	0.0209966
MED13L	23389	Unbiased	0.380339	NABA_BASEMENT_MEMBRANES_ssGSEA	0.0358402	0.228164	GO_REGULATION_OF_PHOSPHOLIPASE_A2_ACTIVITY_ssGSEA	0.0528097
ELMOD1	55531	Unbiased	0.380323	LOC643923 (643923)_CN	0.247538	0.0968381	CMTR2.1_RRBS	0.0167018
SEC23B	10483	Unbiased	0.380294	SEC23A (10484)_RNAseq	0.123534	0.0118599	GPBAR1 (151306)_RNAseq	0.0252779
POLR2E	5434	Unbiased	0.380251	TF (7018)_RNAseq	0.015208	0.319406	GSE14308_TH17_VS_INDUCED_TREG_UP_ssGSEA	0.0334276
PPIL1	51645	Related	0.380245	EMT_engineered	0.0654861	0.0460302	PLRG1 (5356)_CN	0.0277874
ZNRD1	30834	Unbiased	0.380122	SMIRNOV_RESPONSE_TO_IR_6HR_UP_ssGSEA	0.0163344	0.351404	GSE2197_CPG_DNA_VS_UNTREATED_IN_DC_DN_ssGSEA	0.0483872
MAX	4149	Unbiased	0.380121	SILIGAN_TARGETS_OF_EWS_FLI1_FUSION_DN_ssGSEA	0.0232932	0.600325	DOANE_RESPONSE_TO_ANDROGEN_DN_ssGSEA	0.0606616
TSEN2	80746	Unbiased	0.380095	chr3p25_ssGSEA	0.0945719	0.0250003	NAD_metabolomics	0.0255578
ATIC	471	Unbiased	0.380093	REACTOME_GAP_JUNCTION_DEGRADATION_ssGSEA	0.0341438	0.220312	GSE2585_THYMIC_MACROPHAGE_VS_MTEC_DN_ssGSEA	0.021188
PABPN1	8106	Related	0.379943	BCL2L2-PABPN1 (100529063)_CN	0.23632	0.387468	BCL2L2-PABPN1 (100529063)_CN	0.207551
RPS17	6218	Related	0.379827	RPS17 (6218)_CN	0.180224	0.273852	RPS17 (6218)_CN	0.0994059
HNRNPH1	3187	Unbiased	0.379799	TCF4 (6925)_RNAseq	0.0255728	0.289234	RAB1A (5861)_RNAseq	0.029825
LDB1	8861	Related	0.379768	CBFA2T3 (863)_RNAseq	0.170966	0.229278	SSBP4 (170463)_RNAseq	0.0538364
ZNF569	148266	Unbiased	0.37976	ASB2 (51676)_RNAseq	0.0309161	0.373576	GO_CELLULAR_AMINO_ACID_METABOLIC_PROCESS_ssGSEA	0.0327536
CDT1	81620	Unbiased	0.379722	TLDC1 (57707)_CN	0.0263971	0.134391	MAP3K13 (9175)_RNAseq	0.0154436
DDX21	9188	Related	0.379513	DDX50 (79009)_CN	0.0406319	0.336006	DDX50 (79009)_RNAseq	0.0475421
CLTC	1213	Unbiased	0.379494	GO_FOREBRAIN_NEURON_DEVELOPMENT_ssGSEA	0.0352205	0.49927	CLTC (1213)_RNAseq	0.0418937
KCTD10	83892	Related	0.379435	RHOB (388)_RNAseq	0.094745	0.0465223	RHOB (388)_RNAseq	0.0434103
SNAPC2	6618	Unbiased	0.379416	CCL25 (6370)_CN	0.179536	0.261578	TIEN_INTESTINE_PROBIOTICS_2HR_UP_ssGSEA	0.0327232
DDX24	57062	Unbiased	0.379413	CEP128 (145508)_CN	0.0457215	0.409417	DDX24 (Q9GZR7)_proteomics	0.0281116
GMPS	8833	Related	0.379388	EMT_engineered	0.0761682	0.227673	NOVA2 (4858)_RNAseq	0.0305276
TNFAIP3	7128	Unbiased	0.3793	BIOCARTA_NFKB_PATHWAY_ssGSEA	0.188517	0.222732	NDUFV1 (4723)_RNAseq	0.0297712
PSMD6	9861	Related	0.379245	PSMD6 (9861)_CN	0.117857	0.622116	PSMD6 (9861)_CN	0.366315
AFF1	4299	Related	0.379236	haematopoietic_and_lymphoid_tissue_primary_tissue_Lin	0.181872	0.473654	haematopoietic_and_lymphoid_tissue_primary_tissue_Lin	0.282857
IPO9	55705	Unbiased	0.379173	GSE15330_HSC_VS_MEGAKARYOCYTE_ERYTHROID_PROGENITOR_IKAROS_KO_UP_ssGSEA	0.0169041	0.178757	DOUGLAS_BMI1_TARGETS_DN_ssGSEA	0.0236725
POLR2H	5437	Related	0.379128	POLR2H (5437)_RNAseq	0.0354959	0.110039	POLR2H (5437)_RNAseq	0.0541152
CRK	1398	Unbiased	0.379074	ADAM9 (8754)_RNAseq	0.0278087	0.414135	BRUECKNER_TARGETS_OF_MIRLET7A3_DN_ssGSEA	0.068434
SMG1	23049	Unbiased	0.379073	SNX29P1 (100652781)_CN	0.0230633	0.211245	KIAA1024L (100127206)_RNAseq	0.0361997
LSM7	51690	Unbiased	0.379041	RNF126 (55658)_CN	0.0175519	0.415609	ID1 (3397)_RNAseq	0.0199469
ACTB	60	Unbiased	0.378914	GO_RUFFLE_ORGANIZATION_ssGSEA	0.0406509	0.279681	ZDHHC11 (79844)_CN	0.0197263
CLTC	1213	Related	0.378688	CLTC (1213)_RNAseq	0.0413216	0.517309	CLTC (1213)_RNAseq	0.0914912
HSPE1	3336	Unbiased	0.378673	SSMD_Confounders	0.199506	0.275716	KPTN (11133)_RNAseq	0.0419535
CRCP	27297	Unbiased	0.378673	AUTS2 (26053)_CN	0.0221975	0.294963	BIOCARTA_CCR3_PATHWAY_ssGSEA	0.0459427
CHMP7	91782	Unbiased	0.37856	ZFYVE19 (84936)_RNAseq	0.0288384	0.12176	APOA4 (P06727)_proteomics	0.0417463
CEBPA	1050	Related	0.37842	CEBPA (1050)_RNAseq	0.139178	0.359866	CEBPA (1050)_RNAseq	0.120931
UBA52	7311	Unbiased	0.378336	KXD1 (79036)_CN	0.027887	0.355285	SSMD_Confounders	0.0533228
IRS1	3667	Related	0.378248	multiple_myeloma_disease_Lin	0.104623	0.194563	JAK3 (3718)_RNAseq	0.0390601
MIS18BP1	55320	Unbiased	0.378029	FAM179B (23116)_CN	0.042392	0.129613	RNU6-35P (100873750)_CN	0.0422823
XBP1	7494	Related	0.377832	ERN1 (2081)_RNAseq	0.216964	0.17756	H1F0 (3005)_CN	0.0264303
RABIF	5877	Related	0.377827	EMT_engineered	0.118758	-0.00330853	ARF5_RRBS	0.0673031
MED4	29079	Unbiased	0.37774	LRCH1 (23143)_CN	0.0646248	0.336549	chr13q12_ssGSEA	0.0461017
MOB4	25843	Unbiased	0.377693	FOXP3 (50943)_RNAseq	0.0297735	0.142699	REACTOME_IONOTROPIC_ACTIVITY_OF_KAINATE_RECEPTORS_ssGSEA	0.023967
IKZF1	10320	Related	0.377684	haematopoietic_and_lymphoid_tissue_primary_tissue_Lin	0.214851	0.184541	ISCU (23479)_RNAseq	0.0334956
LRR1	122769	Unbiased	0.377565	AP5M1 (55745)_CN	0.0270533	0.139785	PPP3R2 (Q96LZ3)_proteomics	0.0226404
GABARAP	11337	Unbiased	0.377298	NIELSEN_MALIGNAT_FIBROUS_HISTIOCYTOMA_UP_ssGSEA	0.0171593	0.316183	CRX_NRL_DN.V1_DN_ssGSEA	0.0275138
PMF1	11243	Related	0.376843	PMF1-BGLAP (100527963)_CN	0.203044	0.162695	PMF1-BGLAP (100527963)_CN	0.0741519
ATP6V1D	51382	Unbiased	0.376651	KCNH5 (27133)_CN	0.0292095	0.188908	ABCC5 (10057)_RNAseq	0.0190356
TIMM10	26519	Unbiased	0.376521	CSRP2 (1466)_RNAseq	0.0220726	0.124301	SNAPC5 (10302)_RNAseq	0.0329285
POLR2A	5430	Unbiased	0.376459	SSMD_Confounders	0.0233922	0.560498	EFNB3 (1949)_CN	0.0561122
UBE2G2	7327	Related	0.376344	ERN1 (2081)_RNAseq	0.0687286	0.315896	PSMB5 (5693)_RNAseq	0.0802445
NSL1	25936	Unbiased	0.376288	TRAK1 (22906)_RNAseq	0.0443521	0.141995	SMYD2 (56950)_RNAseq	0.0408281
TWISTNB	221830	Unbiased	0.376271	MPLKIP (136647)_RNAseq	0.0235459	0.356036	ZNF92 (168374)_RNAseq	0.0378926
CLASRP	11129	Unbiased	0.376201	ETV2 (2116)_RNAseq	0.0385529	0.170424	GOTTWEIN_TARGETS_OF_KSHV_MIR_K12_11_ssGSEA	0.0195975
TMEM165	55858	Unbiased	0.376165	HSPA1B (3304)_RNAseq	0.0313433	0.173487	CCDC3 (83643)_RNAseq	0.0268412
TEAD3	7005	Unbiased	0.3761	VGLL1 (51442)_RNAseq	0.0528314	0.303165	IER5 (51278)_RNAseq	0.0210353
EDF1	8721	Unbiased	0.376072	ANKRD2_RRBS	0.0488746	0.365018	MTFR1L (56181)_RNAseq	0.0182805
MARCH5	54708	Related	0.375899	haematopoietic_and_lymphoid_tissue_primary_tissue_Lin	0.173576	0.48424	haematopoietic_and_lymphoid_tissue_primary_tissue_Lin	0.240568
AFG3L2	10939	Unbiased	0.375884	RNMT (8731)_RNAseq	0.0428285	0.264139	BMP7 (655)_RNAseq	0.0292414
MIOS	54468	Unbiased	0.37583	GO_MYELOID_CELL_DEVELOPMENT_ssGSEA	0.0232402	0.245242	GET4 (51608)_RNAseq	0.0132857
LDHA	3939	Unbiased	0.375701	LDHB (3945)_RNAseq	0.21845	0.0651501	SPATA12 (353324)_RNAseq	0.0458583
CHEK1	1111	Unbiased	0.375541	SSMD_Confounders	0.0729436	0.241514	NET1 (10276)_RNAseq	0.0287644
TGIF1	7050	Unbiased	0.37552	TGIF1 (7050)_RNAseq	0.044886	0.346514	HATADA_METHYLATED_IN_LUNG_CANCER_DN_ssGSEA	0.0273582
SEC23IP	11196	Unbiased	0.375191	GO_APOPTOTIC_NUCLEAR_CHANGES_ssGSEA	0.032706	0.269289	HELLER_HDAC_TARGETS_DN_ssGSEA	0.0272435
GRK2	156	Related	0.375146	EMT_engineered	0.209625	0.427285	EMT_engineered	0.178106
CDC40	51362	Related	0.37483	CDC40 (51362)_CN	0.161902	0.540416	CDC40 (51362)_RNAseq	0.167038
PARD6B	84612	Related	0.374764	PARD6B (84612)_RNAseq	0.184593	0.124156	PRKCI (P41743)_proteomics	0.0543297
ZNRD1	30834	Related	0.374598	IL15 (3600)_RNAseq	0.0603647	0.191194	SLC33A1 (9197)_CN	0.0473011
PDCD2	5134	Related	0.374588	RPS2 (6187)_RNAseq	0.149343	0.254902	USP49 (25862)_RNAseq	0.102743
DCTN5	84516	Related	0.374497	UBFD1 (56061)_CN	0.0955269	0.165866	DYNC1H1_RRBS	0.0435147
SFPQ	6421	Unbiased	0.374425	SSMD_Confounders	0.133036	0.238644	NT5C1A (84618)_RNAseq	0.0313039
SLC7A1	6541	Unbiased	0.374387	lysine_metabolomics	0.0458507	0.301637	PILRA (29992)_RNAseq	0.0299923
UBA5	79876	Unbiased	0.374346	GO_ENDOPLASMIC_RETICULUM_GOLGI_INTERMEDIATE_COMPARTMENT_ssGSEA	0.0490814	0.19606	ADAM21 (8747)_RNAseq	0.0178404
MED21	9412	Related	0.374295	MED21 (9412)_CN	0.206989	0.0394029	BRCA1 (672)_RNAseq	0.0399033
TOMM22	56993	Unbiased	0.374289	APOBEC3A (200315)_CN	0.0422609	0.176021	SSMD_Confounders	0.0466803
UTP25	27042	Unbiased	0.374262	FLVCR1 (28982)_RNAseq	0.0385137	-0.135545	PLEKHF1 (Q96S99)_proteomics	0.0148135
GNPNAT1	64841	Unbiased	0.374195	GSE33424_CD161_HIGH_VS_NEG_CD8_TCELL_UP_ssGSEA	0.0259611	0.373883	MACAEVA_PBMC_RESPONSE_TO_IR_ssGSEA	0.115778
POLR2F	5435	Unbiased	0.374134	ZC3H7B (23264)_CN	0.0719711	0.334198	SUZUKI_AMPLIFIED_IN_ORAL_CANCER_ssGSEA	0.0313554
NCAPD2	9918	Related	0.374126	NCAPD2 (9918)_CN	0.27751	0.249658	EMT_engineered	0.0625748
EXOSC4	54512	Related	0.373963	EXOSC4 (54512)_CN	0.237896	0.0846987	SUMO2_RRBS	0.0368725
RASGRP2	10235	Unbiased	0.373801	VPS26B (112936)_RNAseq	0.0178284	0.291618	GO_NEGATIVE_REGULATION_OF_STRESS_FIBER_ASSEMBLY_ssGSEA	0.0352055
SETD1B	23067	Unbiased	0.37371	GO_PROSTATE_GLAND_GROWTH_ssGSEA	0.033401	0.228566	IDS (3423)_RNAseq	0.0294234
PPCDC	60490	Unbiased	0.373686	GSE339_EX_VIVO_VS_IN_CULTURE_CD4POS_DC_UP_ssGSEA	0.0674241	0.0231938	IL4I1 (259307)_RNAseq	0.0262473
CCT3	7203	Unbiased	0.373407	chr1q23_ssGSEA	0.0545641	0.603571	C1orf43 (25912)_RNAseq	0.0292713
RFC2	5982	Unbiased	0.37333	MDM2 (4193)_RNAseq	0.0280957	0.362845	LIMK1 (3984)_RNAseq	0.0337441
TLN1	7094	Related	0.372937	CAPN2 (824)_RNAseq	0.0456814	0.531923	ITGB1 (3688)_RNAseq	0.140745
TMEM165	55858	Related	0.372843	HSPA1B (3304)_RNAseq	0.152451	0.125511	SNW1 (Q13573)_proteomics	0.0421183
SDHD	6392	Unbiased	0.372639	GJA1 (2697)_RNAseq	0.0355976	0.241764	GO_REGULATION_OF_BMP_SIGNALING_PATHWAY_ssGSEA	0.0285743
LDB1	8861	Unbiased	0.372539	MODULE_321_ssGSEA	0.0556468	0.327901	GSE22033_UNTREATED_VS_MRL24_TREATED_MEF_UP_ssGSEA	0.0252043
WDR3	10885	Unbiased	0.372537	GFRA2 (2675)_RNAseq	0.0165138	0.404418	GDAP2 (54834)_RNAseq	0.0264436
PPIL4	85313	Unbiased	0.372456	SASH1 (23328)_CN	0.0514601	0.152078	GSE27786_LSK_VS_LIN_NEG_CELL_UP_ssGSEA	0.0205249
TXN	7295	Related	0.372446	SYK (6850)_CN	0.0957215	0.419967	TXNDC8 (255220)_CN	0.104083
AP1B1	162	Unbiased	0.372412	MIR7112_RRBS	0.0496737	0.10443	GOLGB1 (2804)_MutMis	0.0149343
TSEN54	283989	Unbiased	0.372205	ARHGAP39 (80728)_RNAseq	0.040587	0.253971	GSE15659_RESTING_TREG_VS_NONSUPPRESSIVE_TCELL_UP_ssGSEA	0.0308939
PAFAH1B1	5048	Related	0.372046	YWHAE (7531)_CN	0.147653	0.261389	YWHAE (7531)_CN	0.036676
RPS29	6235	Related	0.371937	ARF6 (382)_CN	0.0923391	0.488188	RPS29 (6235)_CN	0.0904487
ALG6	29929	Unbiased	0.371824	GO_POST_EMBRYONIC_ORGAN_DEVELOPMENT_ssGSEA	0.0232506	0.225842	GO_REGULATION_OF_FIBROBLAST_APOPTOTIC_PROCESS_ssGSEA	0.0257004
SEPHS2	22928	Related	0.371726	EMT_engineered	0.211286	0.170921	MOV10 (4343)_RNAseq	0.146754
SLC16A1	6566	Unbiased	0.371662	SLC16A3 (9123)_RNAseq	0.0466095	0.141349	DAD1_RRBS	0.018672
TSC2	7249	Unbiased	0.371626	CCDC181 (57821)_RNAseq	0.0391268	0.37966	HALLMARK_UV_RESPONSE_DN_ssGSEA	0.0198094
SGO1	151648	Unbiased	0.371501	MAGRANGEAS_MULTIPLE_MYELOMA_IGG_VS_IGA_UP_ssGSEA	0.0630526	0.261404	KRISHNAN_FURIN_TARGETS_UP_ssGSEA	0.0310563
SLFN12	55106	Unbiased	0.371494	FMN2 (56776)_RNAseq	0.0611722	0.0345745	GSE15330_MEGAKARYOCYTE_ERYTHROID_VS_GRANULOCYTE_MONOCYTE_PROGENITOR_DN_ssGSEA	0.0243291
MED17	9440	Related	0.371386	MED17 (9440)_CN	0.171853	0.120174	RIOK3 (8780)_RNAseq	0.0313747
ETV2	2116	Unbiased	0.37136	NAPA (8775)_RNAseq	0.0251863	0.339362	TOMLINS_PROSTATE_CANCER_DN_ssGSEA	0.0361725
PDGFRB	5159	Related	0.371255	PDGFRB (5159)_RNAseq	0.251034	0.233968	NEDD4 (4734)_RNAseq	0.0281813
ZNF230	7773	Related	0.371026	MZF1 (7593)_CN	0.0381165	0.249275	RBAK (57786)_CN	0.0301096
PSME3	10197	Unbiased	0.370981	EDA2R (60401)_RNAseq	0.03237	0.0641966	KRBA1 (84626)_RNAseq	0.0176887
POLR1E	64425	Unbiased	0.370974	UBE2QL1 (134111)_RNAseq	0.0505404	0.296716	REACTOME_SIGNALING_BY_ROBO_RECEPTOR_ssGSEA	0.0218275
EZH2	2146	Related	0.37096	ACTN1 (87)_RNAseq	0.0656884	0.392059	LIMA1 (51474)_RNAseq	0.0458178
CEP120	153241	Unbiased	0.370867	TMEM244 (253582)_RNAseq	0.0373112	0.139549	RAO_BOUND_BY_SALL4_ISOFORM_B_ssGSEA	0.0267614
RNPS1	10921	Unbiased	0.370849	TSR3 (115939)_RNAseq	0.016764	0.412702	SSMD_Confounders	0.0968417
TBCC	6903	Unbiased	0.370821	DAPP1 (27071)_RNAseq	0.0356289	0.147544	AACGGTT_MIR451_ssGSEA	0.0205997
ZNF296	162979	Unbiased	0.370803	GO_LYMPH_VESSEL_DEVELOPMENT_ssGSEA	0.066401	0.10491	TTC12 (54970)_RNAseq	0.0141065
AFF1	4299	Unbiased	0.370803	GSE20727_CTRL_VS_ROS_INHIBITOR_TREATED_DC_DN_ssGSEA	0.0519699	0.485125	ESC_V6.5_UP_EARLY.V1_DN_ssGSEA	0.0382099
MED4	29079	Related	0.37078	MED4 (29079)_CN	0.139555	0.315401	ZC3H13 (23091)_CN	0.0441277
METAP1	23173	Related	0.370713	haematopoietic_and_lymphoid_tissue_primary_tissue_Lin	0.151619	0.163162	HNRNPU (3192)_RNAseq	0.0364108
CDC73	79577	Unbiased	0.370688	GLRX2 (51022)_CN	0.0269371	0.365568	GLRX2 (51022)_CN	0.114826
MOB4	25843	Related	0.370598	SETDB1 (9869)_RNAseq	0.0479737	0.077068	LATS2 (26524)_RNAseq	0.0342235
POLR2C	5432	Related	0.370575	POLR2C (5432)_CN	0.148348	0.356312	POLR2C (5432)_RNAseq	0.0885069
FAM32A	26017	Unbiased	0.370456	CLDN4 (1364)_RNAseq	0.0278446	0.605789	GSE22443_NAIVE_VS_ACT_AND_IL2_TREATED_CD8_TCELL_DN_ssGSEA	0.0400636
ZNF569	148266	Related	0.370425	ZNF780B (163131)_CN	0.08999	0.243259	ZNF514 (84874)_RNAseq	0.0226352
GART	2618	Unbiased	0.370269	SMID_BREAST_CANCER_RELAPSE_IN_PLEURA_UP_ssGSEA	0.0263227	0.2374	ICA1 (3382)_RNAseq	0.025085
PCF11	51585	Unbiased	0.370089	PCF11 (51585)_CN	0.143331	0.233919	OR8A1 (390275)_RNAseq	0.0367146
SNRNP70	6625	Related	0.370037	SNRNP70 (6625)_CN	0.103468	0.420687	RUVBL2 (10856)_CN	0.0704588
CCDC51	79714	Unbiased	0.37	FAM83F (113828)_RNAseq	0.045746	0.0772235	GO_CELLULAR_RESPONSE_TO_STEROL_ssGSEA	0.0489673
CORO1B	57175	Unbiased	0.37	ANO1 (55107)_CN	0.0385092	0.213157	YPEL5 (51646)_RNAseq	0.0204422
HGS	9146	Unbiased	0.369967	GO_CYTOSKELETON_DEPENDENT_INTRACELLULAR_TRANSPORT_ssGSEA	0.0226727	0.204263	REACTOME_N_GLYCAN_ANTENNAE_ELONGATION_IN_THE_MEDIAL_TRANS_GOLGI_ssGSEA	0.0233567
SEH1L	81929	Related	0.369916	THOC1 (9984)_CN	0.0862992	0.408281	NDC80 (10403)_CN	0.105953
TUBB	203068	Related	0.369822	TUBB4B (10383)_RNAseq	0.112162	0.421316	TUBB4B (10383)_CN	0.0964903
WDR77	79084	Unbiased	0.369732	MTAP (4507)_CN	0.057566	0.481926	MTAP (4507)_CN	0.321548
PNKP	11284	Related	0.369702	XRCC1 (7515)_CN	0.0957641	0.0877188	RPA3 (6119)_CN	0.038949
SUPT16H	11198	Related	0.369497	SUPT16H (11198)_CN	0.101051	0.451359	SUPT16H (11198)_RNAseq	0.113205
USPL1	10208	Unbiased	0.369199	chr13q12_ssGSEA	0.15937	0.46463	chr13q12_ssGSEA	0.162073
CEP170	9859	Unbiased	0.369038	Rb_Caution_RPPA	0.0271888	0.174641	GO_CELL_CYCLE_ARREST_ssGSEA	0.0363928
KIF20B	9585	Unbiased	0.368999	ACP5 (54)_RNAseq	0.0297833	0.0836674	GO_REGULATION_OF_HISTONE_PHOSPHORYLATION_ssGSEA	0.0352167
ZNF793	390927	Unbiased	0.368963	REACTOME_SIGNALING_BY_SCF_KIT_ssGSEA	0.0289587	0.25226	SH2B2 (10603)_RNAseq	0.0444064
SLC35B2	347734	Unbiased	0.368808	CGB7 (94027)_RNAseq	0.0162456	0.190243	SULT1C4 (27233)_RNAseq	0.0215219
RFK	55312	Unbiased	0.368785	BENPORATH_PRC2_TARGETS_ssGSEA	0.0587198	0.103978	IGSF10 (285313)_RNAseq	0.0356297
RPL19	6143	Unbiased	0.368532	GRIN2C (2905)_RNAseq	0.0657258	0.359762	ORMDL3 (94103)_RNAseq	0.0432488
RAPGEF2	9693	Related	0.368298	EMT_engineered	0.140911	0.162424	HMCN1 (83872)_RNAseq	0.0424503
UBC	7316	Related	0.368206	IKZF1 (10320)_RNAseq	0.0175366	0.461391	LLGL1 (3996)_CN	0.0566678
CNIH2	254263	Related	0.367995	RAB1B (81876)_CN	0.2094	0.203762	CACNG2_RRBS	0.0359373
MAG	4099	Related	0.367986	SIGLEC11 (114132)_CN	0.077768	0.220997	COL4A1 (P02462)_proteomics	0.0359939
LYL1	4066	Related	0.367932	LMO2 (4005)_RNAseq	0.103825	0.264906	haematopoietic_and_lymphoid_tissue_primary_tissue_Lin	0.0588734
RAPGEF2	9693	Unbiased	0.367882	Fibronectin_RPPA	0.0137459	0.209809	CAPNS1 (826)_MutMis	0.0192134
HNRNPH1	3187	Related	0.367711	HNRNPF (3185)_CN	0.0718315	0.302914	ERBB3 (2065)_RNAseq	0.0303641
XBP1	7494	Unbiased	0.367538	GO_REGULATION_OF_RETROGRADE_PROTEIN_TRANSPORT_ER_TO_CYTOSOL_ssGSEA	0.0367462	0.30185	PTCHD4 (442213)_RNAseq	0.0483767
ALG1	56052	Unbiased	0.367483	ZNF124 (7678)_RNAseq	0.0404952	0.06727	VAPB (9217)_RNAseq	0.0182598
IK	3550	Unbiased	0.367352	PCDHA9 (9752)_CN	0.0297185	0.25111	SETD9.1_RRBS	0.0952931
AUP1	550	Unbiased	0.367289	GSE32423_CTRL_VS_IL4_MEMORY_CD8_TCELL_DN_ssGSEA	0.0384968	0.250892	REACTOME_REGULATION_OF_IFNG_SIGNALING_ssGSEA	0.0186106
UROS	7390	Unbiased	0.367136	GSE21670_UNTREATED_VS_TGFB_TREATED_STAT3_KO_CD4_TCELL_UP_ssGSEA	0.0638928	0.193345	CNNM3 (26505)_RNAseq	0.021113
COPS6	10980	Unbiased	0.367118	ZNHIT1 (10467)_RNAseq	0.0493547	0.450151	chr7q22_ssGSEA	0.0847582
PHOX2B	8929	Related	0.367046	PHOX2A (401)_RNAseq	0.161334	0.0897181	UBC (7316)_RNAseq	0.0767989
BUD23	114049	Unbiased	0.36701	GO_RESPONSE_TO_ETHER_ssGSEA	0.0417084	0.427438	SSMD_Confounders	0.07969
FUBP1	8880	Unbiased	0.366819	PSPN (5623)_RNAseq	0.050409	0.567507	MLLT1 (4298)_CN	0.0529108
SUZ12	23512	Unbiased	0.366783	AGPAT4.IT1_RRBS	0.0605703	0.397301	ELL3 (80237)_RNAseq	0.0820108
CAD	790	Unbiased	0.366737	GO_NEGATIVE_REGULATION_OF_CARDIAC_MUSCLE_TISSUE_DEVELOPMENT_ssGSEA	0.023406	0.461363	WONG_ENDMETRIUM_CANCER_DN_ssGSEA	0.0833252
PSMC2	5701	Unbiased	0.366712	PSMC2 (5701)_RNAseq	0.0565434	0.54107	LRRC17 (10234)_CN	0.0545176
GTF2H5	404672	Related	0.366621	COPS8 (10920)_RNAseq	0.0743887	0.0536093	UBE2I (P63279)_proteomics	0.0154546
COG3	83548	Unbiased	0.366558	GPALPP1 (55425)_RNAseq	0.0370892	0.0798888	CARD9_RRBS	0.0372372
OR2T35	403244	Unbiased	0.36639	CHEN_LIVER_METABOLISM_QTL_CIS_ssGSEA	0.0860754	0.169936	CCDC153 (283152)_RNAseq	0.0210654
CCT8	10694	Related	0.366331	CCT8 (10694)_CN	0.105222	0.297348	CCT8 (10694)_RNAseq	0.0544518
MMP7	4316	Related	0.36633	MMP27 (64066)_CN	0.055533	0.0699382	PPARD (5467)_RNAseq	0.0449788
NUMA1	4926	Related	0.366238	NUMA1 (4926)_CN	0.147381	0.17342	NUMA1 (4926)_CN	0.0426441
TBL1XR1	79718	Related	0.366216	TBL1X (6907)_RNAseq	0.203775	0.191696	PSMB10 (5699)_RNAseq	0.0172084
MBNL1	4154	Unbiased	0.366189	PARVA (55742)_RNAseq	0.0296826	0.411333	GSE6269_HEALTHY_VS_FLU_INF_PBMC_UP_ssGSEA	0.0376483
NOM1	64434	Related	0.365955	PAXIP1 (22976)_CN	0.176582	0.274717	PAXIP1 (22976)_CN	0.137928
SRPK1	6732	Unbiased	0.365721	SRPK2 (6733)_RNAseq	0.0947178	0.201468	GO_REGULATION_OF_POSITIVE_CHEMOTAXIS_ssGSEA	0.0170795
NCAPD3	23310	Unbiased	0.365718	PEX2 (5828)_RNAseq	0.0382208	0.384931	LIU_VMYB_TARGETS_UP_ssGSEA	0.043172
SUPT20H	55578	Unbiased	0.365666	CHIARADONNA_NEOPLASTIC_TRANSFORMATION_KRAS_CDC25_DN_ssGSEA	0.067247	0.132015	PRPF3 (9129)_RNAseq	0.0164193
PAICS	10606	Related	0.365624	ACSL1_RRBS	0.071254	0.351875	FN1 (2335)_RNAseq	0.0736698
FDX2	112812	Related	0.365606	ASNA1 (439)_CN	0.109812	0.185427	AML_disease_subtype_I_Lin	0.0810045
OAZ1	4946	Unbiased	0.365562	GO_REGULATION_OF_GASTRULATION_ssGSEA	0.0172249	0.10626	GSE10147_IL3_VS_IL3_AND_HIVP17_STIM_PDC_DN_ssGSEA	0.024316
SRPK1	6732	Related	0.365499	SRPK2 (6733)_RNAseq	0.197498	0.194732	RPS15A (6210)_RNAseq	0.0199593
TTC1	7265	Related	0.365447	HSPA4 (3308)_CN	0.244312	0.237369	UNC45A_RRBS	0.0515374
GGPS1	9453	Related	0.365398	HSPA6 (3310)_CN	0.129558	0.152633	FOXD4L6 (653404)_CN	0.0917466
METTL1	4234	Unbiased	0.365392	GO_POSITIVE_REGULATION_OF_GROWTH_ssGSEA	0.0285167	0.236676	C16orf95_RRBS	0.0384109
DUT	1854	Unbiased	0.365354	SSMD_Confounders	0.0482841	0.214994	WANG_RESPONSE_TO_FORSKOLIN_DN_ssGSEA	0.0407883
CENPU	79682	Unbiased	0.365344	EXTL3 (2137)_RNAseq	0.0180179	0.264611	ZBTB38 (253461)_RNAseq	0.0218611
MBNL1	4154	Related	0.365286	haematopoietic_and_lymphoid_tissue_primary_tissue_Lin	0.217979	0.374685	EMT_engineered	0.144943
TEAD1	7003	Related	0.36509	FOSL1 (8061)_RNAseq	0.106037	0.470746	FOSL1 (8061)_RNAseq	0.109677
WTAP	9589	Related	0.365064	WTAP (9589)_RNAseq	0.116642	0.208772	IPO7 (10527)_RNAseq	0.0722183
ARID1B	57492	Related	0.365059	ARID1A (8289)_MutDam	0.15734	0.397455	ARID1A (8289)_MutDam	0.13391
THOC1	9984	Unbiased	0.364827	THOC1 (9984)_CN	0.0367939	0.138706	COL9A3 (1299)_RNAseq	0.0241255
ZNF559	84527	Unbiased	0.364816	SSMD_Confounders	0.0848997	0.12922	GSE21063_CTRL_VS_ANTI_IGM_STIM_BCELL_NFATC1_KO_8H_UP_ssGSEA	0.0208639
EIF4G1	1981	Related	0.36472	FXR1 (8087)_CN	0.0666428	0.457489	FXR1 (8087)_RNAseq	0.116472
ACTL6A	86	Related	0.364593	ACTL6A (86)_CN	0.0886347	0.444634	SOX2 (6657)_CN	0.110423
PI4KA	5297	Unbiased	0.364528	TRMT2A (27037)_RNAseq	0.0774603	0.415561	PI4KA (5297)_RNAseq	0.0376657
OXSR1	9943	Related	0.364407	STK39 (27347)_RNAseq	0.284954	0.0869024	PAK6_RRBS	0.0446575
SOX6	55553	Unbiased	0.36426	GO_TAU_PROTEIN_BINDING_ssGSEA	0.0349712	0.322432	HOELZEL_NF1_TARGETS_UP_ssGSEA	0.0186388
POP1	10940	Related	0.364221	POP1 (10940)_CN	0.200917	0.196829	RBM34 (23029)_CN	0.0352711
RELA	5970	Related	0.364167	TNFAIP3 (7128)_RNAseq	0.0552606	0.19928	IL6 (3569)_RNAseq	0.02825
XPNPEP1	7511	Related	0.363725	haematopoietic_and_lymphoid_tissue_primary_tissue_Lin	0.138519	-0.00893872	PRDX4 (10549)_RNAseq	0.0284981
EXOSC4	54512	Unbiased	0.363591	PARP10 (84875)_CN	0.0641623	-0.0080534	GO_RESPONSE_TO_RADIATION_ssGSEA	0.0204071
C19orf53	28974	Unbiased	0.363479	LAMB3 (3914)_RNAseq	0.0267586	0.352759	TNFRSF12A (Q9NP84)_proteomics	0.0504695
GCLM	2730	Unbiased	0.363046	CYP4F11 (57834)_RNAseq	0.043858	0.270423	NCKAP1_RRBS	0.0215988
MTF1	4520	Unbiased	0.363029	FAM84B (157638)_RNAseq	0.0304719	0.0624229	PTOV1 (53635)_RNAseq	0.0488228
STIL	6491	Unbiased	0.362997	OAZ1 (4946)_RNAseq	0.038327	0.15097	PRIMA1 (145270)_RNAseq	0.0253185
GAPDH	2597	Related	0.362949	EMT_engineered	0.0949228	0.286703	GAPDH_Caution_RPPA	0.0257509
EMC3	55831	Unbiased	0.362781	GNF2_PTPN6_ssGSEA	0.0336615	0.0506387	CCDC113 (29070)_RNAseq	0.0210806
RUVBL1	8607	Unbiased	0.362738	SSMD_Confounders	0.084655	0.283972	KALRN (8997)_CN	0.0229841
PTPMT1	114971	Unbiased	0.362736	GSE45365_WT_VS_IFNAR_KO_BCELL_MCMV_INFECTION_DN_ssGSEA	0.0212154	0.224192	NHSL2 (340527)_RNAseq	0.0172402
AP1M1	8907	Related	0.362709	EMT_engineered	0.102961	0.150779	RPLP0 (6175)_RNAseq	0.0308745
FDXR	2232	Unbiased	0.36263	FDXR (2232)_RNAseq	0.078708	0.125515	GSE22432_MULTIPOTENT_PROGENITOR_VS_PDC_UP_ssGSEA	0.0199455
ARF4	378	Related	0.362615	ARF5 (381)_RNAseq	0.0743927	0.312989	ARF5 (381)_RNAseq	0.0641968
ZNF654	55279	Unbiased	0.362558	QDPR (P09417)_proteomics	0.0222845	0.176481	RB1CC1 (9821)_RNAseq	0.0325072
JAK2	3717	Unbiased	0.362442	KASLER_HDAC7_TARGETS_2_UP_ssGSEA	0.0397599	0.145316	C11orf74 (119710)_RNAseq	0.0219203
SF3B4	10262	Related	0.362313	SF3B4 (10262)_CN	0.0823277	0.615369	SF3B4 (10262)_CN	0.199613
EXOSC8	11340	Related	0.362167	EXOSC8 (11340)_CN	0.187845	0.263132	EXOSC8 (11340)_RNAseq	0.0493601
HSD17B12	51144	Unbiased	0.362165	FADS2 (9415)_RNAseq	0.0267528	-0.0856568	MIR1302.8_RRBS	0.143744
GSTP1	2950	Unbiased	0.362133	SNX5 (Q9Y5X3)_proteomics	0.0547738	0.056288	ICHIBA_GRAFT_VERSUS_HOST_DISEASE_35D_DN_ssGSEA	0.0277852
ZNF652	22834	Unbiased	0.362113	PDCD4 (27250)_RNAseq	0.0641556	0.349503	GPRIN2 (9721)_CN	0.031853
PFAS	5198	Unbiased	0.361944	SCHIP1 (29970)_RNAseq	0.0285606	0.316898	LDHB (3945)_RNAseq	0.0238623
CMIP	80790	Unbiased	0.361859	TLE1_RRBS	0.0294454	0.0928077	PARVB.2_RRBS	0.0510339
EPHA2	1969	Unbiased	0.361847	GO_GLAND_DEVELOPMENT_ssGSEA	0.0366548	0.138149	SHARMA_PILOCYTIC_ASTROCYTOMA_LOCATION_DN_ssGSEA	0.0212763
SSB	6741	Unbiased	0.3616	GPR161 (23432)_RNAseq	0.0609351	0.27858	TMEM154 (201799)_RNAseq	0.0209448
RBM17	84991	Unbiased	0.361446	DIP2C (22982)_CN	0.086941	0.319867	chr10p14_ssGSEA	0.0189236
TIMM22	29928	Unbiased	0.361365	CHCHD5 (84269)_RNAseq	0.0377175	0.157505	ARAP1.1_RRBS	0.075424
SLC39A7	7922	Unbiased	0.361356	BAG3 (9531)_RNAseq	0.0697425	0.341012	SLC30A7 (148867)_RNAseq	0.0222131
CPT1A	1374	Unbiased	0.361235	LRP5 (4041)_CN	0.0778803	0.310236	GO_MAMMARY_GLAND_EPITHELIAL_CELL_PROLIFERATION_ssGSEA	0.0420816
HSD17B7	51478	Unbiased	0.361228	AGAP6 (414189)_CN	0.0348894	0.107445	MXRA7_RRBS	0.026662
PREX1	57580	Unbiased	0.361167	PREX1 (57580)_RNAseq	0.0747967	0.102317	GO_LENS_MORPHOGENESIS_IN_CAMERA_TYPE_EYE_ssGSEA	0.0166517
DNTTIP2	30836	Unbiased	0.361104	GSE339_CD8POS_VS_CD4CD8DN_DC_UP_ssGSEA	0.0459365	0.207036	SSMD_Confounders	0.0902595
SRPRA	6734	Related	0.36093	HSPA8 (3312)_CN	0.219921	0.36193	RPS25 (6230)_CN	0.0937635
TSEN54	283989	Related	0.360926	CPSF1 (29894)_RNAseq	0.0769919	0.153086	CPSF1 (29894)_RNAseq	0.0547769
CNIH2	254263	Unbiased	0.360876	ORAOV1 (220064)_CN	0.0462526	0.154328	ITFG1 (81533)_RNAseq	0.0295672
GAK	2580	Unbiased	0.360662	DNAJC6 (9829)_RNAseq	0.0884287	0.332015	CCDC114 (93233)_RNAseq	0.0559164
UGCG	7357	Unbiased	0.360657	MMP16 (4325)_RNAseq	0.0354688	0.26652	EFTUD2 (9343)_RNAseq	0.0191964
NAT10	55226	Unbiased	0.360541	SSMD_Confounders	0.0175501	0.351051	NAT10 (55226)_RNAseq	0.0343148
REEP4	80346	Related	0.360325	REEP3 (221035)_RNAseq	0.448151	0.0895813	EZH2 (2146)_RNAseq	0.0498719
CITED2	10370	Unbiased	0.360294	GO_HEAD_MORPHOGENESIS_ssGSEA	0.0652999	0.176052	GO_MICROFILAMENT_MOTOR_ACTIVITY_ssGSEA	0.0320119
SF3B6	51639	Unbiased	0.360236	RNF144A (9781)_RNAseq	0.0367182	0.380532	ITSN2 (50618)_CN	0.0269863
IKBKB	3551	Related	0.360065	multiple_myeloma_disease_Lin	0.110598	0.149131	RHOA (387)_RNAseq	0.0419065
DGCR8	54487	Related	0.360014	DGCR8 (54487)_CN	0.179194	0.214308	DGCR8 (54487)_CN	0.0540791
EIF3F	8665	Related	0.359994	EIF3F (8665)_CN	0.171109	0.4365	EIF3F (8665)_CN	0.179999
AHCYL1	10768	Unbiased	0.359933	GO_REGULATION_OF_HAIR_CYCLE_ssGSEA	0.0313321	0.423139	KLHDC7A (127707)_RNAseq	0.0809076
RAD21	5885	Unbiased	0.359929	SLC8A3 (6547)_RNAseq	0.0157551	0.462572	PHLDB1 (23187)_RNAseq	0.0384651
UMPS	7372	Related	0.359849	haematopoietic_and_lymphoid_tissue_primary_tissue_Lin	0.0884134	0.119596	PLA2G12A (81579)_RNAseq	0.0287395
INPPL1	3636	Unbiased	0.359837	NPR2 (P20594)_proteomics	0.0401291	0.414611	MODY_HIPPOCAMPUS_NEONATAL_ssGSEA	0.0434316
FLVCR1	28982	Unbiased	0.359753	GO_PROSTATE_GLAND_DEVELOPMENT_ssGSEA	0.111903	0.151817	LINC00536 (100859921)_CN	0.0152737
POLR2J	5439	Related	0.359572	POLR2J (5439)_CN	0.0488735	0.445298	POLR2J (5439)_CN	0.154622
ATP5PB	515	Related	0.359332	EMT_engineered	0.671659	0.0290356	EMT_engineered	0.603942
BAMBI	25805	Unbiased	0.3593	GO_LOW_DENSITY_LIPOPROTEIN_PARTICLE_REMODELING_ssGSEA	0.154376	0.29412	GO_MEMBRANE_LIPID_CATABOLIC_PROCESS_ssGSEA	0.0488156
EIF4A1	1973	Related	0.359242	EIF4A2 (1974)_RNAseq	0.157572	0.289732	EIF4A2 (1974)_RNAseq	0.06564
KIF18B	146909	Unbiased	0.359105	EMP3 (2014)_RNAseq	0.0372438	0.269055	CHRAC1 (Q9NRG0)_proteomics	0.0495173
BCL2L2	599	Unbiased	0.358935	GSE9960_GRAM_NEG_VS_GRAM_POS_SEPSIS_PBMC_DN_ssGSEA	0.0249074	0.242827	C12orf76_RRBS	0.0267857
POLD4	57804	Unbiased	0.35891	ANO1 (55107)_CN	0.0662523	0.247903	SLC37A1 (54020)_RNAseq	0.0455164
MPDU1	9526	Related	0.358864	MTRF1L (54516)_RNAseq	0.0852885	0.319042	UBC (7316)_RNAseq	0.0884796
SMC3	9126	Related	0.358812	MXI1 (4601)_CN	0.109563	0.145446	RBM34 (23029)_CN	0.0315738
MAP2K1	5604	Unbiased	0.358637	BRAF (673)_MutHot	0.164882	0.193841	JIANG_AGING_CEREBRAL_CORTEX_UP_ssGSEA	0.04405
TFAP2B	7021	Unbiased	0.358558	TFAP2B (7021)_RNAseq	0.207656	0.103491	MT1F (4494)_RNAseq	0.0206618
TBCE	6905	Related	0.358544	TBCE (6905)_CN	0.215286	0.338588	TBCE (6905)_CN	0.0824443
HIST1H2BJ	8970	Unbiased	0.3585	KEGG_NATURAL_KILLER_CELL_MEDIATED_CYTOTOXICITY_ssGSEA	0.0455966	0.196291	GARGALOVIC_RESPONSE_TO_OXIDIZED_PHOSPHOLIPIDS_RED_DN_ssGSEA	0.0183904
SUPT7L	9913	Unbiased	0.358308	MODULE_3_ssGSEA	0.0250262	0.322397	BIOCARTA_G2_PATHWAY_ssGSEA	0.0308502
PDCD7	10081	Unbiased	0.358192	EXOC5 (10640)_CN	0.0308291	0.260053	LUI_THYROID_CANCER_PAX8_PPARG_DN_ssGSEA	0.022961
DCTN6	10671	Unbiased	0.35791	PAL_PRMT5_TARGETS_DN_ssGSEA	0.0548545	0.36742	BIOCARTA_ERYTH_PATHWAY_ssGSEA	0.042433
RPL5	6125	Unbiased	0.357152	ATP7B (540)_RNAseq	0.0396852	0.411867	SNORA66 (26782)_CN	0.0287145
STK24	8428	Unbiased	0.357094	LRRC8B (23507)_RNAseq	0.0195172	0.260252	NAKAMURA_ADIPOGENESIS_EARLY_UP_ssGSEA	0.0272403
DDX20	11218	Related	0.357075	WDR77 (79084)_CN	0.142321	0.124752	POU5F1 (5460)_RNAseq	0.0274299
ALG3	10195	Related	0.356812	multiple_myeloma_disease_Lin	0.169661	-0.00968278	TCTN3 (26123)_CN	0.0287156
SLBP	7884	Related	0.356656	TACC3 (10460)_CN	0.217466	0.141535	HIST1H2BC (8347)_RNAseq	0.0935073
PARVA	55742	Related	0.356626	PARVB (29780)_RNAseq	0.236827	-0.042051	ELAVL1 (1994)_CN	0.0456091
VCL	7414	Unbiased	0.356517	MORF_KDR_ssGSEA	0.0492817	0.280436	SLC9A7_RRBS	0.0468396
LSM5	23658	Unbiased	0.356384	CHICAS_RB1_TARGETS_SENESCENT_ssGSEA	0.0228859	0.555956	SSMD_Confounders	0.206949
TAF1B	9014	Related	0.356238	TAF1B (9014)_CN	0.16964	0.116194	NEDD4 (4734)_RNAseq	0.0309601
RPP14	11102	Unbiased	0.356224	BIOCARTA_TCAPOPTOSIS_PATHWAY_ssGSEA	0.0296496	0.381658	chr3p22_ssGSEA	0.0186843
ARID1A	8289	Unbiased	0.356207	ONO_AML1_TARGETS_DN_ssGSEA	0.0326647	0.254317	GO_TCTN_B9D_COMPLEX_ssGSEA	0.0146647
SCFD1	23256	Related	0.356119	SEC23A (10484)_CN	0.159805	0.327741	SEC24D (9871)_RNAseq	0.0619415
BRCA2	675	Related	0.356103	BRCA2 (675)_CN	0.155409	0.142296	RHNO1 (83695)_RNAseq	0.0203569
ADSL	158	Related	0.356064	EMT_engineered	0.102622	0.46602	EMT_engineered	0.245448
SMG7	9887	Unbiased	0.356011	SF3A2 (Q15428)_proteomics	0.0147023	0.300736	ELVIDGE_HYPOXIA_UP_ssGSEA	0.0364493
MGRN1	23295	Unbiased	0.356009	ANGPTL4 (51129)_RNAseq	0.0307276	0.0847956	MIR1229_RRBS	0.0280002
ABCF1	23	Related	0.355932	ITPR3 (3710)_CN	0.0877875	0.201508	PPP1R18 (170954)_CN	0.0509518
LCN1	3933	Unbiased	0.355922	chr9q34_ssGSEA	0.0316646	0.050123	C17orf47 (284083)_RNAseq	0.0270563
SLC16A3	9123	Unbiased	0.355853	SLC16A1 (6566)_RNAseq	0.275094	0.297308	SLC9A9 (285195)_RNAseq	0.0364823
PMVK	10654	Unbiased	0.355666	REACTOME_MYD88_MAL_CASCADE_INITIATED_ON_PLASMA_MEMBRANE_ssGSEA	0.0267433	0.115059	SLC35C1.1_RRBS	0.0148797
JTB	10899	Unbiased	0.355299	ZMYND11 (10771)_RNAseq	0.0820163	0.103097	POLN (353497)_RNAseq	0.0300892
ALAS1	211	Related	0.355232	haematopoietic_and_lymphoid_tissue_primary_tissue_Lin	0.147559	0.108105	ZFYVE26 (23503)_CN	0.026811
NCL	4691	Related	0.35522	CDKN1A (1026)_RNAseq	0.118667	0.40777	LRRK2 (120892)_RNAseq	0.0417669
NUP62	23636	Unbiased	0.35507	CGB7 (94027)_CN	0.0503268	0.0702798	BAX (581)_RNAseq	0.0227282
TINF2	26277	Related	0.355	SYCP2 (10388)_RNAseq	0.0367747	0.17877	TAGLN (6876)_RNAseq	0.055816
ZNF335	63925	Related	0.354942	ZNF335 (63925)_CN	0.296826	0.184439	RBBP5 (5929)_CN	0.112635
TTC1	7265	Unbiased	0.354787	HMMR (3161)_RNAseq	0.0249844	0.400784	GSE37301_LYMPHOID_PRIMED_MPP_VS_CD4_TCELL_UP_ssGSEA	0.030964
RSAD1	55316	Unbiased	0.354766	GSE20727_ROS_INH_VS_ROS_INH_AND_DNFB_ALLERGEN_TREATED_DC_UP_ssGSEA	0.0436395	-0.0138955	ZNF438 (220929)_RNAseq	0.0244024
ZFP64	55734	Unbiased	0.354667	VALK_AML_CLUSTER_5_ssGSEA	0.0522544	0.0475727	PLAC8L1 (153770)_RNAseq	0.0203854
EMC8	10328	Unbiased	0.354612	GSE37301_HEMATOPOIETIC_STEM_CELL_VS_MULTIPOTENT_PROGENITOR_DN_ssGSEA	0.0425733	0.204842	ZNF749_RRBS	0.0414287
PLK1	5347	Related	0.354581	EEF1A2 (1917)_RNAseq	0.0685418	0.483141	DCTN5 (84516)_CN	0.0842827
ACTL6A	86	Unbiased	0.354577	NLGN1 (22871)_CN	0.0313593	0.493765	GO_POSITIVE_REGULATION_OF_G_PROTEIN_COUPLED_RECEPTOR_PROTEIN_SIGNALING_PATHWAY_ssGSEA	0.0215096
MEA1	4201	Unbiased	0.354548	DNAAF3 (352909)_RNAseq	0.0623439	0.270782	HHAT (55733)_RNAseq	0.0272334
CEBPA	1050	Unbiased	0.354523	WANG_CLASSIC_ADIPOGENIC_TARGETS_OF_PPARG_ssGSEA	0.0765018	0.402709	ASGR2 (433)_RNAseq	0.0474494
AP2S1	1175	Related	0.354465	RPS6KA1 (6195)_RNAseq	0.102957	0.286045	JUN (3725)_RNAseq	0.0439276
CCDC47	57003	Related	0.35446	EGFR (1956)_RNAseq	0.0433025	0.146419	LMNA (4000)_RNAseq	0.0556776
USP8	9101	Unbiased	0.354371	DAPK2 (23604)_CN	0.0228656	0.376873	LMAN1 (3998)_RNAseq	0.0259019
PPAT	5471	Unbiased	0.35437	JOHANSSON_BRAIN_CANCER_EARLY_VS_LATE_DN_ssGSEA	0.030754	0.29799	SNRNP40_RRBS	0.0247685
POLR3B	55703	Related	0.354222	ALDH1A3 (220)_RNAseq	0.0399901	0.103595	TOP1 (P11387)_proteomics	0.0207195
BRIP1	83990	Unbiased	0.354162	ALDH2 (217)_RNAseq	0.0387955	0.187252	PRKCQ (Q04759)_proteomics	0.0400171
GOLPH3L	55204	Related	0.353996	PSMD4 (5710)_CN	0.243366	0.00285796	COPG2 (26958)_RNAseq	0.0588856
HMGCS1	3157	Unbiased	0.353981	SSMD_Confounders	0.063171	0.272578	KRAS.LUNG.BREAST_UP.V1_DN_ssGSEA	0.0155834
SP1	6667	Related	0.353978	TUBA1A (7846)_RNAseq	0.0254817	0.297461	TPM1 (7168)_RNAseq	0.0488668
BUD31	8896	Unbiased	0.353947	CDHR3 (222256)_CN	0.0163852	0.624032	NIKOLSKY_BREAST_CANCER_7Q21_Q22_AMPLICON_ssGSEA	0.0646937
SEC13	6396	Related	0.353917	SEC13 (6396)_CN	0.155179	0.40869	SEC13 (6396)_RNAseq	0.106682
DHX16	8449	Unbiased	0.353898	chr6p22_ssGSEA	0.0159877	0.327503	MRPS18B (28973)_RNAseq	0.0301169
NAF1	92345	Unbiased	0.353887	UACA (55075)_RNAseq	0.0226541	0.0400555	LOC102724094_RRBS	0.0268981
PSMC4	5704	Related	0.353827	PSMC4 (5704)_CN	0.148489	0.513594	PSMC4 (5704)_CN	0.2123
AP1B1	162	Related	0.35382	AP2B1 (163)_RNAseq	0.16609	0.0706283	HLA-DRB1 (3123)_CN	0.0204394
BCCIP	56647	Unbiased	0.35379	GO_NEGATIVE_REGULATION_OF_PROTEIN_OLIGOMERIZATION_ssGSEA	0.0159004	0.425386	PTCHD4 (442213)_RNAseq	0.0595323
POLR2J	5439	Unbiased	0.353697	SSMD_Confounders	0.0974968	0.487909	chr7q22_ssGSEA	0.0424207
TIMM22	29928	Related	0.353696	EMT_engineered	0.480133	-0.0324366	EMT_engineered	0.502484
SART3	9733	Unbiased	0.353694	SART3 (9733)_RNAseq	0.0368748	0.461953	SART3 (9733)_RNAseq	0.074077
AFDN	4301	Unbiased	0.353667	RPGRIP1 (57096)_RNAseq	0.0226662	0.266801	HERNANDEZ_ABERRANT_MITOSIS_BY_DOCETACEL_4NM_DN_ssGSEA	0.043901
ADSS	159	Related	0.353661	haematopoietic_and_lymphoid_tissue_primary_tissue_Lin	0.158765	0.138184	HSPA4 (3308)_RNAseq	0.06189
SKA3	221150	Unbiased	0.353441	UEVLD (55293)_RNAseq	0.0442198	0.470334	GO_ESTABLISHMENT_OF_ENDOTHELIAL_BARRIER_ssGSEA	0.0570917
PSMB4	5692	Unbiased	0.353339	PEBP4_RRBS	0.0466081	0.511757	SSMD_Confounders	0.287614
USB1	79650	Unbiased	0.353239	GSE19888_ADENOSINE_A3R_INH_VS_ACT_IN_MAST_CELL_UP_ssGSEA	0.0595471	-0.0144155	IQCA1 (79781)_RNAseq	0.0562208
CD3EAP	10849	Related	0.353057	CD3EAP (10849)_CN	0.108862	0.11654	NUP155_RRBS	0.0296314
DIS3	22894	Related	0.35302	DIS3 (22894)_CN	0.211989	0.264785	EGFR (1956)_RNAseq	0.0378907
CRK	1398	Related	0.352855	CRKL (1399)_CN	0.0720769	0.327325	RRAS (6237)_RNAseq	0.0811241
DYNC1LI2	1783	Unbiased	0.352798	TACSTD2 (4070)_RNAseq	0.0456761	0.0645221	FAM229B (619208)_RNAseq	0.0385042
MCM3AP	8888	Unbiased	0.352748	S100B (6285)_CN	0.0850714	0.353957	ANO6 (196527)_MutMis	0.0875133
DUSP22	56940	Unbiased	0.352724	IRF4 (3662)_RNAseq	0.0725936	0.0928161	PRELP (5549)_RNAseq	0.0416604
FDPS	2224	Unbiased	0.352714	HMGCS1 (3157)_RNAseq	0.0294473	0.298418	TERAMOTO_OPN_TARGETS_CLUSTER_1_ssGSEA	0.0257985
RBM18	92400	Related	0.352709	CAPZA2 (830)_CN	0.243865	0.000528175	EPHA3 (P29320)_proteomics	0.108242
FANCL	55120	Unbiased	0.352588	BIOCARTA_FMLP_PATHWAY_ssGSEA	0.0397146	0.18514	GO_REGULATION_OF_SKELETAL_MUSCLE_CELL_DIFFERENTIATION_ssGSEA	0.0158219
PAX5	5079	Related	0.352339	ID3 (Q02535)_proteomics	0.103857	0.0732989	LEF1 (51176)_RNAseq	0.0433148
BRIX1	55299	Unbiased	0.352081	GOLPH3 (64083)_RNAseq	0.0673853	0.580496	SSMD_Confounders	0.0875778
TSC2	7249	Related	0.351999	RPS6KA1 (6195)_RNAseq	0.0862149	0.378233	EMT_engineered	0.0687068
IL6ST	3572	Unbiased	0.35199	KLEIN_PRIMARY_EFFUSION_LYMPHOMA_UP_ssGSEA	0.0332841	0.390153	KAN_RESPONSE_TO_ARSENIC_TRIOXIDE_ssGSEA	0.0215751
KPTN	11133	Unbiased	0.351982	GSE17721_CTRL_VS_CPG_4H_BMDC_DN_ssGSEA	0.0438669	0.348221	GPR143 (4935)_RNAseq	0.0178132
WDHD1	11169	Unbiased	0.351945	chr14q23_ssGSEA	0.0261277	0.207879	GSE2770_IL12_ACT_VS_ACT_CD4_TCELL_48H_UP_ssGSEA	0.0177818
DOCK7	85440	Related	0.351886	EMT_engineered	0.101826	0.150667	IFI16 (3428)_RNAseq	0.0414414
NFYC	4802	Unbiased	0.351733	MIR30E (407034)_CN	0.0433551	0.0161828	ZC2HC1A (51101)_RNAseq	0.0306547
TOGARAM1	23116	Unbiased	0.351467	GSE22886_NAIVE_CD8_TCELL_VS_NEUTROPHIL_UP_ssGSEA	0.035808	0.00700113	ZNF451.1_RRBS	0.134708
GRAP	10750	Unbiased	0.351385	MYH8 (4626)_CN	0.0541092	0.247142	MAP4K5 (11183)_RNAseq	0.0306487
NOP2	4839	Related	0.351368	H2AFJ (55766)_CN	0.0963554	0.30255	ENO2 (2026)_CN	0.0698528
AP2S1	1175	Unbiased	0.351342	DST (667)_RNAseq	0.0198311	0.294081	BEND6 (221336)_RNAseq	0.0176558
DDX10	1662	Related	0.35113	HSPA8 (3312)_CN	0.056318	0.446408	HSPA8 (3312)_CN	0.131188
ANLN	54443	Related	0.350963	TPM1_RRBS	0.0562366	0.327804	PPP5C (5536)_RNAseq	0.0260843
MED6	10001	Unbiased	0.350832	chr14q24_ssGSEA	0.0452968	0.274171	MODULE_418_ssGSEA	0.0185151
SF3B3	23450	Unbiased	0.350751	chr16q23_ssGSEA	0.0458091	0.437152	TXNL4B (54957)_CN	0.0443847
USP14	9097	Related	0.350731	PSMD9 (5715)_CN	0.0734638	0.0699924	PSMD9 (5715)_CN	0.0449946
RPL19	6143	Related	0.350611	RPL19 (6143)_CN	0.0888325	0.364848	RPL19 (6143)_CN	0.216224
RINT1	60561	Unbiased	0.350561	GO_REGULATION_OF_ACTIN_NUCLEATION_ssGSEA	0.062078	0.282605	PRMT2 (3275)_RNAseq	0.0533247
MPHOSPH8	54737	Unbiased	0.350512	PRRG3_RRBS	0.0445625	0.20112	DSE.2_RRBS	0.0287435
PREX1	57580	Related	0.350382	RHOG (391)_RNAseq	0.119598	0.126503	EMT_engineered	0.0428891
SCX	642658	Unbiased	0.350293	POR (5447)_RNAseq	0.0515598	0.31602	RNH1 (P13489)_proteomics	0.0295453
AHCY	191	Unbiased	0.350268	GJA1 (2697)_RNAseq	0.0313616	0.11047	GO_GASTRULATION_WITH_MOUTH_FORMING_SECOND_ssGSEA	0.0213984
FTSJ3	117246	Unbiased	0.350248	MSI2 (124540)_CN	0.0300942	0.34419	FTSJ3 (117246)_RNAseq	0.0776437
SPINT2	10653	Related	0.35023	EMT_engineered	0.155286	0.194601	ITPRIPL1 (150771)_RNAseq	0.0366864
E4F1	1877	Unbiased	0.35003	chr16p13_ssGSEA	0.0402216	0.208487	BRWD1 (54014)_RNAseq	0.0268865
ARPC4	10093	Unbiased	0.349975	GO_PROTEIN_KINASE_C_BINDING_ssGSEA	0.0178101	0.173061	FOXN1_RRBS	0.0212536
H2AFZ	3015	Related	0.349973	LMNA (4000)_RNAseq	0.064157	0.254308	LMNA (4000)_RNAseq	0.0312766
SIVA1	10572	Related	0.349919	PCNA (5111)_CN	0.0799202	0.170082	CDKN2A (1029)_CN	0.0786926
FOXK1	221937	Unbiased	0.349911	MIR4260_RRBS	0.0411848	0.292841	HTR2A (3356)_RNAseq	0.0241089
WBP11	51729	Related	0.34986	WBP11 (51729)_CN	0.16743	0.444554	WBP11 (51729)_CN	0.298219
MEF2D	4209	Unbiased	0.349808	MEF2D (4209)_RNAseq	0.065308	0.336178	GIPC1 (10755)_RNAseq	0.0548998
CFAP20	29105	Related	0.349802	LRRK2 (120892)_RNAseq	0.106898	0.273744	Ewing_sarcoma_disease_subtype_I_Lin	0.025452
METAP2	10988	Related	0.349797	haematopoietic_and_lymphoid_tissue_primary_tissue_Lin	0.0589997	0.315682	ACADVL (37)_CN	0.0433326
TLK2	11011	Unbiased	0.34971	TMEM229B (161145)_RNAseq	0.022611	0.287684	Akt_RPPA	0.0224926
PPP6C	5537	Unbiased	0.349621	DENND5A (23258)_RNAseq	0.0292659	0.369705	MIA (8190)_RNAseq	0.0260696
USP7	7874	Related	0.349617	MDM2 (4193)_RNAseq	0.113536	0.552066	MDM2 (4193)_RNAseq	0.25293
PTPN1	5770	Unbiased	0.349615	P4HA2 (8974)_RNAseq	0.0163169	0.339233	NAM_FXYD5_TARGETS_DN_ssGSEA	0.0403511
URI1	8725	Related	0.349472	RUVBL2 (10856)_CN	0.0790537	0.42952	URI1 (8725)_CN	0.165172
DCPS	28960	Unbiased	0.349253	C2CD4D (100191040)_RNAseq	0.0309605	0.423699	SMU1 (55234)_RNAseq	0.027002
RACGAP1	29127	Related	0.349166	RACGAP1 (29127)_CN	0.0864839	0.219376	MPG (4350)_RNAseq	0.0238991
SMU1	55234	Unbiased	0.349118	SSMD_Confounders	0.054848	0.476559	DNAJA1 (3301)_CN	0.0662582
RPP14	11102	Related	0.34876	RPP14 (11102)_CN	0.121586	0.345373	LIMD1 (8994)_CN	0.0852205
PSMB7	5695	Related	0.348758	MYO1E (4643)_RNAseq	0.0772296	0.328836	PSMB7 (5695)_CN	0.0929097
TSEN2	80746	Related	0.348756	TSEN2 (80746)_CN	0.235849	-0.0449055	CPSF4 (O95639)_proteomics	0.0399847
WSB2	55884	Unbiased	0.348752	DLG2 (1740)_RNAseq	0.0327854	0.33865	PRUNE2 (158471)_RNAseq	0.0392187
MED16	10025	Unbiased	0.348706	PID_BCR_5PATHWAY_ssGSEA	0.0485714	0.322359	SPIRE2_RRBS	0.0250026
DCLRE1B	64858	Unbiased	0.348695	LIG4 (P49917)_proteomics	0.0185589	0.15193	GO_PURINERGIC_RECEPTOR_SIGNALING_PATHWAY_ssGSEA	0.022987
VIRMA	25962	Unbiased	0.348673	KIAA1429 (25962)_CN	0.0491685	0.293648	NSUN5 (55695)_RNAseq	0.0369657
C19orf53	28974	Related	0.348648	haematopoietic_and_lymphoid_tissue_primary_tissue_Lin	0.0973038	0.294242	MTHFD1 (4522)_CN	0.0586253
EPRS	2058	Unbiased	0.348633	HHIPL2 (79802)_CN	0.0279927	0.238242	GSE37605_C57BL6_VS_NOD_FOXP3_FUSION_GFP_TREG_UP_ssGSEA	0.0261209
RNF139	11236	Unbiased	0.34834	RNF139 (11236)_RNAseq	0.0430969	0.172871	TPST1 (8460)_RNAseq	0.0229423
CTTN	2017	Related	0.348234	CTTN (2017)_CN	0.145415	0.208511	MYH10 (4628)_RNAseq	0.0702357
CXXC1	30827	Unbiased	0.348196	HCAR2 (338442)_RNAseq	0.0313065	0.289279	ERCC1 (P07992-3)_proteomics	0.0238433
LCN1	3933	Related	0.348129	OBP2B (29989)_CN	0.128185	0.073484	KHK (3795)_RNAseq	0.0788798
PAK1IP1	55003	Unbiased	0.348101	EHLERS_ANEUPLOIDY_DN_ssGSEA	0.0241232	0.343764	SSMD_Confounders	0.0397188
UFC1	51506	Unbiased	0.347949	BHLHE40 (8553)_RNAseq	0.0178765	0.428895	CROONQUIST_IL6_DEPRIVATION_UP_ssGSEA	0.0578138
MED19	219541	Unbiased	0.347936	GO_LATERAL_MESODERM_DEVELOPMENT_ssGSEA	0.0364306	0.530634	TMEM132A (54972)_RNAseq	0.0360861
SOX6	55553	Related	0.347909	skin_disease_Lin	0.0690483	0.288733	EMT_engineered	0.121949
POLR2A	5430	Related	0.347794	POLR2A (5430)_CN	0.191069	0.533091	POLR2A (5430)_CN	0.315033
UVRAG	7405	Related	0.347779	UVRAG (7405)_CN	0.100406	0.141788	PABPC1 (26986)_RNAseq	0.029459
UBE2K	3093	Related	0.347691	MDM2 (4193)_RNAseq	0.116198	0.158137	EMT_engineered	0.0310675
WDR20	91833	Unbiased	0.347531	PAI-1_RPPA	0.0480946	0.355275	GO_POSITIVE_REGULATION_OF_ENDOTHELIAL_CELL_CHEMOTAXIS_ssGSEA	0.0519483
PSMC1	5700	Related	0.347529	PSMC1 (5700)_RNAseq	0.0672071	0.539164	PSMC1 (5700)_CN	0.261923
BRIX1	55299	Related	0.347478	BRIX1 (55299)_CN	0.118034	0.488879	BRIX1 (55299)_CN	0.243883
NEURL4	84461	Unbiased	0.347414	DNAJC27 (51277)_RNAseq	0.0510333	0.423353	PRRT3 (285368)_RNAseq	0.0903421
NDOR1	27158	Unbiased	0.347282	SSMD_Confounders	0.0360897	0.130325	ZHANG_ANTIVIRAL_RESPONSE_TO_RIBAVIRIN_DN_ssGSEA	0.0212799
DPM1	8813	Related	0.347225	DNAJA1_RRBS	0.0392993	0.268347	EMT_engineered	0.101807
AKT2	208	Unbiased	0.34721	SLC23A1 (9963)_RNAseq	0.0182046	0.346579	GO_NOSE_DEVELOPMENT_ssGSEA	0.0332351
DDOST	1650	Unbiased	0.347158	ECE1 (1889)_CN	0.024562	0.10473	LOC101927919_RRBS	0.014075
TSC1	7248	Unbiased	0.347112	GO_BRAIN_MORPHOGENESIS_ssGSEA	0.0286797	0.135932	RCOR1 (23186)_RNAseq	0.023209
ADRM1	11047	Unbiased	0.347041	WARTERS_RESPONSE_TO_IR_SKIN_ssGSEA	0.0462936	0.406658	MACAEVA_PBMC_RESPONSE_TO_IR_ssGSEA	0.14452
PXN	5829	Unbiased	0.346946	TBC1D9 (23158)_RNAseq	0.0268105	0.308664	GIT1_RRBS	0.0568122
TBP	6908	Related	0.346806	TBP (6908)_CN	0.215461	0.296299	RBPJ (3516)_RNAseq	0.0166338
AURKA	6790	Unbiased	0.346674	GAZDA_DIAMOND_BLACKFAN_ANEMIA_ERYTHROID_DN_ssGSEA	0.0180081	0.274658	GO_RESPONSE_TO_LIGHT_STIMULUS_ssGSEA	0.0152553
SAP30BP	29115	Related	0.346629	H3F3B (3021)_CN	0.168339	0.305654	H3F3B (3021)_RNAseq	0.0583359
ALDOA	226	Unbiased	0.346574	ALDOC (230)_RNAseq	0.0387811	0.262583	CELF1 (G5EA30)_proteomics	0.0313224
HNRNPL	3191	Unbiased	0.346549	CYP2G1P (22952)_CN	0.0270147	0.400851	chr19q12_ssGSEA	0.0840148
CALR	811	Unbiased	0.346522	OSTN.AS1_RRBS	0.0305668	0.18523	PLK2 (10769)_RNAseq	0.0240167
LMNB1	4001	Unbiased	0.346433	SENESE_HDAC3_TARGETS_DN_ssGSEA	0.0252544	0.3218	TCEAL2 (140597)_RNAseq	0.0276628
SRPRB	58477	Unbiased	0.346307	ATR (545)_CN	0.0267063	0.336458	NOMO2 (283820)_RNAseq	0.0183243
LYL1	4066	Unbiased	0.346154	WDR63 (126820)_RNAseq	0.0563427	0.379349	GO_ESTABLISHMENT_OR_MAINTENANCE_OF_EPITHELIAL_CELL_APICAL_BASAL_POLARITY_ssGSEA	0.075669
DHDDS	79947	Unbiased	0.346153	LOC400736 (400736)_CN	0.0311793	0.409415	HILPDA (29923)_RNAseq	0.0587093
SHOC2	8036	Unbiased	0.346115	NRAS (4893)_MutHot	0.189535	0.206307	NRAS (4893)_MutHot	0.0432955
CHD8	57680	Unbiased	0.346015	JAZAG_TGFB1_SIGNALING_VIA_SMAD4_UP_ssGSEA	0.0173444	0.37049	RPS27L (51065)_RNAseq	0.023938
ZNF789	285989	Unbiased	0.345989	MINGUEZ_LIVER_CANCER_VASCULAR_INVASION_UP_ssGSEA	0.0237719	0.211977	LUC7L3_RRBS	0.065547
METTL2B	55798	Unbiased	0.345972	PECAM1 (5175)_CN	0.025969	0.0485438	RHO (6010)_RNAseq	0.0204125
CHMP3	51652	Unbiased	0.34594	GO_REGULATION_OF_CELLULAR_RESPONSE_TO_VASCULAR_ENDOTHELIAL_GROWTH_FACTOR_STIMULUS_ssGSEA	0.0681035	0.29288	GO_NECROPTOTIC_PROCESS_ssGSEA	0.0288323
GTF2A1	2957	Unbiased	0.3459	ESD (2098)_RNAseq	0.0227277	0.16083	AP4S1 (11154)_RNAseq	0.0309151
PSMC2	5701	Related	0.345836	PSMC2 (5701)_CN	0.14859	0.539262	PSMC2 (5701)_CN	0.345778
POLA2	23649	Unbiased	0.345729	KEGG_CARDIAC_MUSCLE_CONTRACTION_ssGSEA	0.0256065	0.172666	GSE5142_CTRL_VS_HTERT_TRANSDUCED_CD8_TCELL_EARLY_PASSAGE_CLONE_DN_ssGSEA	0.0208152
RPL4	6124	Related	0.345622	SHC4 (399694)_RNAseq	0.108072	0.349526	RPL4 (6124)_CN	0.101425
COL1A1	1277	Unbiased	0.345617	GO_OSTEOBLAST_DIFFERENTIATION_ssGSEA	0.0238861	0.269002	GO_AORTA_DEVELOPMENT_ssGSEA	0.0418488
MED30	90390	Unbiased	0.345543	SSMD_Confounders	0.0622685	0.447124	MED30 (90390)_RNAseq	0.0920478
DDI2	84301	Unbiased	0.345542	GO_POSITIVE_REGULATION_OF_RECEPTOR_BIOSYNTHETIC_PROCESS_ssGSEA	0.0245685	0.184485	GPR45 (11250)_RNAseq	0.0230333
CDIPT	10423	Unbiased	0.345446	ANTXR1 (84168)_RNAseq	0.017354	0.223196	SLITRK6 (84189)_RNAseq	0.0157381
CHML	1122	Related	0.345424	CHM (1121)_CN	0.241377	0.0658251	RAB5A (5868)_RNAseq	0.0555374
CPED1	79974	Unbiased	0.345127	FAM78B (149297)_RNAseq	0.0412977	0.198654	SSMD_Confounders	0.158888
NUDC	10726	Unbiased	0.345042	ARID1A (8289)_CN	0.0454365	0.0654953	RAB38 (23682)_CN	0.0420014
IFNA21	3452	Related	0.344968	IFNA2 (3440)_CN	0.132409	0.123246	SOCS3_RRBS	0.0456505
HIST1H2AE	3012	Unbiased	0.34496	GO_PTERIDINE_CONTAINING_COMPOUND_METABOLIC_PROCESS_ssGSEA	0.0224308	0.109445	DELASERNA_MYOD_TARGETS_DN_ssGSEA	0.0203864
ATL2	64225	Related	0.344957	ATL3 (25923)_RNAseq	0.123139	0.0349757	PDIA3 (2923)_RNAseq	0.0392262
MNAT1	4331	Related	0.344812	MNAT1 (4331)_CN	0.154521	0.175347	EEF1A1 (1915)_RNAseq	0.0247814
URI1	8725	Unbiased	0.344802	RPL28 (6158)_RNAseq	0.0606641	0.449272	KIAA0355 (9710)_CN	0.035371
TRAF6	7189	Unbiased	0.344788	GSE42088_UNINF_VS_LEISHMANIA_INF_DC_24H_DN_ssGSEA	0.0235129	0.238529	GO_PEPTIDYL_CYSTEINE_MODIFICATION_ssGSEA	0.0271075
TTF1	7270	Unbiased	0.344767	BRD3 (Q15059)_proteomics	0.0229015	0.0387411	ZBTB1_RRBS	0.023206
DHX29	54505	Unbiased	0.344662	LOC101928160_RRBS	0.0229301	0.0489908	CALR3 (125972)_RNAseq	0.0148981
ELP2	55250	Related	0.344565	ELP2 (55250)_CN	0.0721414	0.16036	HNF4A_RRBS	0.0356618
PSMA7	5688	Related	0.344446	PSMA7 (5688)_CN	0.13564	0.573315	PSMA7 (5688)_RNAseq	0.148184
RAD50	10111	Unbiased	0.344332	CCNG1 (900)_RNAseq	0.0247145	0.224439	COLLER_MYC_TARGETS_UP_ssGSEA	0.0298756
SMARCE1	6605	Unbiased	0.344269	MBNL3 (55796)_RNAseq	0.0240833	0.393504	SMARCA1 (6594)_RNAseq	0.0418528
CDC73	79577	Related	0.343903	CDC73 (79577)_CN	0.139509	0.2632	CDC73 (79577)_RNAseq	0.10344
STAG1	10274	Unbiased	0.343839	GSE29949_MICROGLIA_BRAIN_VS_CD8_POS_DC_SPLEEN_DN_ssGSEA	0.0457984	0.409785	GO_REGULATION_OF_MONONUCLEAR_CELL_MIGRATION_ssGSEA	0.0243355
WDR1	9948	Related	0.343772	ACTB (60)_CN	0.110322	0.224862	ANLN (54443)_CN	0.0341272
ZNF793	390927	Related	0.343666	ZNF565 (147929)_CN	0.0766929	0.0144617	ZNF436 (80818)_CN	0.0160968
ABCF1	23	Unbiased	0.343624	GSE14000_4H_VS_16H_LPS_DC_DN_ssGSEA	0.0238743	0.270281	ABCF1 (23)_RNAseq	0.0487894
FAM210A	125228	Unbiased	0.343619	LDLRAD4 (753)_CN	0.0282764	0.150209	SUCLG2 (8801)_RNAseq	0.0214886
ATP1A1	476	Related	0.343591	ATP1A3 (478)_RNAseq	0.200296	0.39378	A2M (2)_RNAseq	0.0439085
UVRAG	7405	Unbiased	0.343582	PAAF1 (80227)_RNAseq	0.0396026	0.299989	HTRA1 (5654)_RNAseq	0.0271888
PPM1G	5496	Unbiased	0.343481	PHLDA3 (23612)_RNAseq	0.0369051	0.162894	MTBP (27085)_RNAseq	0.0221765
KIF22	3835	Related	0.343414	FOXE1 (2304)_CN	0.0386422	0.256122	STX18 (53407)_RNAseq	0.0867755
RRN3	54700	Related	0.343189	ALDOA (226)_CN	0.180281	0.276511	RPL22L1 (200916)_RNAseq	0.0462802
SNRPB2	6629	Related	0.343055	SNRPA1 (6627)_RNAseq	0.0729096	0.509518	SNRPB2 (6629)_RNAseq	0.151419
PFN1	5216	Related	0.342939	PFN2 (5217)_RNAseq	0.17265	0.25616	UBA52 (7311)_RNAseq	0.0592278
SEC23IP	11196	Related	0.342649	kidney_primary_tissue_Lin	0.0789324	0.215457	COL7A1_RRBS	0.0352986
EIF3H	8667	Unbiased	0.342205	EIF3H (8667)_RNAseq	0.0456122	0.424764	EIF3H (8667)_RNAseq	0.0241091
TOMM20	9804	Unbiased	0.341938	ZNF14 (7561)_RNAseq	0.0940131	0.196609	SSMD_Confounders	0.136201
RFC2	5982	Related	0.341876	RFC2 (5982)_CN	0.171797	0.372657	RFC2 (5982)_CN	0.188089
WDR25	79446	Unbiased	0.341853	COMTD1 (118881)_RNAseq	0.0502985	0.255178	PU1_Q6_ssGSEA	0.034
GOSR2	9570	Unbiased	0.341805	STH (246744)_CN	0.0229152	0.154272	SNAI2 (6591)_RNAseq	0.0253643
WDR7	23335	Unbiased	0.341752	NMI (9111)_RNAseq	0.0535196	0.246272	GO_TRANSMISSION_OF_NERVE_IMPULSE_ssGSEA	0.0282882
MINOS1	440574	Unbiased	0.341743	GPRIN3 (285513)_RNAseq	0.0299609	0.29066	C1orf43 (25912)_RNAseq	0.0225589
TAF1D	79101	Related	0.341714	FEZ1 (9638)_CN	0.113232	0.347665	MYO1C (4641)_RNAseq	0.135312
MBD2	8932	Unbiased	0.341597	DOCK1 (1793)_RNAseq	0.0241027	0.422844	ARHGEF17 (9828)_RNAseq	0.040357
DYNLL1	8655	Related	0.341372	DYNLL2 (140735)_RNAseq	0.127853	0.329133	AMOTL2 (51421)_RNAseq	0.0523102
IRS1	3667	Unbiased	0.341355	GO_SUMO_TRANSFERASE_ACTIVITY_ssGSEA	0.231466	0.263374	UTS2R (2837)_RNAseq	0.0679615
SKP2	6502	Unbiased	0.341326	RB1 (5925)_RNAseq	0.024952	0.403624	Cyclin_E1_RPPA	0.0598725
ARHGAP11A	9824	Unbiased	0.341221	YAMANAKA_GLIOBLASTOMA_SURVIVAL_UP_ssGSEA	0.0235918	0.270432	YY2 (404281)_RNAseq	0.0194311
TGS1	96764	Unbiased	0.341213	LYN (4067)_CN	0.0398251	0.0400673	MYRIP (25924)_RNAseq	0.062723
CRTC3	64784	Related	0.341098	Melanoma_histology_II_Lin	0.139433	0.273879	MAPK8 (5599)_CN	0.0550336
RXRA	6256	Unbiased	0.34108	PLA2G16 (P53816)_proteomics	0.0270363	0.0285592	SSMD_Confounders	0.0830947
FFAR3	2865	Unbiased	0.341019	ZNF541 (84215)_CN	0.0153025	0.301715	GO_MORPHOGENESIS_OF_AN_EPITHELIAL_FOLD_ssGSEA	0.0225074
IDH3A	3419	Unbiased	0.341017	NNT (23530)_RNAseq	0.0451529	0.245663	B4GALNT2.1_RRBS	0.0126096
CPSF2	53981	Related	0.340957	PAPOLA (10914)_CN	0.115164	0.317842	RBM5 (10181)_RNAseq	0.0654442
EIF1	10209	Related	0.340955	EIF1B (10289)_RNAseq	0.209609	0.199969	CORO1A (11151)_RNAseq	0.0317563
COPA	1314	Related	0.340952	NCSTN (23385)_CN	0.036743	0.311105	NCSTN (23385)_CN	0.027942
U2AF2	11338	Unbiased	0.340922	SSMD_Confounders	0.0670009	0.392483	NLRP5 (126206)_CN	0.0408683
HSPA14	51182	Unbiased	0.340756	GSE9960_HEALTHY_VS_SEPSIS_PBMC_UP_ssGSEA	0.0366435	0.205786	FRMPD4 (9758)_RNAseq	0.0364829
ZNF74	7625	Unbiased	0.34066	TMEM191C (645426)_CN	0.018095	0.222135	guanosine_metabolomics	0.0174072
UBC	7316	Unbiased	0.340605	UBC (7316)_RNAseq	0.0222525	0.523931	UBC (7316)_RNAseq	0.107141
TAF6	6878	Related	0.340372	ACTL6B (51412)_CN	0.0470975	0.0264654	CCT8 (10694)_RNAseq	0.0202676
WARS	7453	Related	0.340369	PPP2R5C (5527)_CN	0.152349	0.172431	DNAJB5 (25822)_RNAseq	0.0461558
PACS1	55690	Unbiased	0.340172	NXPE1 (120400)_CN	0.04092	0.226218	ARRDC2 (27106)_RNAseq	0.019583
SNRNP70	6625	Unbiased	0.340009	PPFIA3 (8541)_CN	0.0324449	0.377504	SSMD_Confounders	0.153213
PSMD14	10213	Unbiased	0.339967	SSMD_Confounders	0.0577167	0.34429	HLA-C (3107)_CN	0.0155488
RBBP6	5930	Unbiased	0.339913	RRN3P1 (730092)_CN	0.0353059	0.0273936	RNF130 (55819)_RNAseq	0.0206845
PRDM10	56980	Unbiased	0.339852	TP53AIP1 (63970)_CN	0.0381809	0.207347	VART_KSHV_INFECTION_ANGIOGENIC_MARKERS_UP_ssGSEA	0.0242933
AMBRA1	55626	Unbiased	0.339845	WALLACE_PROSTATE_CANCER_DN_ssGSEA	0.0307013	0.45945	AKT3 (Q9Y243)_proteomics	0.0345637
HIGD1B	51751	Related	0.339838	MYZAP (100820829)_RNAseq	0.149087	0.290128	EMT_engineered	0.200021
MEIS1	4211	Unbiased	0.339773	NPIPA1 (9284)_CN	0.0300338	0.254416	PANGAS_TUMOR_SUPPRESSION_BY_SMAD1_AND_SMAD5_DN_ssGSEA	0.0327371
SNUPN	10073	Related	0.339747	YEATS4 (8089)_RNAseq	0.0575784	0.137234	DBN1 (1627)_CN	0.0282599
CSTF1	1477	Related	0.339731	PRPF6 (24148)_CN	0.0785803	0.110945	SRSF2 (6427)_RNAseq	0.0185665
KLC2	64837	Related	0.33969	RAB1B (81876)_CN	0.0762969	0.20117	KCNMA1 (3778)_CN	0.0357951
RBX1	9978	Related	0.339675	RBX1 (9978)_RNAseq	0.118466	0.340526	PEMT (10400)_CN	0.042242
POLE4	56655	Unbiased	0.339611	DNAAF2 (55172)_CN	0.0510626	0.296794	GSE6674_ANTI_IGM_VS_PL2_3_STIM_BCELL_DN_ssGSEA	0.0194948
DHX29	54505	Related	0.33961	EMT_engineered	0.132245	0.145079	NPM1 (4869)_RNAseq	0.0937456
DDX47	51202	Unbiased	0.339488	CACNA2D4 (93589)_CN	0.0386322	0.465902	DDX47 (51202)_RNAseq	0.0940006
WDR82	80335	Unbiased	0.339419	CTSC (1075)_RNAseq	0.0625847	0.406658	SPINK5 (11005)_RNAseq	0.0221981
MAD2L1	4085	Unbiased	0.339234	CTSW (1521)_RNAseq	0.0366784	0.440563	TAX1BP3 (30851)_RNAseq	0.0307677
PLK1	5347	Unbiased	0.339218	GSE21033_CTRL_VS_POLYIC_STIM_DC_3H_UP_ssGSEA	0.0366636	0.50805	EDA2R (60401)_RNAseq	0.11202
ALG2	85365	Unbiased	0.339176	SEPT9.2_RRBS	0.041932	0.0903982	GSE22611_NOD2_VS_MUTANT_NOD2_TRANSDUCED_HEK293T_CELL_UP_ssGSEA	0.0281615
MED17	9440	Unbiased	0.339119	GO_DETECTION_OF_MOLECULE_OF_BACTERIAL_ORIGIN_ssGSEA	0.0248964	0.128699	chr1q32_ssGSEA	0.0249851
SOCS3	9021	Related	0.338957	IL6 (3569)_RNAseq	0.132244	0.258458	GHR (2690)_RNAseq	0.0622516
ORC4	5000	Related	0.338956	CSF2 (1437)_CN	0.0492199	0.0641677	SNW1 (22938)_CN	0.0466939
ALDOA	226	Related	0.338941	ALDOC (230)_RNAseq	0.0817474	0.25136	SUMO1 (P63165)_proteomics	0.0239105
CEP295	85459	Unbiased	0.338886	SIK2 (23235)_CN	0.0754506	0.33293	SSMD_Confounders	0.283109
YY1	7528	Related	0.338827	YY1 (7528)_CN	0.143407	0.195827	YY1 (7528)_CN	0.0358349
CHP1	11261	Related	0.338738	AML_disease_subtype_I_Lin	0.260978	0.325397	PPP1CB (P62140)_proteomics	0.0661382
RBSN	64145	Related	0.338674	MYO5C (55930)_RNAseq	0.0588755	0.0790204	EHD1 (10938)_CN	0.0483394
U2SURP	23350	Unbiased	0.338629	OCLN (Q16625)_proteomics	0.042125	0.338703	SLC9A9 (285195)_CN	0.0240651
RBM18	92400	Unbiased	0.338613	ZNF3 (7551)_RNAseq	0.0275353	0.155791	GO_NEGATIVE_REGULATION_OF_NEUROTRANSMITTER_SECRETION_ssGSEA	0.0122196
SIPA1	6494	Unbiased	0.338518	RAET1L_RRBS	0.0208739	0.17548	KDM8 (Q8N371-3)_proteomics	0.0406922
GRWD1	83743	Related	0.338441	GRWD1 (83743)_CN	0.152191	0.20773	MDN1 (23195)_CN	0.0271397
CD19	930	Related	0.338426	RBM12 (Q9NTZ6)_proteomics	0.143391	0.212852	GTF2I (2969)_CN	0.0655817
RHOA	387	Unbiased	0.338362	RHOB (388)_RNAseq	0.0520596	0.304886	TTC7B (Q86TV6-2)_proteomics	0.0254235
SNUPN	10073	Unbiased	0.338235	GHO_ATF5_TARGETS_DN_ssGSEA	0.0241555	0.13979	chr17q24_ssGSEA	0.0148303
ODC1	4953	Unbiased	0.338203	EMC1 (Q8N766)_proteomics	0.0678875	0.193156	SERINC2.1_RRBS	0.0745623
RPL5	6125	Related	0.338088	RPL5 (6125)_CN	0.177824	0.477462	RPL5 (6125)_CN	0.364258
AKIRIN1	79647	Unbiased	0.338072	GO_AMINO_SUGAR_METABOLIC_PROCESS_ssGSEA	0.0357112	0.170367	B4GALNT4 (338707)_RNAseq	0.0253787
SF3A3	10946	Related	0.338047	SF3A3 (10946)_RNAseq	0.0839573	0.226403	SF3A3 (10946)_CN	0.0503426
NCAPD3	23310	Related	0.338	NCAPD3 (23310)_RNAseq	0.0992959	0.320109	EMT_engineered	0.0569648
ASF1B	55723	Related	0.337726	ASF1A (25842)_CN	0.056215	0.299102	NCSTN (23385)_CN	0.0187464
PKM	5315	Unbiased	0.337443	GSE45365_HEALTHY_VS_MCMV_INFECTION_BCELL_IFNAR_KO_UP_ssGSEA	0.0338548	0.249553	GO_CONDENSED_CHROMOSOME_ssGSEA	0.0218705
RPL28	6158	Related	0.337411	ELF5 (2001)_RNAseq	0.0200508	0.197646	U2AF2 (11338)_RNAseq	0.0252155
COPB2	9276	Unbiased	0.337295	MRPS33 (51650)_RNAseq	0.0898824	0.366675	MIR5704 (100847040)_CN	0.0474316
EWSR1	2130	Related	0.337252	Ewing_sarcoma_disease_subtype_I_Lin	0.0860619	0.152149	ZNF689 (115509)_RNAseq	0.0177622
PDGFRA	5156	Unbiased	0.337246	PDGFRA (5156)_RNAseq	0.0975403	0.269886	GO_SENSORY_ORGAN_DEVELOPMENT_ssGSEA	0.0612609
KRAS	3845	Related	0.337173	pancreas_primary_tissue_Lin	0.0638269	0.424745	FGF5_RRBS	0.0769645
RBSN	64145	Unbiased	0.337117	GO_REGULATION_OF_CATENIN_IMPORT_INTO_NUCLEUS_ssGSEA	0.0285125	0.122983	MROH5_RRBS	0.0226125
CEP192	55125	Related	0.337108	CEP76 (79959)_CN	0.222025	0.0991252	CEP76 (79959)_CN	0.0778013
COPB1	1315	Unbiased	0.33699	SESN1 (27244)_RNAseq	0.0268747	0.321775	PSMA1 (5682)_RNAseq	0.06694
DDX59	83479	Unbiased	0.336913	LAX1 (54900)_CN	0.0180853	0.487299	VERNELL_RETINOBLASTOMA_PATHWAY_DN_ssGSEA	0.034473
DYNLL1	8655	Unbiased	0.336808	DYNLL2 (140735)_RNAseq	0.0256126	0.408496	C1QL1 (10882)_RNAseq	0.06356
COPS6	10980	Related	0.336784	COPS6 (10980)_CN	0.119837	0.420404	COPS6 (10980)_CN	0.111369
PRPF8	10594	Unbiased	0.336727	chr17p13_ssGSEA	0.0209034	0.424968	SSMD_Confounders	0.199767
NFATC2	4773	Related	0.336697	NFATC2 (4773)_RNAseq	0.293208	0.185351	NFATC2 (4773)_RNAseq	0.053978
DDI2	84301	Related	0.336661	HNF4A (3172)_RNAseq	0.0643437	0.172711	DNM1 (1759)_RNAseq	0.0391426
GTF2A1	2957	Related	0.336659	GTF2A1 (2957)_CN	0.157	0.184645	SNAPC3 (6619)_RNAseq	0.0249332
PAXBP1	94104	Related	0.336622	PAXBP1 (94104)_CN	0.133216	0.196534	SNRPF (6636)_CN	0.0456233
KMT2C	58508	Unbiased	0.33658	STK39 (27347)_RNAseq	0.059198	0.285489	GSE41176_UNSTIM_VS_ANTI_IGM_STIM_TAK1_KO_BCELL_24H_DN_ssGSEA	0.0256436
ELL	8178	Related	0.336536	ELL2 (22936)_RNAseq	0.124677	0.233977	EMT_engineered	0.0439514
SPINT2	10653	Unbiased	0.336225	TMPRSS4 (56649)_RNAseq	0.0607627	0.292851	SLC44A2 (57153)_RNAseq	0.0442012
STK17B	9262	Unbiased	0.336177	GSE42021_TCONV_PLN_VS_CD24HI_TCONV_THYMUS_DN_ssGSEA	0.0302234	0.428027	HOFMANN_MYELODYSPLASTIC_SYNDROM_RISK_DN_ssGSEA	0.0452623
DDX23	9416	Unbiased	0.33604	AK1 (203)_RNAseq	0.0201469	0.355863	ENOX1 (Q8TC92)_proteomics	0.0670478
MED7	9443	Unbiased	0.335918	TENM2 (57451)_CN	0.0125584	0.53272	REACTOME_FGFR1_LIGAND_BINDING_AND_ACTIVATION_ssGSEA	0.0244083
CALM1	801	Unbiased	0.33591	VOPP1 (81552)_RNAseq	0.0914127	0.190499	MTF1 (4520)_RNAseq	0.0151719
WDR1	9948	Unbiased	0.335826	chr7p22_ssGSEA	0.0569425	0.244279	ZNF229_RRBS	0.0374082
HPR	3250	Unbiased	0.335763	HP (3240)_CN	0.0982245	0.231214	FIGNL1 (63979)_RNAseq	0.0170159
ZCRB1	85437	Unbiased	0.335761	ITGA5 (3678)_RNAseq	0.0395785	0.304125	ZCRB1 (85437)_RNAseq	0.0310277
SNRPB2	6629	Unbiased	0.335706	CHEOK_RESPONSE_TO_HD_MTX_DN_ssGSEA	0.0442638	0.461404	chr20p13_ssGSEA	0.0504462
MED19	219541	Related	0.335652	MED19 (219541)_RNAseq	0.0678978	0.483401	haematopoietic_and_lymphoid_tissue_primary_tissue_Lin	0.157095
SEC31A	22872	Related	0.335458	NEDD8 (4738)_RNAseq	0.0308344	0.15175	RPS13 (6207)_RNAseq	0.0387548
TUBA1C	84790	Related	0.335429	PFDN5 (5204)_CN	0.0381706	-0.0766495	PKN3 (29941)_RNAseq	0.0300763
MYBBP1A	10514	Related	0.335379	MYBBP1A (10514)_CN	0.141208	0.29303	MYBBP1A (10514)_RNAseq	0.0377695
ACTR3	10096	Related	0.335356	GFPT2 (9945)_RNAseq	0.0857849	0.413504	EPHB2 (2048)_RNAseq	0.0488786
RSF1	51773	Unbiased	0.335121	EOGT (285203)_RNAseq	0.0268483	0.269455	GO_LIPID_STORAGE_ssGSEA	0.0378826
GBF1	8729	Unbiased	0.335095	C3orf62 (375341)_RNAseq	0.103963	0.0156506	SERF2 (10169)_RNAseq	0.0275325
COPB1	1315	Related	0.335094	KIF18A (81930)_CN	0.0455823	0.292579	ARFGAP3 (26286)_RNAseq	0.0296212
STK17B	9262	Related	0.335063	haematopoietic_and_lymphoid_tissue_primary_tissue_Lin	0.169425	0.361177	haematopoietic_and_lymphoid_tissue_primary_tissue_Lin	0.226501
CD2BP2	10421	Unbiased	0.335048	PID_LYMPH_ANGIOGENESIS_PATHWAY_ssGSEA	0.0361745	0.257657	GROSS_HYPOXIA_VIA_ELK3_UP_ssGSEA	0.0322376
COP1	64326	Unbiased	0.335029	BCAS4 (55653)_RNAseq	0.0122046	0.215415	SYTL5 (94122)_RNAseq	0.0296735
FLII	2314	Unbiased	0.334992	LOC100192426_RRBS	0.0473985	0.0719876	SSMD_Confounders	0.0248864
PPP1R2	5504	Unbiased	0.334961	SGMS2 (166929)_RNAseq	0.0285613	0.103776	AVPI1_RRBS	0.0179436
CCDC36	339834	Unbiased	0.334941	ORAOV1 (220064)_CN	0.127704	0.171545	MTRNR2L6 (100463482)_CN	0.0327828
DOT1L	84444	Unbiased	0.334905	KIM_WT1_TARGETS_8HR_UP_ssGSEA	0.0359148	0.176261	CAFFAREL_RESPONSE_TO_THC_8HR_3_UP_ssGSEA	0.0210097
DLD	1738	Unbiased	0.334893	chr7q32_ssGSEA	0.0152549	0.161769	RCAN3_RRBS	0.0411479
NUP62	23636	Related	0.334879	PPP2R1A (5518)_CN	0.122632	0.104593	MYC (4609)_CN	0.0204571
IPPK	64768	Unbiased	0.334869	RYTAAWNNNTGAY_UNKNOWN_ssGSEA	0.035755	0.268217	PHPT1 (29085)_RNAseq	0.037462
NUDT8	254552	Unbiased	0.334864	ANO1 (55107)_CN	0.0276396	0.126971	ST8SIA4_RRBS	0.0206317
GMNN	51053	Unbiased	0.334822	AP1S3 (130340)_RNAseq	0.0165729	0.375141	TBC1D29 (26083)_RNAseq	0.0211106
POLR2C	5432	Unbiased	0.334809	SSMD_Confounders	0.0167682	0.410711	POLR2C (5432)_RNAseq	0.0357902
SESN3	143686	Unbiased	0.33459	GO_CARBOHYDRATE_HOMEOSTASIS_ssGSEA	0.0395276	0.0077576	TCTGATC_MIR383_ssGSEA	0.0479619
CENPE	1062	Related	0.334537	MAD2L1 (4085)_CN	0.115062	0.363586	EMT_engineered	0.0525073
SUGP1	57794	Related	0.334479	SUGP2 (10147)_CN	0.185973	0.174986	SNRNP27 (Q8WVK2)_proteomics	0.0238431
FGF4	2249	Related	0.334217	FGF19 (9965)_CN	0.153319	0.028112	FGFR1OP (11116)_CN	0.0379242
GNB2	2783	Related	0.334047	ATP6V1B2 (526)_RNAseq	0.0671562	0.260774	HSP90AA1 (3320)_CN	0.0485489
ACTR3	10096	Unbiased	0.334032	PLCH1 (23007)_RNAseq	0.0215685	0.452442	NMT2 (9397)_RNAseq	0.0201165
DSN1	79980	Unbiased	0.333982	PRTFDC1_RRBS	0.0304207	0.210756	GO_CULLIN_FAMILY_PROTEIN_BINDING_ssGSEA	0.0286968
DICER1	23405	Unbiased	0.333966	CCDC88C (440193)_CN	0.0338497	0.249888	SLC39A13_RRBS	0.0630074
SMNDC1	10285	Unbiased	0.333772	ADD3-AS1 (100505933)_CN	0.0315089	0.421558	chr10q25_ssGSEA	0.0314868
MASTL	84930	Unbiased	0.333771	GSE14350_TREG_VS_TEFF_UP_ssGSEA	0.0184968	0.328717	NUDT5 (11164)_RNAseq	0.0247504
CSTF1	1477	Unbiased	0.333701	chr20q13_ssGSEA	0.071243	0.186014	CDC25A (993)_RNAseq	0.0238147
ELAVL1	1994	Related	0.333685	SHOX2 (6474)_RNAseq	0.0352044	0.11832	SNRPB2 (6629)_RNAseq	0.0221656
IPO7	10527	Unbiased	0.333649	TMEM41B (440026)_CN	0.0544555	0.363154	RRM2B (Q7LG56-6)_proteomics	0.0279742
BCL9L	283149	Unbiased	0.333465	TLDC1 (57707)_RNAseq	0.0303617	0.233768	PDPN (10630)_RNAseq	0.023046
DPAGT1	1798	Unbiased	0.333373	GO_NEGATIVE_REGULATION_OF_CELL_JUNCTION_ASSEMBLY_ssGSEA	0.0393887	0.139125	CELF4 (56853)_CN	0.0209769
HNRNPM	4670	Unbiased	0.333332	GSE32986_GMCSF_VS_GMCSF_AND_CURDLAN_HIGHDOSE_STIM_DC_UP_ssGSEA	0.0161752	0.420219	OCLN (100506658)_RNAseq	0.0452203
CALM1	801	Related	0.333312	PHKG1 (5260)_CN	0.244971	0.195258	CABP1 (9478)_CN	0.042598
SMARCE1	6605	Related	0.333296	BRCA1 (672)_CN	0.0414141	0.373901	WWOX (51741)_CN	0.0627592
RPAP1	26015	Unbiased	0.333144	UBR1 (197131)_CN	0.0547396	0.251118	SSMD_Confounders	0.0346487
ALG9	79796	Related	0.333117	multiple_myeloma_disease_Lin	0.151462	0.187304	RCC1 (1104)_RNAseq	0.0476532
GPALPP1	55425	Unbiased	0.333091	OSTM1 (28962)_RNAseq	0.0301547	0.065235	VPS36 (51028)_RNAseq	0.0492355
TNPO3	23534	Related	0.332908	CFTR (1080)_CN	0.184289	0.126902	USP19 (10869)_CN	0.0511893
CPSF2	53981	Unbiased	0.332899	MIR433 (574034)_CN	0.0370102	0.401465	GSE40274_FOXP3_VS_FOXP3_AND_PBX1_TRANSDUCED_ACTIVATED_CD4_TCELL_DN_ssGSEA	0.0334307
MED15	51586	Related	0.332859	HELZ2_RRBS	0.0751979	0.262244	WWTR1 (25937)_RNAseq	0.103487
MRPL28	10573	Unbiased	0.332816	MAT1A (4143)_RNAseq	0.0342	0.216729	chr10q11_ssGSEA	0.0406962
WDR24	84219	Unbiased	0.332711	SPRY4 (81848)_RNAseq	0.0263122	0.400451	GO_NEGATIVE_REGULATION_OF_SMOOTH_MUSCLE_CELL_PROLIFERATION_ssGSEA	0.0307283
CCP110	9738	Related	0.332574	SDCCAG8 (10806)_CN	0.0806657	0.0285087	SKP1 (6500)_RNAseq	0.0451747
PCM1	5108	Related	0.332466	KCTD12 (115207)_RNAseq	0.0233874	0.300405	FYCO1 (79443)_RNAseq	0.0936553
TPX2	22974	Unbiased	0.332417	TOX2 (84969)_CN	0.0269239	0.108173	GO_FATTY_ACYL_COA_BINDING_ssGSEA	0.0317033
HIST1H2AJ	8331	Unbiased	0.332382	SSMD_Confounders	0.0390335	0.208241	GAANYNYGACNY_UNKNOWN_ssGSEA	0.0122086
VAPB	9217	Related	0.332346	VAPB (9217)_RNAseq	0.198272	0.150498	OSBPL9 (114883)_RNAseq	0.0225154
TFIP11	24144	Unbiased	0.332282	MIR548J (100313914)_CN	0.0536006	0.361862	MIR548J (100313914)_CN	0.0267633
SNRPB	6628	Related	0.33227	SNRPB (6628)_CN	0.0828605	0.645868	NOP56 (10528)_CN	0.294368
RBM48	84060	Unbiased	0.332202	MFAP2_RRBS	0.0520364	0.0966577	RNF125 (54941)_RNAseq	0.0325375
CCDC38	120935	Unbiased	0.33219	NPIPA2 (642799)_RNAseq	0.0638877	0.0468048	REACTOME_ENDOGENOUS_STEROLS_ssGSEA	0.0201462
DHX16	8449	Related	0.332049	PPIL1 (51645)_CN	0.0416758	0.325691	DHX16 (8449)_RNAseq	0.0801217
VDAC1	7416	Unbiased	0.331946	GO_REGULATION_OF_SECONDARY_METABOLIC_PROCESS_ssGSEA	0.0826491	0.26123	PID_IL8_CXCR2_PATHWAY_ssGSEA	0.0482532
CCNK	8812	Unbiased	0.331871	PAPOLA (10914)_CN	0.0292739	0.441992	CCNK (8812)_RNAseq	0.0447958
PTP4A2	8073	Related	0.331802	PTP4A1 (7803)_RNAseq	0.1377	0.00795653	RABGGTB (5876)_CN	0.0854404
SMNDC1	10285	Related	0.331641	SMNDC1 (10285)_CN	0.194102	0.455401	SMNDC1 (10285)_CN	0.255646
CIT	11113	Related	0.331619	RHOC (P08134)_proteomics	0.0659724	0.397123	RHOA (P61586)_proteomics	0.0633233
HIST1H2BJ	8970	Related	0.331592	TUBB3 (10381)_RNAseq	0.139118	0.138727	YEATS4 (O95619)_proteomics	0.0388174
UBQLN1	29979	Unbiased	0.331407	GO_PHAGOSOME_ACIDIFICATION_ssGSEA	0.0288834	0.167782	LIMD1 (8994)_RNAseq	0.0296217
EXTL3	2137	Unbiased	0.331395	ZHONG_RESPONSE_TO_AZACITIDINE_AND_TSA_DN_ssGSEA	0.0337278	-0.0145817	LOC100287896_RRBS	0.0525026
POLR2D	5433	Unbiased	0.331372	CLASP1 (23332)_CN	0.0759087	0.522573	WTH3DI (150786)_CN	0.0343249
C1D	10438	Unbiased	0.331186	GO_NEUROTROPHIN_RECEPTOR_BINDING_ssGSEA	0.0180109	0.292437	AP2M1 (1173)_RNAseq	0.0369414
ELP2	55250	Unbiased	0.331102	GAVIN_FOXP3_TARGETS_CLUSTER_P7_ssGSEA	0.0181557	0.230007	CASQ2 (845)_RNAseq	0.017993
ADAT2	134637	Unbiased	0.330877	GO_GLIAL_CELL_MIGRATION_ssGSEA	0.033608	0.192377	REACTOME_CELL_EXTRACELLULAR_MATRIX_INTERACTIONS_ssGSEA	0.0356349
CDCA5	113130	Unbiased	0.330842	WNT3 (7473)_RNAseq	0.103579	0.289976	PGA5 (5222)_CN	0.0465618
NCAPD2	9918	Unbiased	0.33078	LTBR (4055)_CN	0.0464735	0.235405	SCD_RRBS	0.0316717
RFC5	5985	Unbiased	0.330763	chr12q24_ssGSEA	0.145842	0.154964	TBC1D13_RRBS	0.0377048
CCNK	8812	Related	0.330618	CCNK (8812)_CN	0.145176	0.435512	CCNK (8812)_CN	0.179833
SUB1	10923	Unbiased	0.330613	TRIM35 (23087)_RNAseq	0.0438689	0.385967	CDCP1 (64866)_RNAseq	0.0283151
JAK2	3717	Related	0.330574	CSF2RB (1439)_RNAseq	0.0775269	0.126912	EMT_engineered	0.0277549
SEM1	7979	Related	0.330556	PSMC2 (5701)_CN	0.0940991	0.394492	PSMC2 (5701)_CN	0.19882
VDAC1	7416	Related	0.330509	TUBB2A (7280)_RNAseq	0.0638948	0.0651039	TMEM109 (79073)_CN	0.0305508
RBX1	9978	Unbiased	0.330395	RBX1 (9978)_RNAseq	0.0705796	0.366584	GSE1791_CTRL_VS_NEUROMEDINU_IN_T_CELL_LINE_0.8H_DN_ssGSEA	0.0361716
UROD	7389	Unbiased	0.33031	BLVRA (644)_RNAseq	0.019038	0.33897	PSMD12_RRBS	0.0240363
ROCK2	9475	Unbiased	0.330248	DACOSTA_UV_RESPONSE_VIA_ERCC3_TTD_UP_ssGSEA	0.0492972	0.179195	GO_PEPTIDE_HORMONE_PROCESSING_ssGSEA	0.0301288
SCAP	22937	Related	0.330183	INSIG1 (3638)_RNAseq	0.061861	0.348547	EMT_engineered	0.211785
TMED10	10972	Related	0.330123	SCFD1 (23256)_CN	0.0459902	0.392843	GORASP2 (26003)_RNAseq	0.0487095
POLR1E	64425	Related	0.330041	PRDX2 (7001)_RNAseq	0.0389479	0.232077	HDX (139324)_RNAseq	0.0613225
HECTD1	25831	Unbiased	0.329971	KLRG2_RRBS	0.0307017	0.31497	ANKRD30B (374860)_RNAseq	0.0140986
PAK2	5062	Unbiased	0.329882	PAK1 (5058)_RNAseq	0.0469617	0.280747	PID_INTEGRIN5_PATHWAY_ssGSEA	0.0174385
NUP93	9688	Unbiased	0.329873	GSE13547_CTRL_VS_ANTI_IGM_STIM_ZFX_KO_BCELL_12H_UP_ssGSEA	0.0311765	0.26162	NUP93 (9688)_RNAseq	0.116024
CPSF4	10898	Related	0.329809	TAF6 (6878)_CN	0.0494832	0.307488	CPSF4 (10898)_CN	0.0811354
RAF1	5894	Unbiased	0.329808	NRAS (4893)_MutMis	0.0373255	0.231601	AASDH_RRBS	0.0370066
POLR2F	5435	Related	0.329804	PHF5A (84844)_CN	0.13196	0.311738	POLR2F (5435)_CN	0.0515004
MECR	51102	Unbiased	0.329745	GSE21927_HEALTHY_VS_TUMOROUS_BALBC_MOUSE_MONOCYTE_DN_ssGSEA	0.0449424	0.124538	TBC1D13_RRBS	0.0169621
SLBP	7884	Unbiased	0.329742	HTT (3064)_CN	0.0304095	0.301959	CCNG1 (900)_RNAseq	0.0300703
SAR1A	56681	Related	0.329713	SEC31A (22872)_RNAseq	0.0718504	0.212732	BPGM (669)_RNAseq	0.021201
WDHD1	11169	Related	0.329673	WDHD1 (11169)_CN	0.0819683	0.18653	WDHD1 (O75717)_proteomics	0.0337714
FCHO2	115548	Unbiased	0.32964	HEXDC (284004)_RNAseq	0.0265591	0.138983	MGAT5B_RRBS	0.0179616
GOLT1B	51026	Unbiased	0.329607	FOXO4_01_ssGSEA	0.0362241	-0.15925	GARGALOVIC_RESPONSE_TO_OXIDIZED_PHOSPHOLIPIDS_BLACK_DN_ssGSEA	0.0361967
DDRGK1	65992	Unbiased	0.329538	INSM1 (3642)_CN	0.0317813	-0.0111047	TTYH2 (94015)_RNAseq	0.0285394
ZMYND8	23613	Related	0.329332	haematopoietic_and_lymphoid_tissue_primary_tissue_Lin	0.121731	0.0419796	RASSF1_RRBS	0.0457316
FANCI	55215	Unbiased	0.329329	ARHGEF18 (23370)_RNAseq	0.0674907	0.0718262	FAM168B.2_RRBS	0.0245288
TBP	6908	Unbiased	0.329275	WDR27 (253769)_CN	0.0934287	0.267922	ANKRD30A (91074)_RNAseq	0.0246697
MSI2	124540	Unbiased	0.329235	CADWELL_ATG16L1_TARGETS_DN_ssGSEA	0.0278979	0.52755	MACAEVA_PBMC_RESPONSE_TO_IR_ssGSEA	0.066204
SOX4	6659	Unbiased	0.329225	chr10q24_ssGSEA	0.0382076	0.179763	GO_RENAL_VESICLE_DEVELOPMENT_ssGSEA	0.0418491
PACS1	55690	Related	0.329163	SORL1 (6653)_CN	0.143405	0.0593808	AP1M2 (10053)_RNAseq	0.054873
DLG5	9231	Unbiased	0.329132	GO_CALCIUM_ION_BINDING_ssGSEA	0.0207511	0.17062	ABCC11 (85320)_RNAseq	0.0115784
NOP2	4839	Unbiased	0.329108	MAGOHB (55110)_RNAseq	0.0863541	0.408476	GSE2128_C57BL6_VS_NOD_THYMOCYTE_MIMETOPE_NEGATIVE_SELECTION_UP_ssGSEA	0.0449564
TARS	6897	Related	0.329089	HMGCS1 (3157)_CN	0.160056	0.0911957	EIF4E1B (253314)_CN	0.0662262
NDUFA6	4700	Unbiased	0.329084	GSE1432_1H_VS_6H_IFNG_MICROGLIA_DN_ssGSEA	0.0303054	0.269612	GSE34156_UNTREATED_VS_24H_NOD2_AND_TLR1_TLR2_LIGAND_TREATED_MONOCYTE_UP_ssGSEA	0.0248243
SIPA1L3	23094	Related	0.328966	kidney_primary_tissue_Lin	0.0604199	0.254426	MYC (4609)_CN	0.0992262
ELP6	54859	Unbiased	0.328895	NADK2 (133686)_RNAseq	0.0317066	0.114628	FBXO31.1_RRBS	0.0192848
ISG15	9636	Related	0.328867	IFIT1 (3434)_RNAseq	0.0891211	0.2033	POLI (11201)_CN	0.0661162
LMX1B	4010	Unbiased	0.328846	GREB1 (9687)_RNAseq	0.0743554	0.306863	COX6C (1345)_RNAseq	0.0260362
VAPB	9217	Unbiased	0.32876	VAPB (9217)_RNAseq	0.0783994	0.224585	BROWNE_HCMV_INFECTION_48HR_UP_ssGSEA	0.0178788
BCCIP	56647	Related	0.328717	EMT_engineered	0.138005	0.376553	CDKN1A (1026)_RNAseq	0.101423
RPL3	6122	Unbiased	0.328672	SMIM19 (114926)_RNAseq	0.0281683	0.351715	SSMD_Confounders	0.0560219
NCBP2	22916	Unbiased	0.328608	CCR4 (1233)_RNAseq	0.0367872	0.479263	NCBP2 (22916)_RNAseq	0.102306
SETDB1	9869	Unbiased	0.328537	GO_DENDRITIC_CELL_CHEMOTAXIS_ssGSEA	0.0220605	0.342884	SERPINB6 (5269)_RNAseq	0.145983
CEP192	55125	Unbiased	0.328401	RALBP1 (10928)_RNAseq	0.0298582	0.189434	RALBP1 (10928)_RNAseq	0.0396576
YY1	7528	Unbiased	0.328171	SETD3 (84193)_RNAseq	0.0272052	0.214309	GGT7 (Q9UJ14)_proteomics	0.0178922
ATRIP	84126	Unbiased	0.328123	VAPA (Q9P0L0)_proteomics	0.0732798	0.080199	CLEC1A (51267)_RNAseq	0.0834065
DYNLT1	6993	Unbiased	0.328029	DEPTOR (64798)_RNAseq	0.028299	0.145135	GAUSSMANN_MLL_AF4_FUSION_TARGETS_B_UP_ssGSEA	0.0396152
DET1	55070	Unbiased	0.328012	GSE9037_CTRL_VS_LPS_4H_STIM_BMDM_UP_ssGSEA	0.0367394	0.388242	P53_DN.V1_DN_ssGSEA	0.145516
ODR4	54953	Unbiased	0.32798	GO_ER_TO_GOLGI_VESICLE_MEDIATED_TRANSPORT_ssGSEA	0.0353632	0.165825	GSE9988_LPS_VS_LOW_LPS_MONOCYTE_UP_ssGSEA	0.0147484
NHLRC2	374354	Related	0.327726	EMT_engineered	0.298846	0.213975	EME1 (146956)_CN	0.0946537
PPP2R2A	5520	Unbiased	0.327582	SOX10_RRBS	0.0414194	0.302135	ETFBKMT.1_RRBS	0.0323831
GAK	2580	Related	0.327552	DNAJC6 (9829)_RNAseq	0.148435	0.264232	AFAP1 (60312)_CN	0.063451
CHAF1A	10036	Unbiased	0.327531	LHX6 (26468)_RNAseq	0.026402	0.380452	ICAM3 (3385)_CN	0.0144556
EFTUD2	9343	Unbiased	0.327526	GSE5589_LPS_VS_LPS_AND_IL10_STIM_MACROPHAGE_180MIN_UP_ssGSEA	0.0190075	0.479067	GFAP (2670)_CN	0.137699
TMEM30A	55754	Unbiased	0.3275	GSE3039_NKT_CELL_VS_B2_BCELL_DN_ssGSEA	0.020631	0.125729	MODULE_159_ssGSEA	0.0237193
RPL38	6169	Related	0.327449	SRP68 (6730)_CN	0.100739	0.380433	RPL38 (6169)_CN	0.150471
CRNKL1	51340	Related	0.327435	CRNKL1 (51340)_CN	0.119102	0.407131	CRNKL1 (51340)_CN	0.124712
VPS41	27072	Unbiased	0.327421	CUTC (51076)_RNAseq	0.0139569	0.0929681	DCT_RRBS	0.0190464
U2SURP	23350	Related	0.327405	U2SURP (23350)_CN	0.136216	0.327472	U2SURP (23350)_CN	0.15767
MED28	80306	Related	0.327366	MED28 (80306)_CN	0.136726	0.426927	MED28 (80306)_RNAseq	0.222784
ZNF318	24149	Related	0.327359	MDM2 (4193)_RNAseq	0.144597	0.0128535	CHEK2 (11200)_RNAseq	0.0421361
RPAP1	26015	Related	0.327351	RPAP1 (26015)_CN	0.173802	0.303289	RPAP1 (26015)_RNAseq	0.0460338
CAPZB	832	Related	0.327244	CAPZB (832)_CN	0.132197	0.255932	CAPZB (832)_CN	0.0277122
AQR	9716	Unbiased	0.327063	MEINHOLD_OVARIAN_CANCER_LOW_GRADE_UP_ssGSEA	0.0263469	0.203923	GOLGA8EP (390535)_CN	0.0409059
TERF1	7013	Related	0.327037	MCM2 (4171)_RNAseq	0.0726247	0.216034	ANXA5 (P08758)_proteomics	0.0448207
CLMP	79827	Unbiased	0.32697	KRTAP4-7 (100132476)_RNAseq	0.0390312	-0.0824343	SSMD_Confounders	0.0252168
FGF4	2249	Unbiased	0.3269	PPFIA1 (8500)_RNAseq	0.0561423	0.171971	AGA (175)_RNAseq	0.0387114
SEC14L1	6397	Unbiased	0.326733	OCSTAMP (128506)_RNAseq	0.0290662	0.0907306	CD207 (50489)_RNAseq	0.0369742
MRGPRD	116512	Unbiased	0.326714	IGHMBP2 (3508)_CN	0.0742851	0.307391	GSE11924_TFH_VS_TH2_CD4_TCELL_UP_ssGSEA	0.102807
DDX5	1655	Related	0.326698	DDX17 (10521)_CN	0.116054	0.360731	DDX17 (10521)_CN	0.17712
RRP9	9136	Unbiased	0.326668	GSE14413_UNSTIM_VS_IFNB_STIM_RAW264_CELLS_DN_ssGSEA	0.0313093	0.368556	GSE12366_NAIVE_VS_MEMORY_BCELL_UP_ssGSEA	0.0213934
ZC3H18	124245	Unbiased	0.326659	GRATIAS_RETINOBLASTOMA_16Q24_ssGSEA	0.131108	0.48139	AMIT_EGF_RESPONSE_120_HELA_ssGSEA	0.0360811
ARFRP1	10139	Unbiased	0.326527	chr20q11_ssGSEA	0.0146092	0.245555	C14orf180 (400258)_RNAseq	0.0285556
CDAN1	146059	Unbiased	0.326461	ZBED2 (79413)_RNAseq	0.0158873	0.255255	ARR3 (407)_RNAseq	0.0247507
RABGGTB	5876	Unbiased	0.326357	LINC01574_RRBS	0.0233186	0.197381	GO_MRNA_BINDING_ssGSEA	0.0496984
CHTF18	63922	Unbiased	0.326308	ACTA2 (59)_RNAseq	0.0351555	0.184549	DSCC1 (Q9BVC3)_proteomics	0.0516544
EDF1	8721	Related	0.326133	upper_aerodigestive_squamous_disease_subtype_I_Lin	0.0512609	0.335783	EWSR1 (2130)_CN	0.0418896
RBM42	79171	Related	0.3261	SNRPA (6626)_CN	0.200066	0.260843	SNRPA (6626)_CN	0.121686
PKMYT1	9088	Unbiased	0.326055	CDK7 (1022)_RNAseq	0.0411075	0.00335603	SLC7A5 (8140)_RNAseq	0.0251466
MAX	4149	Related	0.326009	ZNF410 (57862)_RNAseq	0.0361291	0.578372	HIF1A (3091)_RNAseq	0.0530177
DYNLT1	6993	Related	0.326	CTTNBP2NL (55917)_RNAseq	0.0760658	0.0129925	ARPC3 (10094)_CN	0.0200968
TCOF1	6949	Unbiased	0.325896	LY6K (54742)_RNAseq	0.020154	0.268969	LY6K (54742)_RNAseq	0.0163612
POLD3	10714	Related	0.325831	POLD3 (10714)_CN	0.176959	0.0948919	glioblastoma_disease_subtype_II_Lin	0.0554568
GSDMB	55876	Related	0.325827	GSDMA (284110)_CN	0.287188	0.208622	EMT_engineered	0.179435
FOXF1	2294	Unbiased	0.325733	FOXF1 (2294)_RNAseq	0.152192	0.369581	MACAEVA_PBMC_RESPONSE_TO_IR_ssGSEA	0.0732057
LIPT1	51601	Related	0.325703	haematopoietic_and_lymphoid_tissue_primary_tissue_Lin	0.0674834	0.190058	RHOC (389)_RNAseq	0.0642812
RPS17	6218	Unbiased	0.325665	RPS17 (6218)_CN	0.0441363	0.39573	SSMD_Confounders	0.100089
OXSR1	9943	Unbiased	0.325664	STK39 (27347)_RNAseq	0.165528	0.161181	LATS2_RRBS	0.0207609
CHMP3	51652	Related	0.325636	CHMP2A (27243)_RNAseq	0.114284	0.189707	VPS37B (79720)_RNAseq	0.0477771
TRIO	7204	Unbiased	0.325633	DYSF (8291)_RNAseq	0.0494959	0.453197	PASINI_SUZ12_TARGETS_DN_ssGSEA	0.0254446
RSU1	6251	Unbiased	0.325612	GO_SPONGIOTROPHOBLAST_LAYER_DEVELOPMENT_ssGSEA	0.022878	0.302405	MPP5 (64398)_RNAseq	0.020953
ALG3	10195	Unbiased	0.325559	MORI_PLASMA_CELL_UP_ssGSEA	0.0389992	0.0271565	KL (9365)_RNAseq	0.0202715
FRS2	10818	Unbiased	0.325476	IGF2 (3481)_RNAseq	0.0386353	0.324767	GSE17186_MEMORY_VS_CD21HIGH_TRANSITIONAL_BCELL_DN_ssGSEA	0.0193391
BIRC2	329	Unbiased	0.325469	KRT5 (3852)_RNAseq	0.0367614	0.286093	IPF1_Q4_ssGSEA	0.026183
SLC7A6OS	84138	Unbiased	0.325388	REACTOME_GLYCOSPHINGOLIPID_METABOLISM_ssGSEA	0.0437608	0.343932	GO_ARACHIDONIC_ACID_METABOLIC_PROCESS_ssGSEA	0.041081
WDR26	80232	Unbiased	0.325339	ZCCHC7 (84186)_CN	0.0194869	0.398251	MEK_UP.V1_UP_ssGSEA	0.0358266
POLR2B	5431	Related	0.325268	POLR2B (5431)_CN	0.083472	0.278552	POLR2B (5431)_CN	0.0737285
USP36	57602	Unbiased	0.325141	REACTOME_CLASS_B_2_SECRETIN_FAMILY_RECEPTORS_ssGSEA	0.0482623	0.272567	CLIP2 (7461)_RNAseq	0.0427948
RPS9	6203	Related	0.325086	RPS9 (6203)_CN	0.0619543	0.375588	TUBA1A (7846)_RNAseq	0.0539073
PPP1R10	5514	Related	0.325068	POU5F1 (5460)_CN	0.0799311	0.264149	EMT_engineered	0.0357275
PRPF18	8559	Unbiased	0.325032	chr10p14_ssGSEA	0.0288164	0.453151	RSU1 (6251)_RNAseq	0.0408021
LRP5	4041	Unbiased	0.32496	C11orf24 (53838)_CN	0.0615905	0.230895	TMEM14C (51522)_RNAseq	0.032553
ARPC4	10093	Related	0.32486	SYNPO (11346)_RNAseq	0.0258361	0.185057	EPHB2 (2048)_RNAseq	0.0447473
CENPH	64946	Related	0.3248	CENPK (64105)_CN	0.104114	0.124828	MAPRE1 (22919)_RNAseq	0.0251835
MEAF6	64769	Unbiased	0.324647	ALOX5AP (241)_RNAseq	0.0317419	0.304099	GO_REGULATION_OF_DENDRITIC_SPINE_MORPHOGENESIS_ssGSEA	0.0439256
ANAPC10	10393	Related	0.324571	FES (2242)_RNAseq	0.0539069	0.0982662	ACTG1 (71)_RNAseq	0.017891
CENPW	387103	Related	0.324443	CENPW (387103)_CN	0.103872	0.338708	CENPT (80152)_RNAseq	0.160397
RPP40	10799	Related	0.324391	RIOK1 (83732)_CN	0.0907346	0.455679	RPP40 (10799)_RNAseq	0.169249
PES1	23481	Related	0.324209	PES1 (23481)_CN	0.0559905	0.244637	PES1 (23481)_CN	0.0903174
ELOB	6923	Unbiased	0.324082	ATP13A3 (79572)_RNAseq	0.0394943	0.247313	CRTAC1 (55118)_RNAseq	0.0887844
DHX38	9785	Related	0.324075	DHX38 (9785)_CN	0.0991221	0.328893	DHX38 (9785)_CN	0.0696777
IRF2	3660	Related	0.324061	Myeloma_histology_I_Lin	0.0945771	0.178174	Myeloma_histology_I_Lin	0.0469196
SEC63	11231	Related	0.323989	MTRF1L (54516)_RNAseq	0.0377064	0.211025	NXN (64359)_RNAseq	0.020549
SOCS3	9021	Unbiased	0.323958	LAMP2 (3920)_RNAseq	0.0422396	0.312289	ARHGEF11 (9826)_RNAseq	0.0178599
NDUFB7	4713	Unbiased	0.323958	WATANABE_ULCERATIVE_COLITIS_WITH_CANCER_DN_ssGSEA	0.0456667	0.15659	C15orf59_RRBS	0.0163442
DOLPP1	57171	Unbiased	0.32385	ZNF239 (8187)_RNAseq	0.0345643	-0.0191591	HLA-F (3134)_RNAseq	0.0139965
TUBG1	7283	Related	0.323706	TUBG2 (27175)_RNAseq	0.131789	0.337301	DYNC1H1 (1778)_CN	0.0256778
RNF4	6047	Unbiased	0.32362	FAM111A (63901)_RNAseq	0.0503006	0.182424	SSMD_Confounders	0.058166
MPI	4351	Unbiased	0.32354	RUAN_RESPONSE_TO_TNF_TROGLITAZONE_UP_ssGSEA	0.0304145	0.281814	EVI1_02_ssGSEA	0.022426
ZNF131	7690	Unbiased	0.323452	TMEM106B (54664)_RNAseq	0.0331901	0.14702	RNLS (55328)_RNAseq	0.040029
METTL14	57721	Unbiased	0.323436	SSMD_Confounders	0.0301715	0.163046	RRP7A_RRBS	0.0449112
CENPU	79682	Related	0.323211	EMT_engineered	0.0702095	0.168891	CENPH (64946)_RNAseq	0.0379209
PHF5A	84844	Unbiased	0.323162	GO_METALLOENDOPEPTIDASE_ACTIVITY_ssGSEA	0.0375094	0.455203	TOB2 (10766)_CN	0.0875527
KDM8	79831	Unbiased	0.323162	leucine_metabolomics	0.034136	0.13843	C3orf70 (285382)_RNAseq	0.0200971
KCNK5	8645	Unbiased	0.323159	ACSL5 (Q9ULC5-3)_proteomics	0.0182032	0.219654	RXRG (6258)_RNAseq	0.0275224
C11orf58	10944	Unbiased	0.322992	GSE19888_CTRL_VS_A3R_ACTIVATION_MAST_CELL_UP_ssGSEA	0.0429274	0.131629	MSN_RRBS	0.0300131
TAF10	6881	Related	0.322887	TAF10 (6881)_CN	0.185962	0.0425347	USP3 (9960)_RNAseq	0.0369186
TDP2	51567	Unbiased	0.322767	DCAF12L2 (340578)_RNAseq	0.0618514	0.0967174	PDE8A_RRBS	0.0120614
INTS8	55656	Unbiased	0.322676	IL34 (146433)_RNAseq	0.0320572	0.147786	ZNF431 (170959)_RNAseq	0.0804606
NCOA6	23054	Unbiased	0.32267	RGTTAMWNATT_HNF1_01_ssGSEA	0.0524966	0.152233	CMTM2 (146225)_RNAseq	0.0203967
ARHGAP11B	89839	Unbiased	0.32264	YAMANAKA_GLIOBLASTOMA_SURVIVAL_UP_ssGSEA	0.0275407	0.248581	TGCCTTA_MIR124A_ssGSEA	0.0294181
UQCRFS1	7386	Related	0.322623	EMT_engineered	0.0544146	0.115634	PELI3 (246330)_RNAseq	0.0301415
MYBBP1A	10514	Unbiased	0.322601	SMTNL2 (342527)_CN	0.039233	0.305288	SSMD_Confounders	0.047845
TRMT10A	93587	Unbiased	0.322581	NDUFA8 (4702)_RNAseq	0.0490498	0.229317	KEGG_NEUROACTIVE_LIGAND_RECEPTOR_INTERACTION_ssGSEA	0.0312263
LSM6	11157	Unbiased	0.322576	ZFP42 (132625)_CN	0.0362358	0.44241	GSE3039_NKT_CELL_VS_ALPHAALPHA_CD8_TCELL_DN_ssGSEA	0.0407424
SCD	6319	Related	0.322533	SEC11C (90701)_CN	0.0247866	0.168563	CSE1L (1434)_MutMis	0.0828089
NAT10	55226	Related	0.322512	CSTF3 (1479)_CN	0.0498032	0.343337	CSTF3 (1479)_CN	0.128744
BCAR1	9564	Related	0.322498	SMAD3 (4088)_RNAseq	0.0475511	0.364136	EGFR (1956)_RNAseq	0.0855801
ABCG1	9619	Unbiased	0.322477	SSMD_Confounders	0.117279	0.360372	GSE2770_IL12_ACT_VS_ACT_CD4_TCELL_48H_DN_ssGSEA	0.0309281
CARM1	10498	Unbiased	0.322334	OTOL1 (131149)_RNAseq	0.0210158	0.33065	LINGO1.3_RRBS	0.0161562
UBAP1	51271	Unbiased	0.322333	CLTA (1211)_RNAseq	0.0233449	0.150849	FREM3 (166752)_RNAseq	0.0189903
COG2	22796	Related	0.322269	COG2 (22796)_RNAseq	0.0760904	0.109309	BET1 (10282)_RNAseq	0.0253921
TAF1B	9014	Unbiased	0.322263	DDX1 (1653)_CN	0.0287519	0.207331	CIB1 (10519)_RNAseq	0.0156827
TERF2	7014	Unbiased	0.322244	GSE22886_NAIVE_CD8_TCELL_VS_NEUTROPHIL_DN_ssGSEA	0.0163914	0.191533	ARHGDIB_RRBS	0.0257641
TECR	9524	Unbiased	0.322128	GSE26030_UNSTIM_VS_RESTIM_TH17_DAY15_POST_POLARIZATION_DN_ssGSEA	0.0274832	0.448723	GO_CELLULAR_RESPONSE_TO_OSMOTIC_STRESS_ssGSEA	0.035981
HSPA8	3312	Unbiased	0.322094	HSPA1A (3303)_RNAseq	0.0276326	0.289083	GSE21927_SPLEEN_MONOCYTE_VS_GMCSF_GCSF_BONE_MARROW_DN_ssGSEA	0.0542041
RSPH4A	345895	Related	0.322036	NTN1 (9423)_CN	0.641795	-0.347104	Carcinoma_histology_II_Lin	0.159478
KRTAP10-4	386672	Unbiased	0.322008	MCBRYAN_TERMINAL_END_BUD_UP_ssGSEA	0.0153912	0.0607819	ZNF44 (51710)_RNAseq	0.0233598
NAA15	80155	Related	0.322001	NAA15 (80155)_CN	0.0795286	0.396926	NAA15 (80155)_CN	0.149322
SUGT1	10910	Unbiased	0.321983	MBNL1 (4154)_RNAseq	0.0341089	0.22259	GSG1 (83445)_RNAseq	0.0172662
PRPF8	10594	Related	0.32191	RPA1 (6117)_CN	0.0841914	0.264667	PRPF8 (10594)_CN	0.0736439
CEP120	153241	Related	0.321875	ANK2 (287)_RNAseq	0.0549223	0.038913	KIAA1671 (85379)_RNAseq	0.0404405
RPS8	6202	Related	0.321782	TTC37 (Q6PGP7)_proteomics	0.0888778	0.247204	RPS8 (6202)_CN	0.0430696
RPS13	6207	Unbiased	0.321695	SSMD_Confounders	0.0802813	0.631151	SSMD_Confounders	0.457898
TOP2A	7153	Related	0.321544	TOP2B (7155)_RNAseq	0.0853367	0.27571	SMARCE1 (6605)_CN	0.039911
SF3B4	10262	Unbiased	0.321537	SSMD_Confounders	0.0398137	0.598786	BOLA1 (51027)_CN	0.024574
SRP14	6727	Unbiased	0.321449	KORKOLA_EMBRYONAL_CARCINOMA_UP_ssGSEA	0.0313545	0.264923	ERCC6L (54821)_RNAseq	0.0472438
RAD50	10111	Related	0.321449	EIF5A (1984)_RNAseq	0.0229535	0.165039	HSPD1 (3329)_RNAseq	0.0604042
WDR92	116143	Related	0.321377	CCT2 (10576)_CN	0.0478217	0.223089	AREG (374)_RNAseq	0.106351
ATP5PF	522	Unbiased	0.321341	GO_EPITHELIAL_CELL_DIFFERENTIATION_INVOLVED_IN_PROSTATE_GLAND_DEVELOPMENT_ssGSEA	0.0149266	0.312246	KHNYN (23351)_RNAseq	0.0447855
NOP56	10528	Related	0.32131	NOP56 (10528)_CN	0.112158	0.0695189	ACO2 (50)_RNAseq	0.0244513
SMC5	23137	Unbiased	0.321233	MEA1 (4201)_RNAseq	0.0276181	0.189986	RNF157 (114804)_RNAseq	0.0434048
FASN	2194	Related	0.321232	KANK2 (25959)_RNAseq	0.0784973	0.257201	HSD17B12 (Q53GQ0)_proteomics	0.0368011
EPRS	2058	Related	0.321141	EPRS (2058)_CN	0.112992	0.297477	EPRS (2058)_RNAseq	0.0541331
TUBA1B	10376	Unbiased	0.321078	HARS (3035)_RNAseq	0.0169125	0.392841	PPP2R5D (5528)_RNAseq	0.0311917
FOXC2	2303	Unbiased	0.321	FOXC2 (2303)_RNAseq	0.176112	0.293213	GO_GTP_DEPENDENT_PROTEIN_BINDING_ssGSEA	0.0185641
PPP2R2A	5520	Related	0.320961	Melanoma_histology_II_Lin	0.0405068	0.280074	GAPDHS (26330)_RNAseq	0.0270962
EMC2	9694	Unbiased	0.320875	TCHP (84260)_RNAseq	0.0487213	0.166257	LEPROT.1_RRBS	0.0372012
LRR1	122769	Related	0.320855	HSP90AA1 (3320)_CN	0.173777	0.166191	TRIP13 (9319)_CN	0.029697
SYMPK	8189	Related	0.320758	SYMPK (8189)_CN	0.127193	0.397121	SYMPK (8189)_CN	0.0989119
ELAC2	60528	Unbiased	0.320754	KLC1 (3831)_RNAseq	0.0242725	0.140871	TGFB3 (P10600)_proteomics	0.0206888
POLE3	54107	Unbiased	0.32069	EPHA7 (2045)_RNAseq	0.0390724	0.168554	ELN (2006)_RNAseq	0.0148783
XRN1	54464	Unbiased	0.320681	VASP (7408)_RNAseq	0.0341061	0.124287	MCOLN3 (55283)_RNAseq	0.0225788
SH3GL1	6455	Related	0.320665	DOCK1 (1793)_RNAseq	0.09478	0.0645694	ARHGAP8_RRBS	0.038547
INHBE	83729	Unbiased	0.320602	ARHGEF25 (115557)_RNAseq	0.114839	0.250754	ACOT7.2_RRBS	0.0265707
TRAPPC1	58485	Unbiased	0.320543	LOC284023 (284023)_CN	0.0316099	0.129038	SLC25A25.1_RRBS	0.0115619
TTI2	80185	Related	0.320533	HSPA1B (3304)_RNAseq	0.118153	0.123704	ELAVL1 (1994)_CN	0.0478451
HIST1H3I	8354	Related	0.32053	HIST1H3E_RRBS	0.143724	0.179829	EMT_engineered	0.101796
MED31	51003	Unbiased	0.320487	CCDC144B (284047)_CN	0.0139734	0.174708	LY6E (4061)_RNAseq	0.0205369
ERCC4	2072	Unbiased	0.320414	GSE40274_CTRL_VS_FOXP3_AND_EOS_TRANSDUCED_ACTIVATED_CD4_TCELL_DN_ssGSEA	0.0227714	0.298392	TCN2 (6948)_RNAseq	0.0279193
GNB2	2783	Unbiased	0.320337	SIRPA (140885)_RNAseq	0.0275185	0.373809	REACTOME_CTNNB1_PHOSPHORYLATION_CASCADE_ssGSEA	0.0443069
TFDP1	7027	Related	0.320287	TFDP2 (7029)_RNAseq	0.0430521	0.350987	TFDP2 (7029)_RNAseq	0.204418
SUGT1	10910	Related	0.320217	DNAJB1 (3337)_RNAseq	0.0790974	0.203766	FKBP5 (2289)_RNAseq	0.0239231
MAP4K4	9448	Unbiased	0.320161	ALONSO_METASTASIS_UP_ssGSEA	0.0453185	0.285318	NRAS (4893)_MutMis	0.0486955
STX18	53407	Unbiased	0.320116	KDELR3 (11015)_RNAseq	0.0168365	0.121336	DERL1 (79139)_RNAseq	0.0456921
HDAC2	3066	Related	0.320109	HDAC1 (3065)_RNAseq	0.186096	0.211634	EMT_engineered	0.0363416
SEPSECS	51091	Unbiased	0.320045	MYH14 (79784)_RNAseq	0.0347157	0.0998826	ZBTB7C (201501)_RNAseq	0.0296557
PTPN14	5784	Unbiased	0.319923	GSE32986_UNSTIM_VS_CURDLAN_LOWDOSE_STIM_DC_DN_ssGSEA	0.0479635	0.419957	GSE22935_24H_VS_48H_MBOVIS_BCG_STIM_MYD88_KO_MACROPHAGE_UP_ssGSEA	0.0364009
SOD2	6648	Unbiased	0.319878	TMEM42 (131616)_RNAseq	0.044548	0.375704	SMID_BREAST_CANCER_LUMINAL_B_UP_ssGSEA	0.0553304
KIF11	3832	Unbiased	0.319849	SSMD_Confounders	0.0758143	0.381969	BOYERINAS_ONCOFETAL_TARGETS_OF_LET7A1_ssGSEA	0.0221481
ACLY	47	Related	0.319821	KAT2B (8850)_RNAseq	0.0830843	0.393806	APP (351)_RNAseq	0.0570876
RPL9	6133	Unbiased	0.319816	SSMD_Confounders	0.0403041	0.71131	SSMD_Confounders	0.700474
RASA1	5921	Unbiased	0.319749	ACAD8 (27034)_RNAseq	0.038148	0.225523	GO_HYDROLASE_ACTIVITY_ACTING_ON_CARBON_NITROGEN_BUT_NOT_PEPTIDE_BONDS_ssGSEA	0.0163508
CD248	57124	Unbiased	0.319707	FADD (8772)_RNAseq	0.0184575	0.167865	MCCLUNG_CREB1_TARGETS_UP_ssGSEA	0.0143689
ZNF622	90441	Related	0.319551	DNAJC21 (134218)_RNAseq	0.0455397	0.113152	EMT_engineered	0.054884
CAND1	55832	Unbiased	0.319474	GO_REGULATION_OF_CELL_FATE_SPECIFICATION_ssGSEA	0.0285487	0.319007	MRC2 (9902)_RNAseq	0.034962
GAPVD1	26130	Unbiased	0.319438	CYP2J2 (1573)_RNAseq	0.0359396	0.0877196	GO_OOGENESIS_ssGSEA	0.0190729
PSMA6	5687	Related	0.319336	PSMA6 (5687)_CN	0.173656	0.579926	PSMA6 (5687)_CN	0.208553
CADPS2	93664	Unbiased	0.319184	GP1BA (2811)_RNAseq	0.0296567	0.239871	GSE3203_HEALTHY_VS_INFLUENZA_INFECTED_LN_BCELL_DN_ssGSEA	0.0269973
ARID1A	8289	Related	0.319115	TCF7L2 (6934)_RNAseq	0.0553355	0.0557927	TCF4 (6925)_CN	0.0383499
ATR	545	Unbiased	0.319065	U2SURP (23350)_CN	0.0253422	0.352102	GALNTL5_RRBS	0.0467337
IRF9	10379	Unbiased	0.319039	HELZ2 (85441)_RNAseq	0.0731996	0.0248857	REACTOME_SIGNALING_BY_TGF_BETA_RECEPTOR_COMPLEX_ssGSEA	0.0190291
SLC4A7	9497	Related	0.319006	SLC4A4 (Q9Y6R1)_proteomics	0.0543918	0.20985	LGALS3 (P17931)_proteomics	0.0941313
INTS6	26512	Unbiased	0.3188	DDX26B.AS1_RRBS	0.0416301	0.11673	PPP1R21 (129285)_RNAseq	0.0655788
RAPGEF6	51735	Related	0.318574	EMT_engineered	0.105457	0.430607	YAP1 (10413)_RNAseq	0.121114
LSM11	134353	Unbiased	0.318538	EN1_01_ssGSEA	0.025201	0.233414	HASLINGER_B_CLL_WITH_CHROMOSOME_12_TRISOMY_ssGSEA	0.048299
CEPT1	10390	Related	0.318499	CHPT1 (56994)_RNAseq	0.230637	0.284157	CHMP4C (92421)_RNAseq	0.10388
NACA	4666	Unbiased	0.318311	chr12q13_ssGSEA	0.0359924	0.465731	NACA (4666)_RNAseq	0.0875155
PPP1CA	5499	Related	0.318236	PPP1CA (5499)_CN	0.0736806	0.151948	IKBKB (3551)_RNAseq	0.0434129
BRAP	8315	Unbiased	0.318201	QUINTENS_EMBRYONIC_BRAIN_RESPONSE_TO_IR_ssGSEA	0.0663923	0.152395	chr11q23_ssGSEA	0.0859676
EXOSC8	11340	Unbiased	0.318038	NHLRC3 (387921)_CN	0.0260414	0.402395	SSMD_Confounders	0.154549
CAB39	51719	Related	0.318002	PRKAG2 (51422)_RNAseq	0.0710374	0.406225	PRKAG2 (51422)_RNAseq	0.134853
PSMA7	5688	Unbiased	0.317918	CDH4 (1002)_CN	0.0302203	0.580457	TSHZ2 (128553)_CN	0.0873611
PFDN2	5202	Related	0.317903	PSMA3 (5684)_CN	0.0404943	0.413592	VBP1 (7411)_RNAseq	0.0874353
SUGP1	57794	Unbiased	0.31787	SLC25A42 (284439)_CN	0.0354591	0.212823	HMGA1 (3159)_RNAseq	0.0320384
NHP2	55651	Unbiased	0.317853	RAB24 (53917)_RNAseq	0.0695922	0.106642	SPNS2_RRBS	0.0142718
DEFB126	81623	Unbiased	0.317722	GSE6674_CPG_VS_CPG_AND_ANTI_IGM_STIM_BCELL_UP_ssGSEA	0.0315338	0.261647	CNTN4 (152330)_RNAseq	0.02664
NUP58	9818	Related	0.317689	WDFY2 (115825)_CN	0.17132	0.353207	RAN (5901)_RNAseq	0.0590542
MFN2	9927	Unbiased	0.317686	TARP (445347)_CN	0.0248949	0.227115	MBOAT1 (Q6ZNC8)_proteomics	0.0173988
GINS3	64785	Related	0.317651	GINS3 (64785)_CN	0.197179	0.119015	MCM5 (4174)_CN	0.0799504
ATRN	8455	Unbiased	0.317581	OSR1 (130497)_RNAseq	0.0565861	0.234916	MODULE_181_ssGSEA	0.0212846
IFNA10	3446	Related	0.317564	IFNK (56832)_CN	0.0561573	0.128182	PTPN6 (5777)_RNAseq	0.101958
CNOT1	23019	Unbiased	0.317501	CTGRYYYNATT_UNKNOWN_ssGSEA	0.0344407	0.409942	PID_ERB_GENOMIC_PATHWAY_ssGSEA	0.0218389
AURKB	9212	Related	0.317405	TP53 (7157)_CN	0.0726738	0.386183	GPS2 (2874)_CN	0.0678044
BECN1	8678	Related	0.317213	BECN1 (8678)_CN	0.0283315	0.105134	USP10_RRBS	0.0262658
SMARCB1	6598	Unbiased	0.317161	SLC3A1 (6519)_RNAseq	0.0265992	0.329127	MODULE_288_ssGSEA	0.0241165
ALG5	29880	Unbiased	0.31711	chr13q12_ssGSEA	0.0221357	0.36737	DNAH5 (1767)_RNAseq	0.0275527
SREBF1	6720	Unbiased	0.317077	C18:0 LPE_metabolomics	0.0297155	0.13634	C52:4 TAG_metabolomics	0.0712009
PSMD12	5718	Related	0.317012	PSMD12 (5718)_CN	0.133658	0.361753	PSMD12 (5718)_CN	0.16876
MED27	9442	Related	0.316994	MED27 (9442)_CN	0.0910285	0.103501	MED27 (9442)_RNAseq	0.065853
SLC7A5	8140	Unbiased	0.316976	threonine_metabolomics	0.0421362	0.265015	TMC5 (79838)_RNAseq	0.0169084
EIF2B5	8893	Related	0.316926	EIF4A2 (1974)_CN	0.192851	0.233608	ACTC1 (70)_CN	0.0261243
PSMC4	5704	Unbiased	0.316923	FCGBP (8857)_CN	0.0544485	0.493305	PSMC4 (5704)_CN	0.0707545
DDX51	317781	Unbiased	0.316869	SSMD_Confounders	0.0663435	0.356205	SSMD_Confounders	0.086383
AGK	55750	Unbiased	0.316857	HMBOX1 (79618)_RNAseq	0.0278372	0.174586	HOXB.AS3_RRBS	0.0784985
IFRD1	3475	Unbiased	0.316795	ROPN1B (152015)_RNAseq	0.0256829	0.141369	MMP24.AS1_RRBS	0.0431315
PC	5091	Unbiased	0.316664	MRPL11 (65003)_RNAseq	0.028705	-0.0608542	MYH15 (Q9Y2K3)_proteomics	0.0245733
KCTD10	83892	Unbiased	0.316601	RHOB (388)_RNAseq	0.0222648	0.140073	ABHD8 (79575)_RNAseq	0.0549726
EXT2	2132	Unbiased	0.316586	GAB2 (9846)_RNAseq	0.0248944	0.250058	Rictor_pT1135_RPPA	0.0314914
TGIF1	7050	Related	0.316467	TGIF2 (60436)_RNAseq	0.127104	0.243509	EMT_engineered	0.0487001
EXOC2	55770	Related	0.316456	EXOC2 (55770)_CN	0.158715	0.267783	RPL13A (23521)_CN	0.027732
YPEL5	51646	Unbiased	0.316429	SLC9B2 (133308)_RNAseq	0.0316606	0.284356	PTPN5.1_RRBS	0.0367822
HAUS2	55142	Related	0.316424	YBX3 (P16989-2)_proteomics	0.0506991	0.397605	CEP41 (95681)_RNAseq	0.0733703
TXNDC17	84817	Unbiased	0.31642	MILI_PSEUDOPODIA_CHEMOTAXIS_UP_ssGSEA	0.0225645	0.404654	ROS1 (6098)_RNAseq	0.0431428
RRM2	6241	Unbiased	0.316408	SSMD_Confounders	0.178482	0.308246	GO_PROTEIN_SERINE_THREONINE_PHOSPHATASE_ACTIVITY_ssGSEA	0.018879
GOT2	2806	Unbiased	0.316386	RNF175 (285533)_RNAseq	0.0279503	0.171651	VIMP (Q9BQE4)_proteomics	0.0422495
RPN1	6184	Unbiased	0.316258	GO_RESPONSE_TO_FLUID_SHEAR_STRESS_ssGSEA	0.0226875	0.348887	GO_FOREBRAIN_NEURON_FATE_COMMITMENT_ssGSEA	0.0338336
RPP40	10799	Unbiased	0.316181	GTGGGTGK_UNKNOWN_ssGSEA	0.0180608	0.439596	RPP40 (10799)_RNAseq	0.0640111
HIST1H2BF	8343	Unbiased	0.316152	BIOCARTA_CTLA4_PATHWAY_ssGSEA	0.0602704	0.140658	PPM1H (57460)_RNAseq	0.0170268
NEUROD1	4760	Unbiased	0.31607	PLSCR2 (57047)_RNAseq	0.0617166	0.285319	COL19A1 (1310)_RNAseq	0.0861646
ADIPOR2	79602	Related	0.316053	haematopoietic_and_lymphoid_tissue_primary_tissue_Lin	0.148949	0.158973	NCK1 (4690)_RNAseq	0.0329583
STAT3	6774	Unbiased	0.316047	KLEIN_PRIMARY_EFFUSION_LYMPHOMA_UP_ssGSEA	0.167441	0.247014	GO_PROTEIN_LOCALIZATION_TO_VACUOLE_ssGSEA	0.0341771
CPLX4	339302	Related	0.315991	CPLX4 (339302)_CN	0.254472	0.197062	VAMP2 (6844)_RNAseq	0.175181
PKMYT1	9088	Related	0.315929	WEE1 (7465)_RNAseq	0.08545	0.102412	PLIN3 (10226)_RNAseq	0.0578801
EIF3H	8667	Related	0.315871	EIF3H (8667)_RNAseq	0.0958909	0.43646	EIF3H (8667)_RNAseq	0.0634893
CEP89	84902	Related	0.315863	DYNC1H1 (1778)_CN	0.0474706	0.0983807	NCS1_RRBS	0.0621008
RAD51	5888	Unbiased	0.315769	GO_CELLULAR_CARBOHYDRATE_METABOLIC_PROCESS_ssGSEA	0.0189736	0.343226	POLG2 (11232)_RNAseq	0.0133678
SURF4	6836	Unbiased	0.315685	VASN (114990)_RNAseq	0.0415819	0.159149	FOXG1 (2290)_RNAseq	0.0783943
GNG5	2787	Unbiased	0.31566	CX3CR1 (1524)_RNAseq	0.0410165	0.235211	SSMD_Confounders	0.0285603
EIF3F	8665	Unbiased	0.315647	IPO7 (10527)_CN	0.0670706	0.455227	chr11p15_ssGSEA	0.0631103
PFDN6	10471	Related	0.315636	PFDN6 (10471)_CN	0.0797967	0.276806	TUBB6 (84617)_RNAseq	0.0681818
BCAR1	9564	Unbiased	0.315558	GO_ACTIVATION_OF_TRANSMEMBRANE_RECEPTOR_PROTEIN_TYROSINE_KINASE_ACTIVITY_ssGSEA	0.0237788	0.408794	AXL (558)_RNAseq	0.0292041
CKS1B	1163	Unbiased	0.315557	Rb_Caution_RPPA	0.0324899	0.196466	RPL3_RRBS	0.0181895
SF3B6	51639	Related	0.315524	SF3B6 (51639)_CN	0.121009	0.378455	SF3B6 (51639)_CN	0.131262
RTCB	51493	Unbiased	0.315419	GSE43863_NAIVE_VS_TFH_CD4_EFF_TCELL_D6_LCMV_UP_ssGSEA	0.0328423	0.107948	TCAP (8557)_RNAseq	0.0310896
TGOLN2	10618	Unbiased	0.315331	PIF1 (80119)_RNAseq	0.0461813	0.0818909	GSE16451_IMMATURE_VS_MATURE_NEURON_CELL_LINE_WEST_EQUINE_ENC_VIRUS_DN_ssGSEA	0.0962654
PPRC1	23082	Unbiased	0.315322	JMJD6 (23210)_RNAseq	0.0232348	0.34256	GSE20727_H2O2_VS_ROS_INHIBITOR_TREATED_DC_DN_ssGSEA	0.012877
MEA1	4201	Related	0.315305	EMT_engineered	0.177855	-0.00373606	EMT_engineered	0.0865571
EEFSEC	60678	Unbiased	0.315263	MODULE_426_ssGSEA	0.0201273	0.106319	GO_REGULATION_OF_BLOOD_VOLUME_BY_RENIN_ANGIOTENSIN_ssGSEA	0.0465854
IK	3550	Related	0.315227	IK (3550)_CN	0.0805588	0.273055	TCERG1 (10915)_CN	0.0812414
SSB	6741	Related	0.315221	IL7R (3575)_RNAseq	0.023063	0.206163	ELAVL1_RRBS	0.0284485
GRAP	10750	Related	0.315166	GRAPL (400581)_CN	0.107774	0.253519	E2F1 (1869)_RNAseq	0.0380361
FECH	2235	Related	0.315159	TUBB2A (7280)_RNAseq	0.0710223	0.1913	PABPC1 (26986)_RNAseq	0.0489297
EIF3D	8664	Related	0.31504	EIF3D (8664)_CN	0.0408172	0.124903	SIRT7 (51547)_CN	0.0542303
COG2	22796	Unbiased	0.314962	PRPF3 (9129)_RNAseq	0.0486627	0.254543	GO_RNA_CAP_BINDING_COMPLEX_ssGSEA	0.0503877
PTMA	5757	Unbiased	0.314934	GATA2 (2624)_RNAseq	0.0433625	0.161535	GO_CD40_RECEPTOR_COMPLEX_ssGSEA	0.0678486
RBM38	55544	Unbiased	0.314904	RAE1 (8480)_CN	0.023133	0.132749	DLGAP2 (9228)_RNAseq	0.0456972
DTYMK	1841	Unbiased	0.31489	CORO7 (79585)_RNAseq	0.0404895	0.0943264	GO_DOPAMINE_RECEPTOR_BINDING_ssGSEA	0.0590187
VARS	7407	Unbiased	0.314888	GLRX3 (10539)_RNAseq	0.0471191	0.384856	VARS (7407)_RNAseq	0.0385939
MAP3K10	4294	Unbiased	0.314828	GO_CARBOHYDRATE_DERIVATIVE_METABOLIC_PROCESS_ssGSEA	0.0278314	0.131553	ATP2C2.1_RRBS	0.0143196
UBE2H	7328	Unbiased	0.314765	PRSS22 (64063)_RNAseq	0.0218825	0.210824	LIMD2 (80774)_RNAseq	0.0193331
HGS	9146	Related	0.314449	TMCC2 (9911)_RNAseq	0.0290184	0.175915	EHMT2 (10919)_RNAseq	0.0205609
PPIE	10450	Unbiased	0.314288	PPIE (10450)_RNAseq	0.0406965	0.490016	PPIE (10450)_RNAseq	0.238804
SLC39A10	57181	Unbiased	0.314196	asparagine_metabolomics	0.0197964	0.271347	KCNAB1 (7881)_RNAseq	0.0231615
TUBB	203068	Unbiased	0.31418	NOTCH1 (4851)_RNAseq	0.026538	0.333063	DCLK2 (166614)_RNAseq	0.0141262
TONSL	4796	Unbiased	0.314126	NIKOLSKY_BREAST_CANCER_8Q23_Q24_AMPLICON_ssGSEA	0.030664	0.326628	GO_CARDIAC_MYOFIBRIL_ASSEMBLY_ssGSEA	0.0299421
INPP5K	51763	Unbiased	0.313894	THUM_MIR21_TARGETS_HEART_DISEASE_UP_ssGSEA	0.0166238	0.0327828	SSMD_Confounders	0.0579804
TSPAN4	7106	Related	0.313808	ITGB1 (3688)_RNAseq	0.102599	0.102236	EMT_engineered	0.0853543
PSME3	10197	Related	0.313767	CDKN1A (1026)_RNAseq	0.14752	0.08302	DIEXF (27042)_CN	0.0165994
PES1	23481	Unbiased	0.313615	RNF185 (91445)_RNAseq	0.0575956	0.305838	SSMD_Confounders	0.0881147
ADAMTSL1	92949	Unbiased	0.31357	WBSCR16 (Q96I51)_proteomics	0.0795138	0.304245	BIOCARTA_IGF1R_PATHWAY_ssGSEA	0.0397673
RBM4	5936	Unbiased	0.313519	GO_ORGAN_MATURATION_ssGSEA	0.0159335	-0.00903123	GO_SODIUM_ION_EXPORT_ssGSEA	0.0247539
MRGPRF	116535	Related	0.313461	MRGPRD (116512)_CN	0.322594	0.144683	EMT_engineered	0.172507
TNPO3	23534	Unbiased	0.313398	AHCYL2 (23382)_CN	0.028276	0.13728	SHIN_B_CELL_LYMPHOMA_CLUSTER_7_ssGSEA	0.020215
RBFA	79863	Unbiased	0.31337	GO_ORGANIC_CATION_TRANSPORT_ssGSEA	0.0402859	0.0818511	NPIPB9 (100507607)_RNAseq	0.0398843
TUBE1	51175	Unbiased	0.31336	HSPA1L (3305)_RNAseq	0.0177915	0.234457	ARHGAP18 (Q8N392)_proteomics	0.0513167
FTSJ3	117246	Related	0.313264	PRR11 (55771)_CN	0.102447	0.282404	SUMO2 (6613)_RNAseq	0.0369594
ROCK1	6093	Unbiased	0.313261	AGRN (375790)_RNAseq	0.0286963	0.423576	GSE27786_CD4_TCELL_VS_NKCELL_UP_ssGSEA	0.0805635
VPS37A	137492	Related	0.313257	CHMP7 (91782)_CN	0.0884648	0.105242	CHMP2A (27243)_CN	0.0309645
VPS50	55610	Unbiased	0.313209	GO_REGULATION_OF_HAIR_CYCLE_ssGSEA	0.0275688	0.131325	WFDC11 (259239)_RNAseq	0.0449995
HEATR3	55027	Related	0.313204	EGFR_RPPA	0.0548372	0.0123218	LYPD3 (27076)_RNAseq	0.0873758
CDIPT	10423	Related	0.313052	GDE1 (51573)_CN	0.048065	0.186076	WASF3 (10810)_CN	0.049828
SGO2	151246	Unbiased	0.313048	LOC105370802_RRBS	0.0298017	0.071234	LU_TUMOR_VASCULATURE_UP_ssGSEA	0.014633
IRS2	8660	Related	0.313027	SOCS1 (8651)_RNAseq	0.0636786	0.228969	PIK3CB (5291)_RNAseq	0.106897
LINS1	55180	Unbiased	0.313016	GSE40666_UNTREATED_VS_IFNA_STIM_STAT4_KO_EFFECTOR_CD8_TCELL_90MIN_UP_ssGSEA	0.0280752	-0.122322	PHPT1 (29085)_RNAseq	0.029539
CORO1B	57175	Related	0.312936	REXO2 (25996)_CN	0.0539827	0.199744	MYO1F (4542)_RNAseq	0.0206939
HAMP	57817	Unbiased	0.312915	SSMD_Confounders	0.258638	0.214899	SA_FAS_SIGNALING_ssGSEA	0.0374191
REV3L	5980	Unbiased	0.312882	PBOV1 (59351)_CN	0.0246753	0.207447	TRPM4 (54795)_RNAseq	0.026197
UBA2	10054	Related	0.312879	UBA2 (10054)_CN	0.158492	0.325598	MSI_engineered	0.0465988
STRAP	11171	Related	0.312866	NEDD8 (4738)_RNAseq	0.0497697	0.176125	C11orf68 (83638)_CN	0.0386596
GPS1	2873	Related	0.312801	GPS1 (2873)_CN	0.169038	0.499703	GPS1 (2873)_CN	0.172321
DIS3	22894	Unbiased	0.312777	LINC00348 (100885781)_CN	0.0312292	0.271178	GSE29618_PRE_VS_DAY7_POST_LAIV_FLU_VACCINE_MDC_UP_ssGSEA	0.0131073
PSMD4	5710	Related	0.312737	PSMD4 (5710)_CN	0.0995368	0.330139	PSMB4 (5692)_CN	0.0455806
PDCL	5082	Unbiased	0.312703	CERS6 (253782)_RNAseq	0.0190925	0.167643	REACTOME_NEGATIVE_REGULATION_OF_FGFR_SIGNALING_ssGSEA	0.0211453
RPA1	6117	Unbiased	0.312645	USP6 (9098)_CN	0.0177034	0.379429	RPA1 (6117)_RNAseq	0.110037
SRCAP	10847	Unbiased	0.312624	MMAA (166785)_RNAseq	0.0250431	0.243874	FAM110B (90362)_RNAseq	0.0247165
RRM1	6240	Unbiased	0.312624	NPL (80896)_RNAseq	0.076791	0.316989	DKK3 (27122)_CN	0.0357892
LIMK2	3985	Unbiased	0.312611	GSE42724_B1_BCELL_VS_PLASMABLAST_DN_ssGSEA	0.022299	0.151461	SHMT2 (6472)_RNAseq	0.0200652
TAF7	6879	Related	0.312578	TAF7 (6879)_CN	0.127405	0.12321	EEF1G (1937)_RNAseq	0.0267981
POP4	10775	Related	0.31254	PRPF4 (9128)_RNAseq	0.0557094	0.23407	IFI16 (3428)_CN	0.11414
HNRNPL	3191	Related	0.312419	RAB4B (53916)_CN	0.0807514	0.355678	HNRNPL (3191)_CN	0.0970016
FKBPL	63943	Unbiased	0.312351	KEGG_PHOSPHATIDYLINOSITOL_SIGNALING_SYSTEM_ssGSEA	0.0504537	0.088694	HOXC.AS2_RRBS	0.0417687
MED13L	23389	Related	0.31235	Leukemia_histology_I_Lin	0.109432	0.13052	HELZ2_RRBS	0.046008
DCTN5	84516	Unbiased	0.312221	GO_REGULATION_OF_MYOBLAST_PROLIFERATION_ssGSEA	0.0352448	0.106379	OSBPL3_RRBS	0.0253199
USP15	9958	Unbiased	0.312167	LOCKWOOD_AMPLIFIED_IN_LUNG_CANCER_ssGSEA	0.0391352	0.204514	CXorf40A (91966)_RNAseq	0.0158051
EIF2B1	1967	Unbiased	0.312106	UST (10090)_RNAseq	0.0315761	0.111179	FMNL1_RRBS	0.0161389
AURKA	6790	Related	0.312103	AURKA (6790)_CN	0.0820185	0.204388	DYNC1H1 (1778)_RNAseq	0.026337
BBS9	27241	Related	0.312102	PCM1 (5108)_RNAseq	0.13538	0.12158	IQCB1 (9657)_RNAseq	0.0826082
CTSF	8722	Unbiased	0.311993	ORAOV1 (220064)_CN	0.0126706	0.214824	LRRC8B (23507)_RNAseq	0.0153882
SYT6	148281	Unbiased	0.311981	TRIM33 (51592)_RNAseq	0.0493465	0.304697	COX17 (10063)_RNAseq	0.0219795
GLRX3	10539	Unbiased	0.311965	GPC6 (10082)_RNAseq	0.0360052	0.292991	TRIM21 (6737)_RNAseq	0.0254499
KBTBD2	25948	Unbiased	0.311939	KENNY_CTNNB1_TARGETS_UP_ssGSEA	0.0306681	0.218404	SSMD_Confounders	0.0435118
ZFR	51663	Unbiased	0.311852	DMD_RRBS	0.0161536	0.230467	MLX (6945)_RNAseq	0.0293849
GPAT4	137964	Unbiased	0.311779	CLEC11A (6320)_RNAseq	0.0838644	0.122956	DCST1_RRBS	0.0251216
ABI1	10006	Unbiased	0.311761	GO_WALKING_BEHAVIOR_ssGSEA	0.020743	0.27023	GSE5589_IL6_KO_VS_IL10_KO_LPS_STIM_MACROPHAGE_180MIN_DN_ssGSEA	0.035976
FOXA2	3170	Unbiased	0.311664	FOXA2 (3170)_RNAseq	0.168257	0.26697	BACE2 (25825)_RNAseq	0.0796681
ETV5	2119	Unbiased	0.311664	PTCRA (171558)_RNAseq	0.0320213	0.269764	FANK1 (92565)_RNAseq	0.0232448
IQGAP1	8826	Unbiased	0.311642	ODONNELL_METASTASIS_DN_ssGSEA	0.0342676	0.431213	MIZUSHIMA_AUTOPHAGOSOME_FORMATION_ssGSEA	0.0367251
CARM1	10498	Related	0.311565	CTNNB1 (1499)_RNAseq	0.0871313	0.254035	TCF7L2 (6934)_RNAseq	0.0428972
PUF60	22827	Unbiased	0.311512	GSDMD (79792)_CN	0.0214279	0.431891	GO_REGULATION_OF_CHOLESTEROL_BIOSYNTHETIC_PROCESS_ssGSEA	0.0275805
RPL22	6146	Unbiased	0.311509	BIOCARTA_CARDIACEGF_PATHWAY_ssGSEA	0.0360711	0.458644	EDA2R (60401)_RNAseq	0.0750868
ARPC3	10094	Unbiased	0.311358	OAS3 (4940)_CN	0.02773	0.0787023	SCGB2A1_RRBS	0.0194537
TAF3	83860	Unbiased	0.31133	STAM (8027)_CN	0.0230705	0.259313	GSE15750_WT_VS_TRAF6KO_DAY6_EFF_CD8_TCELL_DN_ssGSEA	0.0166938
WDR92	116143	Unbiased	0.311167	SESN1 (27244)_RNAseq	0.0294127	0.362337	TIEN_INTESTINE_PROBIOTICS_24HR_DN_ssGSEA	0.027319
RPS12	6206	Related	0.311134	RPS12 (6206)_CN	0.0937343	0.314914	RPS12 (6206)_RNAseq	0.105039
PUF60	22827	Related	0.310997	CPSF1 (29894)_CN	0.0951537	0.472296	PUF60 (22827)_CN	0.10676
ATP5F1D	513	Unbiased	0.310991	GSE7568_CTRL_VS_24H_TGFB_TREATED_MACROPHAGES_WITH_IL4_AND_DEXAMETHASONE_UP_ssGSEA	0.0261764	0.362554	SAKAI_CHRONIC_HEPATITIS_VS_LIVER_CANCER_DN_ssGSEA	0.051513
KIF18A	81930	Unbiased	0.310955	DHRS4L2 (317749)_RNAseq	0.0223131	0.16484	ITPR3 (3710)_RNAseq	0.023275
JUP	3728	Related	0.310938	JUP (3728)_CN	0.170837	0.219283	CDH2_RRBS	0.0572408
GTPBP10	85865	Unbiased	0.310854	SLC40A1_RRBS	0.0167676	0.237204	REACTOME_MTORC1_MEDIATED_SIGNALLING_ssGSEA	0.0207763
LATS2	26524	Unbiased	0.31085	LINDGREN_BLADDER_CANCER_CLUSTER_2A_DN_ssGSEA	0.0416889	0.378518	MANALO_HYPOXIA_UP_ssGSEA	0.0524909
KCTD2	23510	Unbiased	0.310835	TSSK3_RRBS	0.0299333	0.140296	FBXO38 (81545)_RNAseq	0.0431075
MEN1	4221	Unbiased	0.310763	RILPL1 (353116)_RNAseq	0.0204081	0.109912	SSMD_Confounders	0.0275184
ZNF318	24149	Unbiased	0.310753	MACAEVA_PBMC_RESPONSE_TO_IR_ssGSEA	0.0495581	0.0704708	ARL6IP5 (10550)_RNAseq	0.0154416
TRIP13	9319	Unbiased	0.31071	SVEP1 (79987)_CN	0.0492512	0.295168	NBN (O60934)_proteomics	0.0392647
WDR83	84292	Unbiased	0.310688	CA8 (767)_RNAseq	0.0207302	0.272809	GSE20715_WT_VS_TLR4_KO_24H_OZONE_LUNG_UP_ssGSEA	0.0205637
HDAC2	3066	Unbiased	0.310684	HDAC1 (3065)_RNAseq	0.0704518	0.326837	TMED3_RRBS	0.0295824
MRPL58	3396	Unbiased	0.310679	CLCN7 (1186)_RNAseq	0.0329151	0.319781	COL2A1_RRBS	0.047756
CDC7	8317	Related	0.310646	CDC7 (8317)_CN	0.21828	0.237844	CDC7 (8317)_CN	0.0473976
SUPT16H	11198	Unbiased	0.310634	OR10G2 (26534)_CN	0.0179308	0.443926	HNRNPC (3183)_CN	0.0453786
RAE1	8480	Related	0.310523	EEF1A2 (1917)_CN	0.0653304	0.418248	EEF1A2 (1917)_CN	0.119729
AMOTL1	154810	Related	0.310509	AMOTL1 (154810)_RNAseq	0.206195	0.258024	TEAD3 (7005)_RNAseq	0.0766987
ERCC3	2071	Unbiased	0.310391	SSMD_Confounders	0.0456189	0.112082	TSR2 (90121)_RNAseq	0.0274436
ATXN7	6314	Related	0.310286	FN1 (2335)_RNAseq	0.0610951	0.32082	LAMB2 (3913)_RNAseq	0.0767975
TBC1D29P	26083	Unbiased	0.310271	COPS7B (64708)_RNAseq	0.0261846	0.331754	SSMD_Confounders	0.0285098
TBCD	6904	Unbiased	0.310247	ITGB3 (3690)_RNAseq	0.0286931	0.196493	TFF3 (7033)_RNAseq	0.056902
MRGPRF	116535	Unbiased	0.310127	MRGPRF (116535)_CN	0.0539918	0.147589	chr2q12_ssGSEA	0.0176736
FFAR3	2865	Related	0.310103	GPR4 (2828)_CN	0.135764	0.275912	GNAQ (2776)_RNAseq	0.0393639
AKT2	208	Related	0.310015	PNPLA3 (80339)_RNAseq	0.0461382	0.355414	SKI (6497)_RNAseq	0.122621
MEPCE	56257	Unbiased	0.309954	CYB5RL (606495)_RNAseq	0.0202371	0.138213	RUFY4_RRBS	0.016134
PPP1R7	5510	Unbiased	0.309918	SETDB2 (83852)_RNAseq	0.0238756	0.3021	SSMD_Confounders	0.0587207
SEC61B	10952	Unbiased	0.309703	MORF_MTA1_ssGSEA	0.0345317	0.210889	DLX3 (1747)_RNAseq	0.0221935
DCTN2	10540	Unbiased	0.309576	GO_CELLULAR_COMPONENT_DISASSEMBLY_ssGSEA	0.0161267	0.2242	BBC3_RRBS	0.0405646
CNTFR	1271	Related	0.309574	JAK2 (3717)_CN	0.129918	0.176594	LIFR (3977)_CN	0.0392265
WDR33	55339	Unbiased	0.309509	GO_NUCLEOBASE_CONTAINING_COMPOUND_TRANSMEMBRANE_TRANSPORTER_ACTIVITY_ssGSEA	0.0199523	0.292809	SSMD_Confounders	0.0627767
YIF1A	10897	Unbiased	0.309491	ORAOV1 (220064)_CN	0.0258446	0.268774	SETDB2 (83852)_RNAseq	0.0156615
TPI1	7167	Unbiased	0.30919	GSE15330_HSC_VS_MEGAKARYOCYTE_ERYTHROID_PROGENITOR_IKAROS_KO_UP_ssGSEA	0.0181892	0.187162	GO_POSITIVE_REGULATION_OF_TRANSMEMBRANE_TRANSPORT_ssGSEA	0.0214598
KCTD5	54442	Unbiased	0.309181	MAP1LC3A (84557)_RNAseq	0.0422969	0.265372	UGCG (7357)_RNAseq	0.0323402
KRR1	11103	Unbiased	0.309174	CCR2 (729230)_RNAseq	0.0416713	0.411582	SSMD_Confounders	0.122285
RRS1	23212	Related	0.309125	RPL27 (6155)_CN	0.0408057	0.183928	UBC_RRBS	0.0480465
RUVBL2	10856	Unbiased	0.30912	LILRB5 (10990)_CN	0.0219637	0.443011	SSMD_Confounders	0.143263
SNRNP200	23020	Unbiased	0.309064	SSMD_Confounders	0.139408	0.432646	NCAPH (23397)_CN	0.0260386
USP8	9101	Related	0.309019	USP50 (373509)_CN	0.142764	0.263076	USP50 (373509)_CN	0.070202
VPS37A	137492	Unbiased	0.308956	MICU3 (286097)_CN	0.0211021	0.172349	PDLIM3 (Q53GG5-2)_proteomics	0.0271102
FXN	2395	Unbiased	0.308847	GO_NEGATIVE_REGULATION_OF_CELLULAR_COMPONENT_ORGANIZATION_ssGSEA	0.0448086	0.378612	AKTIP (64400)_RNAseq	0.0305928
PSMD11	5717	Related	0.308781	PSMD11 (5717)_CN	0.133156	0.518055	PSMD11 (5717)_CN	0.28142
ARHGAP35	2909	Unbiased	0.308762	CDH4 (1002)_RNAseq	0.0281163	0.175791	GSE20366_CD103_KLRG1_DP_VS_DN_TREG_DN_ssGSEA	0.0308938
PPIL2	23759	Related	0.308725	PPIL2 (23759)_CN	0.0757851	0.417329	PPIL2 (23759)_CN	0.147227
RPS16	6217	Related	0.308712	RPS16 (6217)_CN	0.0670729	0.411115	RPS16 (6217)_CN	0.138702
WDR89	112840	Unbiased	0.308682	VIM (7431)_RNAseq	0.101149	0.185577	COX4I1 (P13073)_proteomics	0.0335565
ACACA	31	Unbiased	0.308652	ANTXR2 (118429)_CN	0.0257184	0.250464	MORF_ERCC2_ssGSEA	0.0223622
RRAGA	10670	Related	0.308531	RRAGB (10325)_RNAseq	0.150599	0.00214976	ATP6V0A2 (23545)_RNAseq	0.0245832
DDOST	1650	Related	0.3085	DDOST (1650)_CN	0.121045	0.12548	EED (8726)_RNAseq	0.0277515
NEURL4	84461	Related	0.308431	LRRK2 (120892)_RNAseq	0.0704696	0.228645	USP19_RRBS	0.0498674
UBP1	7342	Related	0.308368	TFCP2 (7024)_RNAseq	0.0813242	0.126661	TFCP2 (7024)_RNAseq	0.0565449
ASNS	440	Unbiased	0.308323	asparagine_metabolomics	0.122653	0.278298	CDSN (Q15517)_proteomics	0.0319588
HEATR3	55027	Unbiased	0.308265	GNF2_MLF1_ssGSEA	0.0342072	0.305514	SA_FAS_SIGNALING_ssGSEA	0.050054
EPHA2	1969	Related	0.308249	EGFR (1956)_RNAseq	0.124033	0.146957	YES1 (7525)_CN	0.0450155
ATP5F1A	498	Unbiased	0.308203	MYLLYKANGAS_AMPLIFICATION_HOT_SPOT_18_ssGSEA	0.0217538	0.220187	GCH1 (2643)_RNAseq	0.0217568
PHLDA2	7262	Unbiased	0.308146	DAZARD_UV_RESPONSE_CLUSTER_G5_ssGSEA	0.0214974	0.334474	GSE17721_PAM3CSK4_VS_CPG_24H_BMDC_UP_ssGSEA	0.0254463
MPRIP	23164	Unbiased	0.308064	GSE2770_UNTREATED_VS_IL4_TREATED_ACT_CD4_TCELL_6H_DN_ssGSEA	0.0157592	0.188026	SSMD_Confounders	0.048918
IFNA16	3449	Related	0.308028	MSI_engineered	0.100923	0.109445	TYK2 (7297)_RNAseq	0.0964552
ARHGAP21	57584	Unbiased	0.308019	GSE32986_GMCSF_VS_GMCSF_AND_CURDLAN_LOWDOSE_STIM_DC_UP_ssGSEA	0.0201564	0.185018	MFGE8_RRBS	0.0336939
KEAP1	9817	Related	0.308003	NFE2L2 (4780)_RNAseq	0.0915528	0.336282	EGFR (1956)_RNAseq	0.057592
CCT8	10694	Unbiased	0.307918	IFNAR2 (3455)_RNAseq	0.049864	0.259998	CDCP1 (64866)_RNAseq	0.0398619
SLC7A9	11136	Unbiased	0.307885	SIGLEC12 (89858)_CN	0.0357301	0.345482	xanthosine_metabolomics	0.0241537
EXOSC1	51013	Unbiased	0.307885	UCN2 (90226)_RNAseq	0.0286463	0.128342	TIAL1 (7073)_RNAseq	0.0205822
NPC1	4864	Related	0.307845	EMT_engineered	0.100335	0.0708378	ATP2B2 (491)_CN	0.0569682
NCOA2	10499	Unbiased	0.30766	PID_NCADHERIN_PATHWAY_ssGSEA	0.0436339	0.225206	MACAEVA_PBMC_RESPONSE_TO_IR_ssGSEA	0.0304581
PSMD3	5709	Unbiased	0.307643	ERBB2 (2064)_CN	0.0706845	0.353557	PSMD3 (5709)_RNAseq	0.0713098
ULK3	25989	Unbiased	0.307562	LAT.1_RRBS	0.0207052	0.226564	GNF2_CDKN1C_ssGSEA	0.0257042
RTRAF	51637	Related	0.307553	FN1 (2335)_RNAseq	0.0855991	0.180366	OBSL1 (23363)_RNAseq	0.0706891
HARS	3035	Unbiased	0.307527	SNORD63 (26785)_CN	0.0311413	0.276665	PITPNM1_RRBS	0.0223022
TVP23B	51030	Unbiased	0.307494	GSE42021_TCONV_PLN_VS_CD24LO_TCONV_THYMUS_UP_ssGSEA	0.046677	0.121813	ADD2 (119)_RNAseq	0.0296432
SCFD1	23256	Unbiased	0.30747	chr14q32_ssGSEA	0.0663619	0.30179	PABPN1 (8106)_RNAseq	0.0400773
RPAP3	79657	Unbiased	0.307431	NIKOLSKY_BREAST_CANCER_12Q13_Q21_AMPLICON_ssGSEA	0.052825	0.215485	SULF1_RRBS	0.0253348
COL1A1	1277	Related	0.307421	COL1A1 (1277)_RNAseq	0.0692688	0.150679	COL1A1 (1277)_RNAseq	0.0944837
UGP2	7360	Unbiased	0.307366	PDZK1IP1 (10158)_RNAseq	0.0305419	0.267096	LEPROTL1 (23484)_RNAseq	0.0301267
TFAP4	7023	Unbiased	0.307217	GO_CELLULAR_RESPONSE_TO_FLUID_SHEAR_STRESS_ssGSEA	0.0177884	0.200197	AKAP2 (11217)_RNAseq	0.0140235
ASB3	51130	Unbiased	0.307174	NTS (4922)_RNAseq	0.05316	0.13088	PHESSE_TARGETS_OF_APC_AND_MBD2_UP_ssGSEA	0.0144208
ANKMY2	57037	Unbiased	0.307164	C2CD2L (O14523-2)_proteomics	0.025376	-0.0105248	SCIAN_INVERSED_TARGETS_OF_TP53_AND_TP73_UP_ssGSEA	0.0433973
EWSR1	2130	Unbiased	0.307155	DIO2 (1734)_CN	0.0186567	0.159813	GSE29949_CD8_POS_DC_SPLEEN_VS_DC_BRAIN_UP_ssGSEA	0.0278664
TBC1D3	729873	Unbiased	0.307061	LOC105369431_RRBS	0.0287202	0.363308	GO_CELL_KILLING_ssGSEA	0.0215847
MAEA	10296	Unbiased	0.307042	PRSS22 (64063)_RNAseq	0.0225451	0.377477	GSE11961_MEMORY_BCELL_DAY40_VS_GERMINAL_CENTER_BCELL_DAY40_UP_ssGSEA	0.0210553
THOC3	84321	Unbiased	0.307007	ATOX1 (475)_RNAseq	0.0381902	0.319035	THOC3 (84321)_RNAseq	0.0694323
HSPA8	3312	Related	0.306998	HSPA1A (3303)_RNAseq	0.0500281	0.267608	RANBP2_RRBS	0.027242
INTS4	92105	Unbiased	0.306984	GNF2_MSN_ssGSEA	0.0552013	0.372794	INTS4 (92105)_RNAseq	0.198159
RPL23A	6147	Related	0.306903	RPL23A (6147)_CN	0.0330865	0.29322	TUBA1A (7846)_RNAseq	0.0671342
SDHA	6389	Unbiased	0.306846	GJA1 (2697)_RNAseq	0.0301247	0.324868	BREDEMEYER_RAG_SIGNALING_NOT_VIA_ATM_UP_ssGSEA	0.0245778
RBM42	79171	Unbiased	0.306797	PSG5 (5673)_CN	0.048978	0.376192	ZNF568 (374900)_CN	0.0301378
RPLP2	6181	Unbiased	0.306758	RAB13 (5872)_RNAseq	0.0303374	0.259728	RPLP2 (6181)_RNAseq	0.0351563
GNB1	2782	Unbiased	0.306696	CALCA_RRBS	0.0277279	0.186006	BROWNE_HCMV_INFECTION_8HR_DN_ssGSEA	0.0171502
RPAP2	79871	Unbiased	0.306653	chr1p13_ssGSEA	0.157702	0.0696309	GSE4535_BM_DERIVED_DC_VS_FOLLICULAR_DC_UP_ssGSEA	0.0413571
PRELID3B	51012	Related	0.306583	HNF4A (3172)_CN	0.120152	0.0472599	INTS10 (55174)_CN	0.101767
PDGFRB	5159	Unbiased	0.306566	PDGFRB (5159)_RNAseq	0.0785459	0.262898	IFI44L (10964)_RNAseq	0.0290002
DEPDC5	9681	Unbiased	0.306558	GSE3982_EOSINOPHIL_VS_MAC_UP_ssGSEA	0.0557772	0.0764402	GSE29617_CTRL_VS_TIV_FLU_VACCINE_PBMC_2008_UP_ssGSEA	0.0359288
ANAPC15	25906	Unbiased	0.306529	GSE37301_HEMATOPOIETIC_STEM_CELL_VS_CD4_TCELL_DN_ssGSEA	0.0224808	0.179625	INA (9118)_RNAseq	0.0292291
LIFR	3977	Unbiased	0.306522	S100A1 (6271)_RNAseq	0.0469846	0.393925	GO_NEGATIVE_REGULATION_OF_RESPONSE_TO_EXTRACELLULAR_STIMULUS_ssGSEA	0.099952
SRP9	6726	Related	0.306512	EPB41 (2035)_RNAseq	0.0666586	0.244326	EPB41 (2035)_RNAseq	0.0697519
GLS	2744	Related	0.306426	haematopoietic_and_lymphoid_tissue_primary_tissue_Lin	0.094123	0.191261	COQ9 (57017)_CN	0.0450426
DDX56	54606	Related	0.306383	MRPS24 (64951)_CN	0.131247	0.115791	PSMA2 (5683)_CN	0.0641645
SLC24A1	9187	Unbiased	0.306382	FAM155B (27112)_RNAseq	0.0285	0.322458	RGR (5995)_RNAseq	0.0180983
ARPC2	10109	Unbiased	0.306339	GO_REGULATION_OF_GASTRULATION_ssGSEA	0.0248158	0.391836	GSE21033_CTRL_VS_POLYIC_STIM_DC_3H_UP_ssGSEA	0.0293699
JKAMP	51528	Unbiased	0.306304	GO_RESPONSE_TO_ALCOHOL_ssGSEA	0.0242609	0.123761	SLC38A3 (10991)_RNAseq	0.0410488
PSMD12	5718	Unbiased	0.306304	PSMD12 (5718)_CN	0.0244409	0.389461	CACNG1 (786)_CN	0.0686217
BECN1	8678	Unbiased	0.306237	GSE7218_UNSTIM_VS_ANTIGEN_STIM_THROUGH_IGM_BCELL_DN_ssGSEA	0.0174074	0.146309	C11orf45_RRBS	0.0607162
NFKB2	4791	Unbiased	0.306139	GSE11057_PBMC_VS_MEM_CD4_TCELL_DN_ssGSEA	0.0523376	0.176531	FAM83G (644815)_RNAseq	0.0361321
NUP214	8021	Unbiased	0.306136	NUP214 (8021)_RNAseq	0.0238727	0.274101	GO_POSITIVE_REGULATION_OF_SIGNAL_TRANSDUCTION_BY_P53_CLASS_MEDIATOR_ssGSEA	0.025482
DHX8	1659	Related	0.306128	DHX8 (1659)_CN	0.104499	0.470746	DHX8 (1659)_RNAseq	0.0942528
XRCC2	7516	Unbiased	0.306041	EDIL3 (10085)_RNAseq	0.0502929	-0.0278737	TK2 (7084)_RNAseq	0.018208
ZNF20	7568	Unbiased	0.306038	MYEOV (26579)_CN	0.0346781	0.170645	SUCLA2 (Q9P2R7)_proteomics	0.0225736
EMSY	56946	Unbiased	0.306008	SYN3 (8224)_RNAseq	0.0950096	0.136877	ECM2 (1842)_RNAseq	0.0207012
MEMO1	51072	Related	0.305994	LNX1 (84708)_RNAseq	0.0773231	0.0798544	DICER1 (23405)_RNAseq	0.0456157
PPTC7	160760	Unbiased	0.305984	GO_REGULATION_OF_RNA_STABILITY_ssGSEA	0.0401914	0.273024	KRIEG_HYPOXIA_NOT_VIA_KDM3A_ssGSEA	0.0242547
OSTC	58505	Unbiased	0.305982	GSE45365_CD8A_DC_VS_CD11B_DC_DN_ssGSEA	0.0372443	0.327272	GSE13485_PRE_VS_POST_YF17D_VACCINATION_PBMC_UP_ssGSEA	0.0244505
AMD1	262	Unbiased	0.305968	MBP (4155)_RNAseq	0.0336782	0.287218	YAGI_AML_WITH_T_9_11_TRANSLOCATION_ssGSEA	0.0388482
CTTN	2017	Unbiased	0.305934	CTTN (2017)_CN	0.0349683	0.160377	MYH10 (4628)_RNAseq	0.0185874
TBC1D10C	374403	Unbiased	0.305884	KDM2A (22992)_CN	0.03156	0.238129	ST_G_ALPHA_I_PATHWAY_ssGSEA	0.0198921
KLF1	10661	Unbiased	0.30584	GCSAML (148823)_RNAseq	0.06708	0.0984824	MIR3619_RRBS	0.0197577
PPP6C	5537	Related	0.305828	ANKRD52 (283373)_RNAseq	0.0241845	0.383796	Melanoma_histology_II_Lin	0.045268
MAEA	10296	Related	0.30579	MAEA (10296)_CN	0.0330126	0.386391	MAEA (10296)_CN	0.155077
ZNF652	22834	Related	0.305769	EMT_engineered	0.107141	0.128888	CBFA2T2 (9139)_CN	0.153098
MORF4L1	10933	Unbiased	0.305535	PASQUALUCCI_LYMPHOMA_BY_GC_STAGE_DN_ssGSEA	0.0236428	0.186496	GSE21033_CTRL_VS_POLYIC_STIM_DC_12H_UP_ssGSEA	0.0152739
ADIPOR2	79602	Unbiased	0.305484	GO_CELL_PROJECTION_MEMBRANE_ssGSEA	0.0517317	0.244828	SLC12A8 (84561)_RNAseq	0.0146064
TWISTNB	221830	Related	0.305293	ACTB (60)_CN	0.196859	0.287175	TGM2 (7052)_RNAseq	0.0516561
TAF8	129685	Unbiased	0.305209	GO_GLUCURONOSYLTRANSFERASE_ACTIVITY_ssGSEA	0.0283126	0.362223	SSMD_Confounders	0.103401
SHQ1	55164	Unbiased	0.305194	GO_REGULATION_OF_MYOBLAST_PROLIFERATION_ssGSEA	0.0264507	0.143441	SHOX2_RRBS	0.0462442
MSTO1	55154	Related	0.305176	HMGA2 (8091)_RNAseq	0.0935241	0.105376	FIGN (55137)_RNAseq	0.11852
FBXO11	80204	Unbiased	0.305156	LRP1 (4035)_RNAseq	0.0246096	0.241467	GO_PHOSPHATIDYLINOSITOL_3_PHOSPHATE_BIOSYNTHETIC_PROCESS_ssGSEA	0.0627328
NUDT4	11163	Unbiased	0.305121	APH1A (51107)_RNAseq	0.056698	0.0970201	ELF5_RRBS	0.0279167
RBM17	84991	Related	0.305052	RBM17 (84991)_CN	0.180741	0.308978	RBM17 (84991)_CN	0.0740762
CENPT	80152	Related	0.305047	CENPT (80152)_RNAseq	0.155428	0.0483528	SPC25 (57405)_CN	0.0355283
TP53BP2	7159	Related	0.305025	PTPN14 (5784)_RNAseq	0.0325668	0.233614	FRMD6 (122786)_RNAseq	0.022021
PWP1	11137	Unbiased	0.305021	CTCAAGA_MIR526B_ssGSEA	0.0136883	0.209128	TRIOBP (11078)_RNAseq	0.0204661
CYB5R4	51167	Related	0.305013	EMT_engineered	0.0952674	0.127003	CYB5R3 (1727)_RNAseq	0.0732109
WTAP	9589	Unbiased	0.304995	WTAP (9589)_RNAseq	0.0545835	0.277836	GSE17721_CTRL_VS_PAM3CSK4_6H_BMDC_UP_ssGSEA	0.0196663
FAF1	11124	Unbiased	0.304973	GSE17721_LPS_VS_CPG_2H_BMDC_DN_ssGSEA	0.0173905	0.23288	VIM (7431)_RNAseq	0.0271478
MTF1	4520	Related	0.304965	haematopoietic_and_lymphoid_tissue_primary_tissue_Lin	0.0811163	-0.042492	ZXDC (79364)_CN	0.060931
PIGP	51227	Unbiased	0.304843	GO_ARF_GUANYL_NUCLEOTIDE_EXCHANGE_FACTOR_ACTIVITY_ssGSEA	0.0409449	0.356398	IL13 (3596)_RNAseq	0.0504603
EXOSC5	56915	Unbiased	0.304754	MUC19 (283463)_RNAseq	0.0339443	0.292013	SSMD_Confounders	0.0358815
BUB1B	701	Related	0.30464	CCNB2 (9133)_CN	0.102515	0.359702	BUB1B (701)_CN	0.0529294
COG3	83548	Related	0.304473	COG3 (83548)_CN	0.112491	0.0546469	TMED3_RRBS	0.0247952
NAA15	80155	Unbiased	0.304457	GAUSSMANN_MLL_AF4_FUSION_TARGETS_G_DN_ssGSEA	0.0350659	0.383595	MGARP (84709)_CN	0.027869
SLC31A1	1317	Unbiased	0.304454	PDIA6 (10130)_RNAseq	0.0393004	0.207123	ERMP1_RRBS	0.0303765
BBS1	582	Related	0.304348	BBS1 (582)_CN	0.184798	0.149785	KRT18 (3875)_RNAseq	0.133918
EED	8726	Unbiased	0.304313	GSE30971_WBP7_HET_VS_KO_MACROPHAGE_4H_LPS_STIM_UP_ssGSEA	0.0257054	0.228092	chr2p24_ssGSEA	0.029845
E2F7	144455	Unbiased	0.304259	GPRC5B (51704)_RNAseq	0.0285032	0.288726	PTCHD4 (442213)_RNAseq	0.0606408
[truncated: 28,441 more rows]
